# Supplementary material for: Metabolic implications for predatory and parasitic bacterial lineages in activated sludge wastewater treatment systems
Source: Water Res X. 2023 Aug 13;20:100196. doi: 10.1016/j.wroa.2023.100196 (PMC10469934; doi:10.1016/j.wroa.2023.100196)
Supplement: Supplementary file 4 [file mmc4.xlsx]

## Sheet: Table S1
Table S1. Sample information
Wastewater Type	Process ID	Sample name	TC (mg/L)	TN (mg/L)		16S rRNA gene amplicon sequencing (600 samples)					Shotgun metagenome sequencing (72 of 600 samples)
						Read number	Observed features	Chao1	Goods' coverage		Clean reads	Clean bases	Q20 (%)	GC (%)
Fermentation wastewater	A1	1-A1	82.6	22.9		76182	500	500.57	0.999869
	A1	2-A1	264.5	264		73890	558	558.743	0.999824
	A1	3-A1	383.9	388.4		64095	471	472.25	0.999844
	A1	4-A1	63.4	62.8		68094	438	438.4	0.999883
	A1	5-A1	60.2	46.6		50615	379	379.5	0.999822
	A1	6-A1	55.2	44.9		67633	446	449	0.999675
	A1	7-A1	63.8	50.9		211395	597	598.875	0.999924
	A1	8-A1	75.8	47.8		67752	402	404.468	0.999734
	A1	9-A1	47.3	37		44114	344	344.849	0.999773
	A1	10-A1	48.3	49.3		64498	383	385.022	0.999783
	A1	11-A1	102.5	68.7		15658	992	1004.84	0.995785
	A1	12-A1	161.3	12.2		53264	409	409.468	0.999831
	A1	13-A1	152.1	11.9		49412	384	386.03	0.999656
	A1	14-A1	201.8	15.9		57853	376	381.75	0.999602
	A1	15-A1	112.6	19.1		16273	1070	1083.75	0.995145
	A1	16-A1	106	11.5		14113	991	1001.69	0.99504
	A1	17-A1	187.5	14.67		12283	1123	1134.12	0.993975
	A1	18-A1	137.97	25.14		14826	1337	1360.11	0.991906
	A1	19-A1	166.65	27.825		48870	409	409.581	0.999816
	A1	20-A1	137.535	47.085		72642	437	437.341	0.99989
	A1	21-A1	94.17	36.765		48788	372	372.467	0.999836
	A1	22-A1	127.995	56.82		56542	435	435.276	0.999876
	A1	23-A1	93.57	97.935		61393	493	495.289	0.999674
	A1	24-A1	81.825	56.535		72921	442	442.082	0.999945
	A1	25-A1	81.33	62.52		72806	416	416.231	0.999918
	A1	26-A1	84.045	76.395		63282	397	397.25	0.999905
	A1	27-A1	133.515	57.24		106875	498	498.886	0.999878
	A1	28-A1	131.655	50.805		100544	491	491.25	0.99993
	A1	29-A1	141.81	51.54		101407	496	496.846	0.999892
	A1	30-A1	157.2	53.43		83360	484	484.904	0.999856
	A1	31-A1	102.66	74.9254		62018	461	461.64	0.999823
	A1	32-A1	157.5	112.653		86122	418	418.616	0.999884
	A1	1-A2	95.1	12.4		110626	563	563.868	0.999892		262656454	39398468100	0.9812	0.6501
	A1	2-A2	86.4	200.3		107648	754	756.343	0.999786		228418484	34262772600	0.9818	0.6516
	A1	3-A2	95.4	406.5		36196	396	397.122	0.999696		220129290	33019393500	0.9824	0.6393
	A1	4-A2	80.5	9.3		52237	413	414.4	0.999732		235774380	35366157000	0.9815	0.6535
	A1	5-A2	70.2	15.5		88981	486	487.013	0.999854		214823184	32223477600	0.9819	0.6471
	A1	6-A2	63.6	12		37183	359	359.276	0.999812		232946256	34941938400	0.9822	0.6454
	A1	7-A2	79.2	10.2		66612	399	399.859	0.999835
	A1	8-A2	80.2	13		67296	334	335.345	0.999807
	A1	9-A2	67.2	10.8		70476	406	406.743	0.999844
	A1	10-A2	68.2	12.4		71303	376	377.2	0.999832
	A1	11-A2	120.1	18.2		47791	332	332.537	0.999812
	A1	12-A2	156.9	16.7		59436	442	445.366	0.999596
	A1	13-A2	161.1	9.1		38720	363	366.684	0.999458
	A1	14-A2	198.5	11.2		56067	362	363.179	0.999786
	A1	15-A2	106.2	14		18584	1116	1132.92	0.99548
	A1	16-A2	104.7	10.8		14372	1040	1054.09	0.994782
	A1	17-A2	199.05	9.654		15090	1268	1281.72	0.994433
	A1	18-A2	164.1	8.4405		12581	1257	1279.4	0.9907
	A1	19-A2	185.55	11.34		57276	421	422.1	0.99979
	A1	20-A2	144.675	6.6285		64903	442	443.667	0.999753
	A1	21-A2	125.235	5.4		68703	397	397.273	0.999898
	A1	22-A2	162	7.512		58895	452	452.111	0.999915
	A1	23-A2	97.695	11.7645		77783	459	459.28	0.99991
	A1	24-A2	79.8	15.72		71529	439	440.358	0.999804
	A1	25-A2	87.3	19.335		72279	408	408.48	0.999875
	A1	26-A2	78.615	27.12		72319	426	428.092	0.999765
	A1	27-A2	155.7	14.175		96351	479	479.75	0.999875
	A1	28-A2	139.2	10.128		117281	513	514.519	0.999864
	A1	29-A2	164.55	11.373		97263	481	481.224	0.999938
	A1	30-A2	170.4	16.74		91658	481	481.016	0.999978
	A1	31-A2	86.55	23.3639		75022	402	402.424	0.999893
	A1	32-A2	136.185	30.8898		83712	414	414.247	0.999916
	A1	1-A3	95.9	12.7		99763	545	545.663	0.99989
	A1	2-A3	63.9	148.6		136758	790	791.569	0.999861
	A1	3-A3	87.5	405.5		66506	477	477.596	0.99988
	A1	4-A3	88.4	10.9		57070	408	408.75	0.999825
	A1	5-A3	80	7.3		117920	503	503.28	0.999941
	A1	6-A3	69.5	9.1		114223	502	504.631	0.999834
	A1	7-A3	85	9.5		50407	384	384.985	0.999762
	A1	8-A3	91.8	10.1		67816	386	387.717	0.999794
	A1	9-A3	70.9	9.2		69771	397	398.569	0.999799
	A1	10-A3	75.4	13.2		65912	384	385.435	0.999818
	A1	11-A3	130.3	12.1		70933	393	395.631	0.999732
	A1	12-A3	153.2	19.6		42878	368	370.473	0.999604
	A1	13-A3	154.7	8.1		36202	348	352.222	0.999448
	A1	14-A3	195.2	7.5		53595	389	391.969	0.999627
	A1	15-A3	105.1	16		16461	1085	1098.18	0.995019
	A1	16-A3	105.1	7.8		14051	1018	1030.28	0.994805
	A1	17-A3	192.75	12.3585		12564	1175	1184.58	0.994508
	A1	18-A3	168.15	12.1485		17380	1415	1432.89	0.994131
	A1	19-A3	202.65	13.533		55913	419	420.358	0.99975
	A1	20-A3	152.85	5.766		65421	396	396.188	0.999908
	A1	21-A3	127.815	5.268		62556	384	384.529	0.999856
	A1	22-A3	168.75	6.66		69897	469	469.584	0.999857
	A1	23-A3	92.775	15.36		70186	448	448.809	0.999843
	A1	24-A3	86.07	13.5105		67318	429	429.75	0.999851
	A1	25-A3	86.565	14.6145		78604	418	419.119	0.999847
	A1	26-A3	81.915	18.255		77870	430	430.75	0.999872
	A1	27-A3	160.65	14.5125		98057	451	451.3	0.999929
	A1	28-A3	150.45	6.5145		83462	487	487.506	0.99988
	A1	29-A3	152.55	8.676		71379	441	443.468	0.999748
	A1	30-A3	175.65	16.155		80713	470	471.1	0.999851
	A1	31-A3	90.24	17.1662		81133	414	414.234	0.999926
	A1	32-A3	128.55	36.8241		49552	335	335.61	0.999818
	A1	1-A4	96.7	10.6		105837	584	584.776	0.999887
	A1	2-A4	50.2	127		134941	738	740.119	0.999837
	A1	3-A4	89	421.1		48996	437	440.654	0.999592
	A1	4-A4	88.5	9		76934	463	463.6	0.999883
	A1	5-A4	78.3	10.1		82469	453	453.577	0.999879
	A1	6-A4	68.8	10.2		64191	417	418.3	0.999782
	A1	7-A4	108.2	8.8		55491	409	410.099	0.999766
	A1	8-A4	87	8.2		64064	412	412.529	0.99986
	A1	9-A4	72.3	8.6		106930	467	468.818	0.99985
	A1	10-A4	68.9	31.2		84009	443	444.137	0.999833
	A1	11-A4	132.8	11.7		58221	365	368.621	0.999639
	A1	12-A4	153	16.6		43908	378	379.765	0.999636
	A1	13-A4	140.7	8.5		44407	387	393.75	0.999369
	A1	14-A4	195.8	11.1		36268	347	349.468	0.999504
	A1	15-A4	105.2	14.8		15439	1066	1075.69	0.995531
	A1	16-A4	105.3	8.9		14442	1034	1045.81	0.994807
	A1	17-A4	194.4	12.4		9260	1009	1019.11	0.992549
	A1	18-A4	173.55	10.929		17636	1433	1461.53	0.992856
	A1	19-A4	184.05	23.235		53005	431	432.492	0.999736
	A1	20-A4	153.6	6.87		76312	408	408.234	0.999921
	A1	21-A4	127.365	9.5235		70439	420	420.067	0.999943
	A1	22-A4	161.1	6.234		69081	463	463.2	0.999913
	A1	23-A4	93.54	18.525		58047	447	447.211	0.999897
	A1	24-A4	81.855	11.475		56011	429	429.652	0.999821
	A1	25-A4	88.935	14.877		66443	505	506.545	0.999729
	A1	26-A4	77.13	13.563		70859	433	434.358	0.999802
	A1	27-A4	147.465	11.9955		95444	454	455.13	0.999864
	A1	28-A4	148.35	8.7915		97380	474	474.918	0.999867
	A1	29-A4	171.45	11.112		100793	487	488.345	0.999871
	A1	30-A4	176.25	14.3835		81702	458	458.231	0.999927
	A1	31-A4	93.93	18.19		75996	410	410.672	0.999868
	A1	32-A4	121.545	42.051		75159	367	367.382	0.999907
	A1	1-A5	95.4	13.4		100758	526	526.592	0.999901
	A1	2-A5	48.8	110.7		108947	650	651.132	0.999853
	A1	3-A5	89.3	414.5		53363	457	458.519	0.9997
	A1	4-A5	86.4	7.4		76236	469	469.389	0.999895
	A1	5-A5	76.1	14.7		101383	478	478.821	0.999892
	A1	6-A5	74.8	10.2		50855	369	369.491	0.999843
	A1	7-A5	76.9	7.6		58351	405	405.4	0.999863
	A1	8-A5	88.4	7.6		82475	421	421.846	0.999855
	A1	9-A5	68.4	7.6		73026	445	445.404	0.999877
	A1	10-A5	68	27.8		57108	379	380.2	0.999772
	A1	11-A5	130.8	10.7		55389	379	382.088	0.999621
	A1	12-A5	165.8	46.3		54925	409	414.571	0.999508
	A1	13-A5	149.1	38.1		57817	393	394.065	0.999792
	A1	14-A5	191	35.7		60554	391	393.85	0.999686
	A1	15-A5	118	62.8		13752	1056	1069.97	0.99411
	A1	16-A5	108.4	30.1		19651	1181	1195.59	0.995725
	A1	17-A5	191	33.9		14008	1252	1264.6	0.994075
	A1	18-A5	165	10.1295		19934	1481	1498.84	0.994933
	A1	19-A5	173.85	18.96		58758	432	432.764	0.999813
	A1	20-A5	153.3	7.5825		54164	375	375.412	0.999852
	A1	21-A5	123.945	11.0745		59698	368	368.328	0.999883
	A1	22-A5	158.25	5.637		56067	407	407.227	0.999893
	A1	23-A5	91.86	23.055		58940	425	425.359	0.999864
	A1	24-A5	83.325	12.9795		66211	416	417.667	0.999773
	A1	25-A5	88.005	12.5775		78104	426	426.917	0.999846
	A1	26-A5	80.88	12.543		70477	421	422.114	0.999816
	A1	27-A5	158.55	10.959		86093	446	446.917	0.999861
	A1	28-A5	148.59	6.7725		107529	488	488.625	0.999907
	A1	29-A5	168.9	9.0585		87833	460	461.179	0.999863
	A1	30-A5	174.75	16.155		70860	446	446.045	0.999958
	A1	31-A5	92.88	18.4415		60179	374	374.273	0.999884
	A1	32-A5	125.565	38.9463		94133	415	415.439	0.999904
	A1	1-A6	98.7	30.3		152506	616	616.486	0.999941		235092804	35263920600	0.9815	0.647
	A1	2-A6	50.4	97.9		123558	855	856.628	0.99983		213146042	31971906300	0.9812	0.6485
	A1	3-A6	87.2	387		53193	471	471.379	0.999831		207364808	31104721200	0.9823	0.6292
	A1	4-A6	93.3	41.4		54380	450	450.329	0.999853		226006534	33900980100	0.9831	0.6533
	A1	5-A6	88.8	46.3		86277	499	499.269	0.999919		221914270	33287140500	0.9812	0.6455
	A1	6-A6	77.5	40.7		75081	485	486.966	0.999747		198794152	29819122800	0.9825	0.6466
	A1	7-A6	85.7	46.4		56593	421	422.013	0.99977
	A1	8-A6	95.4	54.3		60817	410	410.269	0.999885
	A1	9-A6	81.4	45.7		59925	416	417.312	0.99975
	A1	10-A6	84	55.8		63848	432	432.696	0.999828
	A1	11-A6	128.5	63.3		59503	401	404.167	0.999681
	A1	12-A6	148.6	51.9		62313	465	466.379	0.999743
	A1	13-A6	130.1	29.4		40900	375	377.923	0.999511
	A1	14-A6	166.4	46		49862	368	369.967	0.999679
	A1	15-A6	69	80.1		18812	1137	1147.9	0.996226
	A1	16-A6	79	40.8		17500	1143	1166.41	0.994171
	A1	17-A6	176.6	29.4		14836	1239	1250.89	0.99481
	A1	18-A6	166.35	24.225		9964	1074	1085.99	0.991269
	A1	19-A6	179.4	38.895		58952	454	454.507	0.999847
	A1	20-A6	154.5	32.97		63519	432	432.536	0.999843
	A1	21-A6	127.515	34.68		60961	416	416.259	0.999885
	A1	22-A6	162.3	42.03		52113	457	457.192	0.999885
	A1	23-A6	108.585	67.41		75399	555	557.111	0.999735
	A1	24-A6	87.585	42.465		82488	503	503.968	0.99983
	A1	25-A6	96.3	48.105		77129	442	443.358	0.999818
	A1	26-A6	84.93	46.995		72169	449	450.479	0.999792
	A1	27-A6	160.2	43.71		104040	494	495.061	0.999856
	A1	28-A6	140.415	31.995		102950	495	495.5	0.999913
	A1	29-A6	166.5	29.46		94064	488	488.775	0.999883
	A1	30-A6	168.9	45.435		81180	483	483.625	0.999877
	A1	31-A6	101.49	61.2687		62802	393	393.292	0.999889
	A1	32-A6	134.67	91.0188		61125	358	358.224	0.999902
	A1	1-A7	78.6	22.8		107107	538	538.169	0.999953
	A1	2-A7	44.7	91.2		165199	768	769.615	0.999873
	A1	3-A7	88.9	396.9		38480	416	418.603	0.99948
	A1	4-A7	59.2	66.6		83495	457	457.763	0.99988
	A1	5-A7	76.1	13.4		80852	439	439.726	0.999876
	A1	6-A7	56.7	41.8		19339	265	265.766	0.999535
	A1	7-A7	56.7	46.8		60585	419	419.634	0.999835
	A1	8-A7	66.6	48		64474	391	391.985	0.999814
	A1	9-A7	45.6	39.3		83984	421	423.638	0.999786
	A1	10-A7	49	48.2		50116	359	359.156	0.9999
	A1	11-A7	108.1	73.9		57033	372	375.134	0.999632
	A1	12-A7	153	48.2		65693	418	419.915	0.999741
	A1	13-A7	135.1	32.1		59006	405	406.538	0.999729
	A1	14-A7	163.2	45.6		44339	357	357.982	0.999752
	A1	15-A7	73.4	80.5		18616	1158	1175.35	0.995112
	A1	16-A7	76.1	43.6		20306	1189	1202.06	0.996159
	A1	17-A7	172.1	24.6		12099	1136	1150.17	0.993057
	A1	18-A7	138.045	26.625		14687	1302	1322.06	0.992647
	A1	19-A7	157.35	27.33		44306	413	413.354	0.999819
	A1	20-A7	135.675	47.19		48606	368	369.909	0.999691
	A1	21-A7	93.45	37.395		77513	411	411.434	0.999884
	A1	22-A7	127.89	57.525		56679	431	431.917	0.999806
	A1	23-A7	95.16	97.56		78697	448	449	0.999848
	A1	24-A7	78.015	52.425		80673	470	470.943	0.999851
	A1	25-A7	85.35	68.235		75618	426	426.139	0.999934
	A1	26-A7	76.575	73.89		53434	431	431.929	0.999757
	A1	27-A7	145.23	61.665		108137	475	476.11	0.999871
	A1	28-A7	146.535	50.43		91173	475	476.329	0.999835
	A1	29-A7	143.7	48.93		91744	487	487.868	0.999869
	A1	30-A7	153.9	53.61		77756	474	475.2	0.999833
	A1	31-A7	97.8	81.2724		77716	409	409.4	0.999897
	A1	32-A7	135.885	116.996		80394	441	441.536	0.999876
	A2	1-A8	73.2	252		81652	433	434.438	0.999816		226607496	33991124400	0.9799	0.6262
	A2	2-A8	54.6	359.3		145146	546	546.579	0.999924		201122898	30168434700	0.9806	0.6098
	A2	3-A8	41.3	233.9		70005	346	348.188	0.999786		244638020	36695703000	0.9819	0.6435
	A2	4-A8	72.6	349.8		78787	320	320.268	0.999924		203380382	30507057300	0.9821	0.6178
	A2	5-A8	64.1	348.9		76106	262	262.333	0.999921		203053238	30457985700	0.9798	0.6275
	A2	6-A8	71.1	318.6		28811	266	267.17	0.999618		213433164	32014974600	0.9817	0.6387
	A2	7-A8	61.6	347.1		55977	168	168.194	0.999929
	A2	8-A8	48.3	323.3		54569	215	215.222	0.999908
	A2	9-A8	50	302.1		85183	264	264.735	0.999894
	A2	10-A8	51.9	336.8		76202	325	325.833	0.999869
	A2	11-A8	69.8	370.1		56910	321	322.467	0.999789
	A2	12-A8	65.7	328.8		34262	310	312.791	0.999533
	A2	13-A8	63.37	348		53064	336	337.019	0.999793
	A2	14-A8	56.1	311		69118	364	366.638	0.99974
	A2	15-A8	52.8	318.3		16868	724	728.685	0.997925
	A2	16-A8	60.9	296		10585	585	589.513	0.996882
	A2	17-A8	71.7	333.8		15653	819	824.655	0.997381
	A2	18-A8	88.08	280.95		12701	705	707.901	0.997874
	A2	19-A8	78.915	246		70144	372	372.887	0.999843
	A2	20-A8	42.69	365.4		64115	392	392.562	0.999844
	A2	21-A8	58.32	412.2		58913	309	309.475	0.999864
	A2	22-A8	50.85	428.55		69775	312	312.378	0.999885
	A2	23-A8	51.93	480.75		60233	298	298.056	0.99995
	A2	24-A8	63.255	418.8		67458	367	367.519	0.999881
	A2	25-A8	71.235	434.55		75509	383	383.154	0.999934
	A2	26-A8	68.055	495.9		70283	334	334.113	0.999943
	A2	27-A8	41.76	363.6		72413	341	341.5	0.99989
	A2	28-A8	65.235	447		97205	409	409.616	0.999897
	A2	29-A8	53.265	324		69941	409	409.887	0.999843
	A2	30-A8	65.49	399.3		83872	349	349.789	0.999881
	A2	31-A8	57.78	282.586		93357	359	359.682	0.999893
	A2	32-A8	56.205	482.015		82583	406	409.167	0.999758
	A2	1-A9	63.7	262.1		120467	514	515	0.999884
	A2	2-A9	52.3	371.1		84747	447	447.286	0.999906
	A2	3-A9	49.7	252		72570	322	322.491	0.99989
	A2	1-A10	76.1	275.6		157525	511	511.434	0.999943		250466704	37570005600	0.9806	0.6111
	A2	2-A10	68.3	343.8		117465	525	525.78	0.999889		199040744	29856111600	0.9802	0.6018
	A2	3-A10	94.8	342.9		82260	389	389.224	0.999927		146710532	22006579800	0.9815	0.6118
	A2	4-A10	56.2	379.5		81852	388	388.918	0.999878		233754372	35063155800	0.9812	0.6096
	A2	5-A10	59.6	340.7		62353	345	345.2	0.999904		234033372	35105005800	0.9823	0.6172
	A2	6-A10	88.9	257.3		67555	469	470.875	0.999763		262786908	39418036200	0.9822	0.6243
	A2	7-A10	63	313.2		63318	327	327.477	0.999889
	A2	8-A10	58.8	337.7		67836	321	321.42	0.999897
	A2	9-A10	55.2	327.2		117399	371	371.609	0.999932
	A2	10-A10	61.9	370.7		70183	415	415.703	0.999858
	A2	11-A10	64.7	387		69889	343	345.308	0.999771
	A2	12-A10	98.2	373.5		41477	364	366.217	0.999566
	A2	13-A10	77.35	370.2		34669	323	324.078	0.999683
	A2	14-A10	64.2	315.9		97600	346	347.696	0.999867
	A2	15-A10	64.2	328.5		12013	582	584.532	0.998002
	A2	16-A10	66.2	278		10213	563	573.81	0.995398
	A2	17-A10	83.9	363.6		12580	739	744.894	0.997059
	A2	18-A10	71.13	271.95		9857	633	636.857	0.997159
	A2	19-A10	67.32	250.35		76693	391	391.904	0.999844
	A2	20-A10	42.24	361.2		67962	432	432.486	0.999868
	A2	21-A10	63.6	417.9		58560	366	366.086	0.999932
	A2	22-A10	54.525	473.85		52814	335	335.459	0.999849
	A2	23-A10	67.62	509.25		63408	336	336.6	0.999858
	A2	24-A10	67.95	384.6		71596	337	337.273	0.999916
	A2	25-A10	85.35	487.95		70178	363	363.75	0.999858
	A2	26-A10	59.865	472.35		72089	495	495.667	0.99982
	A2	27-A10	59.79	367.5		87391	369	369.643	0.999897
	A2	28-A10	61.5	448.35		87209	387	387.098	0.999954
	A2	29-A10	60.36	334.95		89608	377	377.882	0.999888
	A2	30-A10	79.44	397.5		100373	376	376.932	0.99989
	A2	31-A10	82.305	315.008		115169	447	447.714	0.999904
	A2	32-A10	76.575	491.84		88650	353	353.985	0.999865
	A2	1-A11	81.4	286.8		87345	444	445.5	0.999817
	A2	2-A11	72.5	362.7		116855	511	511.702	0.999897
	A2	3-A11	78.6	360.6		74038	407	407.373	0.999892
	B1	1-B1	19.5	3.3		145921	1582	1585.44	0.999712		231716740	34757511000	0.9828	0.6076
	B1	2-B1	29.3	23.4		79997	1174	1179.28	0.99945		232105316	34815797400	0.9827	0.636
	B1	3-B1	21.5	13		56055	1057	1060.99	0.999358		236393588	35459038200	0.9824	0.6264
	B1	4-B1	19.3	0		68203	1283	1287.26	0.999414		205366364	30804954600	0.9825	0.6323
	B1	5-B1	20.9	8.3		61147	1350	1352.85	0.999411
	B1	6-B1	25.9	0		41666	1175	1180.02	0.998896
	B1	7-B1	23.4	0		95914	1418	1420.66	0.999635
	B1	8-B1	25.4	0		91481	1332	1334.87	0.999596
	B1	9-B1	20.835	0		107279	1291	1295.46	0.999581
	B1	10-B1	24.525	7.5525		56063	1416	1419.49	0.999269
	B1	11-B1	14.367	7.7055		53884	1366	1369.79	0.999202
	B1	12-B1	16.425	0		61376	1636	1638.68	0.999316
	B1	13-B1	17.7	25.6527		68474	2396	2403.4	0.998773
	B1	14-B1	13.6305	63.5014		70972	1950	1955.09	0.999183
	B1	15-B1	19.305	12.3		85637	1987	1991.1	0.999416
	B1	16-B1	15.195	3.72		87410	2110	2116.88	0.999188
	B1	17-B1	19.29	0		69120	1827	1836.23	0.998886
	B1	18-B1	20.04	0		62524	1516	1521.46	0.999136
	B1	19-B1	29.415	0		99637	1852	1857.48	0.999398
	B1	21-B1	29.835	0		71024	1632	1636.74	0.999268
	B1	22-B1	13.551	8.799		78912	1423	1426.2	0.999493
	B1	23-B1	19.41	7.1805		83193	1731	1735.45	0.999399
	B1	24-B1	21.6	0.6		71086	1811	1817.72	0.999072
	B1	25-B1	13.8075	0.9		81946	1570	1576.61	0.999292
	B2	1-B3	79.8	18.5		90316	1171	1174.64	0.99959		249355930	37403389500	0.9825	0.6422
	B2	2-B3	149.8	68.4		34488	787	788.865	0.999304		193972896	29095934400	0.9824	0.6153
	B2	3-B3	140.9	349.4		38085	743	744.562	0.999396		231330444	34699566600	0.9824	0.5967
	B2	4-B3	95.4	108.7		81396	1069	1070.2	0.99973		221819294	33272894100	0.9818	0.6191
	B2	5-B3	56.1	4.8		74052	1565	1571.2	0.999176
	B2	6-B3	29.1	0		59608	1713	1720.31	0.998809
	B2	7-B3	32.3	0		96869	1904	1908.78	0.999422
	B2	8-B3	54.3	2.8		90787	1855	1859.32	0.999427
	B2	9-B3	25.815	262.8		95409	1518	1521.31	0.999539
	B2	10-B3	31.665	39.105		63487	1203	1205.19	0.99948
	B2	11-B3	64.185	20.52		68961	1439	1441.65	0.999405
	B2	12-B3	62.16	18.9		61802	1394	1395.91	0.999466
	B2	13-B3	30.18	28.9139		78289	1351	1352.36	0.999642
	B2	14-B3	46.275	114.45		64803	1266	1270.3	0.999306
	B2	15-B3	35.25	47.37		76570	1212	1214.16	0.999569
	B2	16-B3	40.02	23.055		84924	1446	1448.83	0.999553
	B2	17-B3	42.075	104.538		77216	1394	1399.04	0.999352
	B2	18-B3	116.715	175.337		77538	1332	1335.78	0.999458
	B2	20-B3	55.08	30.0842		84633	1575	1580.38	0.999338
	B2	21-B3	71.595	154.115		68331	1480	1482.82	0.999371
	B2	22-B3	93.72	26.01		65662	1404	1407.1	0.99936
	B2	23-B3	93.72	80.955		98426	1483	1484.71	0.999665
	B2	24-B3	149.055	219.45		79212	980	981.249	0.999722
	B2	25-B3	60.945	49.17		75205	996	997.46	0.999681
	B2	1-B4	51.7	11.4		81480	1157	1158.54	0.999693		295020752	44253112800	0.9829	0.6487
	B2	2-B4	101.3	13.2		50830	892	896.161	0.999311		245584976	36837746400	0.9829	0.6109
	B2	3-B4	101.9	249.4		63427	871	872.101	0.999716		204495756	30674363400	0.9835	0.5991
	B2	4-B4	61.8	11.7		76059	925	925.732	0.99979		218340380	32751057000	0.9825	0.6176
	B2	5-B4	56.4	5.4		23324	1050	1059.2	0.997042
	B2	6-B4	30.1	4		41268	1426	1432.78	0.998376
	B2	7-B4	33.2	0		107807	1969	1973.25	0.999536
	B2	8-B4	58.2	0		86054	1836	1840.17	0.999419
	B2	9-B4	25.56	282.15		100471	1483	1485.67	0.999642
	B2	10-B4	26.79	0		51802	1158	1161.97	0.999112
	B2	11-B4	51.24	0		61720	1394	1395.73	0.999465
	B2	12-B4	49.65	9.1875		71777	1539	1541.11	0.999498
	B2	13-B4	34.83	9.65881		65612	1287	1288.15	0.999604
	B2	14-B4	41.565	88.605		53922	1131	1132.37	0.999499
	B2	15-B4	36.705	19.65		91572	1345	1348.47	0.999498
	B2	16-B4	37.245	13.0065		75044	1389	1391.01	0.999534
	B2	17-B4	36.51	119.492		83039	1407	1409.36	0.999554
	B2	18-B4	37.185	71.8011		69393	1284	1286.59	0.999481
	B2	19-B4	49.59	12.1005		72575	1493	1498.42	0.999228
	B2	20-B4	48.03	9.25319		90707	1626	1630.58	0.999394
	B2	21-B4	56.265	129.317		96399	1703	1707.77	0.999429
	B2	22-B4	46.29	4.8525		71911	1440	1441.47	0.999597
	B2	23-B4	56.16	22.815		85560	1302	1304.31	0.999614
	B2	24-B4	70.635	100.71		86857	1045	1045.58	0.999827
	B2	25-B4	47.04	55.575		70605	1005	1005.28	0.999844
	B2	1-B5	58.8	8.3		82525	1151	1153.45	0.999624
	B2	2-B5	103.5	18.7		61102	985	987.784	0.999493
	B2	3-B5	98.5	218.6		86481	964	966.619	0.999665
	B2	4-B5	56.5	13.4		61253	855	855.665	0.999755
	B2	5-B5	60.9	2.9		31497	1168	1171.9	0.998571
	B2	6-B5	33.2	2.7		58924	1584	1595.21	0.998625
	B2	7-B5	30	0		107962	1984	1987.7	0.999565
	B2	8-B5	54	0		146377	2172	2177.47	0.999604
	B2	9-B5	26.835	266.1		125963	1666	1668.8	0.999667
	B2	10-B5	25.68	20.385		57063	1146	1148.59	0.999387
	B2	11-B5	44.295	0		88916	1585	1586.56	0.99964
	B2	12-B5	61.815	18.09		72116	1501	1503.63	0.999459
	B2	13-B5	34.11	12.0806		72086	1332	1333.5	0.99957
	B2	14-B5	40.38	75.09		60760	1258	1260.03	0.99944
	B2	15-B5	51.615	24.39		87380	1291	1293.96	0.999554
	B2	16-B5	40.92	14.202		76912	1333	1335.48	0.999506
	B2	17-B5	52.17	120.219		65322	1306	1309.6	0.999357
	B2	18-B5	42.345	65.1398		72714	1240	1243.15	0.999464
	B2	18-B5-2	42.345	65.1398		89885	1368	1371.37	0.999544
	B2	19-B5	42.78	12.6507		85630	1532	1536.41	0.999416
	B2	20-B5	47.475	7.17028		98387	1632	1635.24	0.999543
	B2	21-B5	64.29	116.23		62959	1429	1433.95	0.999174
	B2	22-B5	49.725	5.9145		81547	1534	1536.22	0.999559
	B2	23-B5	62.655	29.79		90743	1377	1378.64	0.999669
	B2	24-B5	78.255	125.595		74258	972	973.179	0.999704
	B2	25-B5	42.33	49.47		84541	1057	1058.88	0.999681
	B2	1-B6	78.3	36.8		62524	1085	1087.6	0.999472		224924986	33738747900	0.9833	0.6372
	B2	2-B6	114.7	47		56457	907	908.471	0.99961		221684302	33252645300	0.9815	0.6099
	B2	3-B6	98	358.8		53261	763	764.724	0.999587		214145886	32121882900	0.9838	0.5986
	B2	4-B6	83.8	114.3		70588	862	863.159	0.999717		218367542	32755131300	0.9835	0.6155
	B2	5-B6	54.9	2.4		63374	1549	1557.81	0.998895
	B2	6-B6	35.5	2.5		59131	1607	1610.07	0.999239
	B2	7-B6	33.6	0		96969	1833	1837.46	0.999433
	B2	8-B6	53.6	0		77982	1768	1771.77	0.999359
	B2	9-B6	25.605	241.95		109773	1581	1584.9	0.999563
	B2	10-B6	28.305	39.06		70631	1250	1252.35	0.999476
	B2	11-B6	53.79	17.295		73544	1453	1455.24	0.99947
	B2	12-B6	59.55	26.265		59901	1369	1370.58	0.999499
	B2	13-B6	35.715	18.1124		85051	1431	1433.14	0.999588
	B2	14-B6	36.72	42.51		77279	1229	1230.28	0.999664
	B2	15-B6	55.08	25.545		85738	1450	1453.94	0.999417
	B2	16-B6	38.925	12.447		86269	1548	1551.09	0.99949
	B2	17-B6	49.71	102.219		59159	1265	1267.58	0.999375
	B2	18-B6	84.285	147.729		78709	1398	1400.56	0.999555
	B2	19-B6	51.12	16.3213		90374	1675	1679.77	0.999391
	B2	21-B6	84.54	141.834		65128	1668	1673.25	0.999079
	B2	22-B6	58.89	17.16		79218	1515	1518.49	0.999445
	B2	23-B6	87.39	108.645		88734	1400	1402.21	0.999651
	B2	24-B6	141.795	275.4		83107	945	945.99	0.999759
	B2	25-B6	58.065	54.255		71534	937	937.89	0.999748
	B2	1-B7	51	22.8		120897	1198	1201.22	0.999735		198359434	29753915100	0.983	0.6415
	B2	2-B7	99.6	21.2		69959	943	945.294	0.999614		267138942	40070841300	0.9813	0.6065
	B2	3-B7	77.1	261		91091	1031	1032.59	0.999704		223146868	33472030200	0.9826	0.5954
	B2	4-B7	53.1	15.6		68145	869	869.944	0.999751		230999252	34649887800	0.9828	0.6153
	B2	5-B7	56.9	2.7		49209	1395	1401.68	0.99876
	B2	6-B7	33.1	1.3		57821	1518	1524.46	0.998893
	B2	7-B7	28.8	0		129126	2070	2073.94	0.999613
	B2	8-B7	53.9	0		96203	1848	1854.78	0.999304
	B2	9-B7	25.17	268.2		87296	1465	1468.28	0.999496
	B2	10-B7	25.38	22.965		74561	1238	1239.66	0.999624
	B2	11-B7	49.59	0		67023	1376	1379.06	0.999373
	B2	12-B7	62.58	20.85		60330	1342	1344.93	0.99932
	B2	13-B7	40.185	15.8725		74678	1370	1371.64	0.999585
	B2	14-B7	36.225	34.035		52936	1062	1063.76	0.999471
	B2	15-B7	37.455	23.07		86900	1384	1385.83	0.99962
	B2	16-B7	39.495	10.218		88290	1526	1529.3	0.999502
	B2	17-B7	52.23	114.009		70491	1327	1329.46	0.999475
	B2	18-B7	36.525	92.3943		87420	1419	1423.06	0.999485
	B2	19-B7	50.31	12.6487		73660	1561	1566.05	0.99924
	B2	21-B7	60.645	112.457		81402	1746	1749.34	0.999423
	B2	22-B7	54.075	5.2755		72854	1454	1456.4	0.999492
	B2	23-B7	66.87	52.125		84510	1326	1327.32	0.999692
	B2	24-B7	58.425	156.75		90175	935	936.216	0.999756
	B2	25-B7	39.39	58.38		65769	900	900.597	0.999772
	B2	1-B8	51.6	33		101259	1136	1139.12	0.999664
	B2	2-B8	105.8	18.2		65282	955	957.751	0.999525
	B2	3-B8	85.5	249.8		64688	942	942.991	0.999675
	B2	4-B8	48.3	18.6		83261	922	923.312	0.999748
	B2	5-B8	63	2.6		50735	1435	1441.82	0.998719
	B2	6-B8	29.1	2		67315	1643	1649.59	0.999049
	B2	7-B8	31.4	0		104535	1888	1891.01	0.999598
	B2	8-B8	57	0		108934	1919	1921.86	0.999614
	B2	9-B8	21.675	251.1		129932	1665	1669.8	0.999584
	B2	10-B8	22.68	26.115		67945	1189	1191.75	0.999485
	B2	11-B8	42.66	0		68871	1421	1423.27	0.999448
	B2	12-B8	76.44	31.65		78577	1509	1512.1	0.999491
	B2	13-B8	38.97	19.3802		61838	1281	1284.09	0.999321
	B2	14-B8	37.635	38.985		70412	1178	1179.39	0.999617
	B2	15-B8	41.805	15.9		98016	1478	1482.22	0.9995
	B2	16-B8	38.31	9.0615		88124	1524	1528.67	0.999421
	B2	17-B8	60.75	118.214		70253	1306	1308.62	0.999502
	B2	18-B8	36.075	81.4099		65504	1267	1270.55	0.999389
	B2	19-B8	49.515	9.65994		73883	1536	1540.9	0.999256
	B2	21-B8	70.965	110.217		85960	1794	1799.28	0.999279
	B2	22-B8	49.05	4.602		76415	1597	1600.77	0.999359
	B2	23-B8	64.77	61.29		92442	1377	1378.86	0.999654
	B2	24-B8	57.21	173.85		91747	957	958.625	0.999706
	B2	25-B8	51.375	48.33		77642	979	979.712	0.999781
	C1	1-C1	178.5	74.4		43177	682	683.53	0.99949		208287284	31243092600	0.9828	0.6092
	C1	2-C1	102.1	15.9		19213	440	441.167	0.999219		265186532	39777979800	0.9837	0.6006
	C1	3-C1	191.7	29.3		12396	342	342.679	0.999113
	C1	4-C1	122.1	10.2		155920	888	890.3	0.999852		229048776	34357316400	0.9829	0.5962
	C1	5-C1	133.8	11.4		32481	537	538.432	0.999477		232132138	34819820700	0.9832	0.5975
	C1	6-C1	143.6	7.4		54407	685	686.52	0.999632		275800112	41370016800	0.9834	0.6047
	C1	7-C1	172.8	6.1		54064	598	598.629	0.999778		251825574	37773836100	0.9838	0.5884
	C1	8-C1	146.9	41.5		84985	678	679.745	0.999776
	C1	9-C1	129.6	18.6		59082	685	685.405	0.999831
	C1	10-C1	111.9	12.6		85752	736	736.84	0.999825
	C1	11-C1	81.7	8		45825	692	694.908	0.999389
	C1	12-C1	109.9	9		56388	757	760.222	0.999486
	C1	13-C1	110.1	7.5		51239	778	780.589	0.999454
	C1	14-C1	136.1	41		53441	742	743.409	0.999607
	C1	15-C1	98.7	16.4		100048	876	877.214	0.99982
	C1	16-C1	120.2	25.4		95574	813	813.812	0.999854
	C1	17-C1	122.5	19.1		80964	906	907.23	0.999765
	C1	18-C1	152	12.5		67621	842	843.234	0.999704
	C1	19-C1	157.1	18.2		90883	958	959.257	0.999791
	C1	20-C1	110	14.9		87750	992	993.611	0.999738
	C1	21-C1	107.9	14.7		93103	1007	1008.65	0.999764
	C1	22-C1	144.615	16.725		124776	1065	1066.83	0.999824
	C1	23-C1	115.545	9.756		75014	941	942.062	0.999747
	C1	24-C1	119.4	18.45		73800	1000	1001.17	0.999715
	C1	25-C1	100.815	10.2525		100303	1020	1021.82	0.999751
	C1	26-C1	138.69	10.107		123205	1384	1387.13	0.9997
	C1	27-C1	129.015	21.195		74713	883	885.779	0.999625
	C1	28-C1	162.15	12.888		50402	818	819.54	0.999564
	C1	29-C1	132.54	17.985		58399	798	799.561	0.999623
	C1	30-C1	163.05	21.525		70975	768	768.39	0.999845
	C1	31-C1	135.465	10.326		82301	807	809.305	0.999684
	C1	32-C1	170.1	30.84		83905	837	839.113	0.999702
	C1	33-C1	120.39	22.575		86567	804	806.11	0.9997
	C1	34-C1	107.685	6.7065		68490	667	668.264	0.999737
	C1	35-C1	132.78	18.24		69160	827	827.19	0.999884
Chemical wastewater	D1	1-D2	68	14.1		68828	220	220.146	0.999942		258933948	38840092200	0.9841	0.6392
	D1	2-D2	42.7	4.6		66563	231	231.07	0.999955		249173604	37376040600	0.9826	0.6252
	D1	3-D2	55.1	10.9		66979	204	204	0.999985		233626576	35043986400	0.9839	0.6352
	D1	4-D2	66	14.5		81939	255	255.326	0.999927		268202030	40230304500	0.9844	0.6339
	D1	5-D2	84.3	18.8		61034	291	291.256	0.999918		260120794	39018119100	0.983	0.5991
	D1	6-D2	51.2	6.2		59174	240	240.022	0.999966		216941520	32541228000	0.9833	0.6107
	D1	7-D2	54.4	7.6		75686	256	256.923	0.999881		247359620	37103943000	0.984	0.6341
	D1	8-D2	64.5	9.8		69486	281	281.189	0.999928		267006468	40050970200	0.9838	0.6176
	D1	9-D2	59	8		50438	282	282.14	0.999921		224823070	33723460500	0.9809	0.5931
	D1	10-D2	55.6	6.7		8042	172	172.5	0.999254		264256660	39638499000	0.9826	0.6118
	D1	11-D2	34.6	8.7		6940	138	138.188	0.999424		344133404	51620010600	0.9833	0.6069
	D1	12-D2	39.3	11.8		21779	239	239.757	0.999633		269423042	40413456300	0.9825	0.5987
	D1	13-D2	48.7	14.5		45301	356	356.873	0.999757		234181362	35127204300	0.9824	0.6003
	D1	14-D2	42.6	5.9		59258	344	344.221	0.999899		269375910	40406386500	0.9843	0.6108
	D1	15-D2	40.3	2.2		69170	309	310.733	0.999812		262517350	39377602500	0.9842	0.629
	D1	16-D2	50.5	3.4		58265	316	317.444	0.99976		273375304	41006295600	0.9849	0.6184
	D1	17-D2	41.8	8		34405	270	271.125	0.999709
	D1	18-D2	40.5	4.5		44689	270	271.592	0.999709
	D1	19-D2	29.3	3		36707	309	309.651	0.999782
	D1	20-D2	32.1	4.2		30498	517	519.804	0.99918
	D1	21-D2	35	5.2		51243	521	523.432	0.999571
	D1	22-D2	49	4.6		47755	457	458.054	0.999728
	D1	23-D2	60.1	4.4		45540	417	418.152	0.999693
	D1	24-D2	65.1	2.4		46916	340	342.5	0.99968
	D1	25-D2	60.2	7.7		50167	357	357.662	0.999801
	D1	26-D2	56.6	3.6		77531	471	472.479	0.999807
	D1	27-D2	70	6		60655	423	424.182	0.999769
	D1	28-D2	45.36	4.5		64461	564	565.388	0.999736
	D1	29-D2	55.8	7.4		38184	644	646.93	0.999267
	D1	30-D2	98.6	17.2		75979	714	717.635	0.999631
	D1	31-D2	59.9	9.6		43454	566	567.463	0.999632
	D1	32-D2	62	6.8		57780	728	732.888	0.999481
	D1	33-D2	58.4	3.2		51982	731	733.532	0.999538
	D1	34-D2	60.7	6.3		37808	716	716.93	0.999577
	D1	35-D2	55.4	5.6		40957	730	732.778	0.999365
	D1	36-D2	56.31	15.315		53956	918	921.329	0.999407
	D1	37-D2	36.045	6.8715		75077	1047	1050.47	0.999587
	D1	38-D2	39.645	9.909		43399	856	858.387	0.99947
	D1	39-D2	36.585	8.7		42973	890	891.5	0.999511
	D1	40-D2	32.385	4.506		58223	988	990.525	0.999536
	D1	41-D2	50.565	11.103		75126	1140	1141.7	0.999681
	D1	42-D2	45.285	5.4465		64203	1043	1045.82	0.999517
	D1	43-D2	35.685	3.2055		59929	920	922.356	0.999549
	D1	44-D2	74.25	17.04		70943	790	793.815	0.999549
	D1	45-D2	52.455	8.7915		69088	233	233.375	0.999899
	D1	46-D2	57.21	12.117		95955	277	277.431	0.999917
	D1	47-D2	66.24	9.1635		52197	186	186.319	0.999885
	D1	48-D2	59.25	8.1765		62192	212	212.467	0.999887
	D1	49-D2	52.665	10.851		71955	191	191.019	0.999972
	D1	50-D2	34.455	3.972		61120	204	204.227	0.999918
	D1	51-D2	48.36	4.2285		57150	217	217.865	0.999825
	D1	52-D2	39.3	5.5215		60253	199	199.071	0.99995
	D1	53-D2	43.125	6.3075		67943	256	256.014	0.999971
	D1	54-D2	41.79	10.4595		61570	202	202	1
	D1	55-D2	43.29	7.3605		69280	395	395.329	0.999885
	D1	56-D2	51.39	9.6105		73833	333	333.329	0.999892
	D1	57-D2	75.495	22.14		36203	189	189.079	0.999917
	D1	58-D2	52.995	7.4565		64946	233	233.097	0.999938
	D1	59-D2	36.21	3.051		58732	186	186.081	0.999949
	D1	60-D2	49.755	6.099		53600	221	221.438	0.999869
	D1	61-D2	58.005	4.185		72000	222	222.244	0.999931
Municipal wastewater	E1	1-E1	48	40.9		74765	1163	1168.81	0.999291		237212430	35581864500	0.9829	0.5566
	E1	2-E1	47	49.2		137846	1379	1383.15	0.999681		245815294	36872294100	0.9825	0.5438
	E1	3-E1	40.2	24.2		61790	1225	1227.63	0.999401		256003376	38400506400	0.9839	0.5771
	E1	5-E1	38.5	25.5		71295	1437	1441.78	0.999313		251464230	37719634500	0.9829	0.577
	E1	6-E1	29.1	6		69352	1425	1430.45	0.999236
	E1	8-E1	28.6	3.9		51293	1329	1333.03	0.999142		262798286	39419742900	0.9829	0.5907
	E1	9-E1	34.1	17.3		74373	1879	1886.53	0.999018		265547712	39832156800	0.9836	0.5794
	E1	10-E1	51.3	33.6		56537	1833	1839.96	0.998762
	E1	11-E1	64.6	73.3		69318	2031	2037.26	0.999005
	E1	12-E1	63.2	68.9		48282	1423	1429.95	0.998674
	E1	13-E1	51.3	33.6		53204	1326	1330.06	0.999079
	E1	14-E1	64.6	73.3		49091	1247	1252.12	0.998941
	E1	15-E1	63.2	68.9		116895	1427	1431.22	0.999632
	E1	1-E2	47.6	38.3		126041	1278	1281.19	0.999706
	E1	2-E2	45.2	43.6		131670	1407	1415.83	0.999499
	E1	3-E2	48	44.8		68819	994	998.228	0.999477
	E1	5-E2	31.3	7.5		64377	986	989.984	0.999394
	E1	6-E2	39.3	15.8		50587	805	809.565	0.999288
	E1	8-E2	29.2	5.9		57394	890	894.261	0.999338
	E1	9-E2	29.9	10.6		75401	1009	1011.48	0.999576
	E1	10-E2	55	39.3		80047	1097	1100.78	0.999513
	E1	11-E2	58.3	38.1		58415	935	938.48	0.999349
	E1	12-E2	56	37.9		42165	1030	1037.3	0.998672
	E1	13-E2	55	39.3		50040	1082	1086.64	0.999081
	E1	14-E2	58.3	38.1		24991	937	942.958	0.997959
	E1	15-E2	56	37.9		107423	1152	1154.55	0.999693
	E1	1-E3	50.7	43.7		123775	1398	1401.81	0.999661
	E1	2-E3	50.3	37		159063	1595	1600.72	0.999667
	E1	3-E3	35.7	13.6		60684	1093	1094.01	0.999637
	E1	5-E3	28.8	0.4		79707	1170	1172.8	0.999548
	E1	6-E3	29.6	4.1		86536	1378	1384.16	0.999341
	E1	8-E3	30.9	6.4		71163	1344	1348.46	0.999354
	E1	9-E3	26	8.3		63962	1414	1417.81	0.999312
	E1	10-E3	43.3	24.8		90773	2134	2148.24	0.998865
	E1	11-E3	46.6	35.3		91294	2334	2342.53	0.999168
	E1	12-E3	37.1	18.2		42928	1741	1752.77	0.99788
	E1	13-E3	43.3	24.8		41551	1942	1951.75	0.998002
	E1	14-E3	46.6	35.3		35331	1629	1635.2	0.998132
	E1	15-E3	37.1	18.2		43102	1853	1858.03	0.998608

## Sheet: Table S2
Table S2. Relative abundances of microbial community assemblages at the genus level
Domain	Phylum	Class	Order	Family	Genus	Shared microbial constituents	Averaged relative abundance (%)	1-A1	2-A1	3-A1	4-A1	5-A1	6-A1	7-A1	8-A1	9-A1	10-A1	11-A1	12-A1	13-A1	14-A1	15-A1	16-A1	17-A1	18-A1	19-A1	20-A1	21-A1	22-A1	23-A1	24-A1	25-A1	26-A1	27-A1	28-A1	29-A1	30-A1	31-A1	32-A1	1-A8	2-A8	3-A8	4-A8	5-A8	6-A8	7-A8	8-A8	9-A8	10-A8
Archaea	__	__	__	__	__		1.93686e-05	0	0	0	0	0	0	0	0	0	0	0	0	0	0	0	0	0	0	0	0	0	0	0	0	0	0	0	0	0	0	0	0	0	0	0	0	0	0	0	0	0	0
Archaea	Asgardarchaeota	Lokiarchaeia	Lokiarchaeia	Lokiarchaeia	Lokiarchaeia		1.80443e-05	0	0	0	0	0	0	0	0	0	0	0	0	0	0	0	0	0	0	0	0	0	0	0	0	0	0	0	0	0	0	0	0	0	0	0	0	0	0	0	0	0	0
Archaea	Crenarchaeota	__	__	__	__		2.70552e-06	0	0	0	0	0	0	0	0	0	0	0	0	0	0	0	0	0	0	0	0	0	0	0	0	0	0	0	0	0	0	0	0	0	0	0	0	0	0	0	0	0	0
Archaea	Crenarchaeota	Bathyarchaeia	Bathyarchaeia	Bathyarchaeia	Bathyarchaeia		2.3481e-05	0	0	0	0	0	0	0	0	0	0	0	0	0	0	0	0	0	0	0	0	0	0	0	0	0	0	0	0	0	0	0	0	0	0	0	0	0	0	0	0	0	0
Archaea	Crenarchaeota	Methanomethylicia	Methanomethyliales	Methanomethyliaceae	Candidatus_Methanomethylicus		2.07072e-05	0	0	0	0	0	0	0	0	0	0	0	0	0	0	0	0	0	0	0	0	0	0	0	0	0	0	0	0	0	0	0	0	0	0	0	0	0	0	0	0	0	0
Archaea	Crenarchaeota	Nitrososphaeria	Nitrosopumilales	Nitrosopumilaceae	Candidatus_Nitrosotenuis		1.31283e-05	0	0	0	0	0	0	0	0	0	0	0	0	0	0	0	0	0	0	0	0	0	0	0	0	0	0	0	0	0	0	0	0	0	0	0	0	0	0	0	0	0	0
Archaea	Crenarchaeota	Nitrososphaeria	Nitrososphaerales	Nitrososphaeraceae	Candidatus_Nitrocosmicus		0.155186	0.913602	1.6917	1.05	0.392105	0.916724	0.199607	0.333972	0.261247	0.890874	1.245	0.849406	0.426179	0.200356	0.255821	0.325693	0.0566853	0.073272	0.155133	0.206671	0.00825968	0.00409937	0.0106116	0.0097731	0.0164562	0.00686757	0.00632091	0.00654971	0.00696213	0.00986125	0.00839731	0.025799	0	0.0232695	0.05305	0.0528534	0	0	0	0	0	0.00234789	0.00787381
Archaea	Crenarchaeota	Thermoprotei	Thermoproteales	Thermofilaceae	Thermofilum		5.14255e-05	0	0	0	0	0	0	0	0	0	0	0	0	0	0	0	0	0	0	0	0	0	0	0	0	0	0	0	0	0	0	0	0	0	0	0	0	0	0	0	0	0	0
Archaea	Euryarchaeota	Methanobacteria	Methanobacteriales	Methanobacteriaceae	Methanobacterium		0.00817379	0	0	0	0	0	0	0	0	0	0	0	0	0	0	0	0	0	0	0	0	0	0	0	0	0	0	0	0	0	0.00239923	0.0386984	0	0	0	0	0	0	0	0	0	0	0.0039369
Archaea	Euryarchaeota	Methanobacteria	Methanobacteriales	Methanobacteriaceae	Methanobrevibacter		0.00075016	0	0.00270673	0.00624074	0	0	0	0	0	0	0	0	0	0	0	0	0	0	0	0	0	0	0	0	0	0	0	0	0	0	0	0	0	0	0	0	0	0	0	0	0	0	0
Archaea	Euryarchaeota	Methanobacteria	Methanobacteriales	Methanobacteriaceae	Methanosphaera		0.000242172	0	0	0	0	0	0	0	0	0	0	0	0	0	0	0	0	0	0	0	0	0	0	0	0	0	0	0	0	0	0	0	0	0	0	0	0	0	0	0	0	0	0
Archaea	Euryarchaeota	Methanobacteria	Methanobacteriales	Methanobacteriaceae	uncultured		3.79867e-06	0	0	0	0	0	0	0	0	0	0	0	0	0	0	0	0	0	0	0	0	0	0	0	0	0	0	0	0	0	0	0	0	0	0	0	0	0	0	0	0	0	0
Archaea	Euryarchaeota	Methanobacteria	Methanobacteriales	Methanothermobacteriaceae	Methanothermobacter		0.000532586	0	0	0	0	0	0	0	0	0	0	0	0	0	0	0	0	0	0	0	0	0	0	0	0	0	0	0	0	0	0	0	0	0	0.0558059	0	0	0	0	0	0	0	0
Archaea	Euryarchaeota	Thermococci	Methanofastidiosales	Methanofastidiosaceae	Candidatus_Methanofastidiosum		0.000179393	0	0	0	0	0	0	0	0	0	0	0	0	0	0	0	0	0	0	0	0	0	0	0	0	0	0	0	0	0	0	0.00322487	0	0	0	0	0	0	0	0	0	0	0
Archaea	Hadarchaeota	Hadarchaeia	Hadarchaeia	Hadarchaeales	Hadarchaeales		4.73215e-05	0	0	0	0	0	0	0	0	0	0	0	0	0	0	0	0	0	0	0	0	0	0	0	0	0	0	0	0	0	0	0	0	0	0	0	0	0	0	0	0	0	0
Archaea	Halobacterota	Methanomicrobia	Methanomicrobiales	Methanocorpusculaceae	Methanocorpusculum		5.92397e-05	0	0	0	0	0	0	0	0	0	0	0	0	0	0	0	0	0	0	0	0	0	0	0	0	0	0	0	0	0	0	0	0	0.00244942	0	0	0	0	0	0	0	0	0
Archaea	Halobacterota	Methanomicrobia	Methanomicrobiales	Methanomicrobiaceae	Methanoculleus		2.85156e-06	0	0	0	0	0	0	0	0	0	0	0	0	0	0	0	0	0	0	0	0	0	0	0	0	0	0	0	0	0	0	0	0	0	0	0	0	0	0	0	0	0	0
Archaea	Halobacterota	Methanomicrobia	Methanomicrobiales	Methanomicrobiaceae	Methanofollis		4.27181e-05	0	0	0	0	0	0	0	0	0	0	0	0	0	0	0	0	0	0	0.00409249	0	0	0	0	0	0	0	0	0	0	0	0	0	0	0	0	0	0	0	0	0	0	0
Archaea	Halobacterota	Methanomicrobia	Methanomicrobiales	Methanomicrobiaceae	uncultured		1.20242e-05	0	0	0	0	0	0	0	0	0	0	0	0	0	0	0	0	0	0	0	0	0	0	0	0	0	0	0	0	0	0	0	0	0	0	0	0	0	0	0	0	0	0
Archaea	Halobacterota	Methanomicrobia	Methanomicrobiales	Methanoregulaceae	Methanolinea		0.00157318	0	0.00270673	0	0	0	0	0	0	0	0	0	0	0	0	0	0	0	0	0	0	0	0	0	0	0	0	0	0	0	0	0.0435357	0	0.00367413	0	0	0	0	0	0	0	0	0
Archaea	Halobacterota	Methanomicrobia	Methanomicrobiales	Methanoregulaceae	Methanoregula		0.000151911	0	0	0	0	0	0	0	0	0	0	0	0	0	0	0	0	0	0	0	0	0	0	0	0	0	0	0	0	0	0	0	0	0	0	0	0	0	0	0	0	0	0
Archaea	Halobacterota	Methanomicrobia	Methanomicrobiales	Methanoregulaceae	Methanosphaerula		1.65645e-05	0	0	0	0	0	0	0	0	0	0	0	0	0	0	0	0	0	0	0	0	0	0	0	0	0	0	0	0	0	0	0	0	0	0	0	0	0	0	0	0	0	0
Archaea	Halobacterota	Methanomicrobia	Methanomicrobiales	Methanospirillaceae	Methanospirillum		0.000393712	0	0	0	0	0	0	0	0	0	0	0	0	0	0	0	0	0	0	0	0	0	0	0	0	0	0	0	0	0	0	0	0	0	0	0	0	0	0	0	0	0	0
Archaea	Halobacterota	Methanosarcinia	Methanosarciniales	Methanoperedenaceae	Candidatus_Methanoperedens		7.69043e-05	0	0	0	0	0	0	0	0	0	0	0	0	0	0	0	0	0	0	0	0	0	0	0	0	0	0	0	0	0	0	0	0	0	0	0	0	0	0	0	0	0	0
Archaea	Halobacterota	Methanosarcinia	Methanosarciniales	Methanosaetaceae	Methanosaeta		0.0180388	0	0	0	0	0	0	0	0	0	0	0	0	0	0	0	0	0	0	0.00409249	0.00412984	0	0	0	0	0	0.0173825	0	0	0.007889	0	0.204779	0.0150949	0	0	0	0	0	0	0	0	0.00234789	0
Archaea	Halobacterota	Methanosarcinia	Methanosarciniales	Methanosarcinaceae	Methanolobus		0.000303543	0	0	0	0	0	0	0	0	0	0	0	0	0	0	0	0	0	0	0	0	0	0	0	0	0	0	0	0	0	0	0	0	0	0	0	0	0	0	0	0	0	0
Archaea	Halobacterota	Methanosarcinia	Methanosarciniales	Methanosarcinaceae	Methanomethylovorans		0.00166086	0	0	0	0	0	0	0	0	0	0	0	0	0	0	0	0	0	0	0	0	0	0	0	0	0	0	0	0	0	0	0	0	0	0	0	0	0	0	0	0	0	0
Archaea	Halobacterota	Methanosarcinia	Methanosarciniales	Methanosarcinaceae	Methanosarcina		0.000160562	0	0	0	0	0	0	0.000946096	0	0	0	0	0	0	0	0	0	0	0	0	0	0	0	0	0	0	0	0	0	0	0	0	0	0	0	0	0	0	0	0	0	0	0
Archaea	Iainarchaeota	Iainarchaeia	Iainarchaeales	Iainarchaeales	Candidatus_Iainarchaeum		0.000344395	0	0	0	0	0	0	0	0	0	0	0	0	0	0	0	0	0	0	0	0	0	0	0	0	0	0	0	0	0	0	0	0	0	0	0	0	0	0	0	0	0	0
Archaea	Micrarchaeota	Micrarchaeia	Micrarchaeales	CG1-02-32-21	CG1-02-32-21		0.00116012	0	0	0	0	0	0	0	0	0	0	0	0	0	0	0	0	0	0	0	0	0	0	0	0	0	0	0	0	0	0	0	0	0	0	0	0	0	0	0	0	0	0
Archaea	Micrarchaeota	Micrarchaeia	Micrarchaeales	Micrarchaeales	Micrarchaeales		0.00237955	0	0	0	0	0	0	0	0	0	0	0	0	0	0	0	0	0	0	0	0	0	0	0	0	0	0	0	0	0	0	0	0	0	0	0	0	0	0	0	0	0	0
Archaea	Nanoarchaeota	Nanoarchaeia	Woesearchaeales	GW2011_GWC1_47_15	GW2011_GWC1_47_15		0.0101967	0	0	0	0	0	0	0	0	0	0	0	0	0	0	0	0	0	0	0	0	0	0	0	0	0	0	0	0	0	0	0	0	0	0	0	0	0	0	0	0	0	0
Archaea	Nanoarchaeota	Nanoarchaeia	Woesearchaeales	SCGC_AAA011-D5	SCGC_AAA011-D5		0.000979251	0	0	0	0	0	0	0	0	0	0	0	0	0	0	0	0	0	0	0	0	0	0	0	0	0	0	0	0	0	0	0	0	0	0	0	0	0	0	0	0	0	0
Archaea	Nanoarchaeota	Nanoarchaeia	Woesearchaeales	SCGC_AAA286-E23	SCGC_AAA286-E23		2.13373e-05	0	0	0	0	0	0	0	0	0	0	0	0	0	0	0	0	0	0	0	0	0	0	0	0	0	0	0	0	0	0	0	0	0	0	0	0	0	0	0	0	0	0
Archaea	Nanoarchaeota	Nanoarchaeia	Woesearchaeales	Woesearchaeales	Woesearchaeales	Yes	0.108939	0.0196897	4.35918	0.0561666	0.0513995	0.0553196	0.1656	0.152321	0.104794	0	0	0	0	0.0323808	0.00864259	0	0	0	0	0.50133	0	0	0.00530579	0	0	0	0	0	0	0	0	0	0	0	0.00275585	0	0	0	0	0	0	0	0
Archaea	Thermoplasmatota	Thermoplasmata	Marine_Benthic_Group_D_and_DHVEG-1	Marine_Benthic_Group_D_and_DHVEG-1	Marine_Benthic_Group_D_and_DHVEG-1		6.13183e-05	0	0	0	0	0	0	0	0	0	0	0	0	0	0	0	0	0	0	0	0	0	0	0	0	0	0	0	0	0	0	0	0	0	0	0	0	0	0	0	0	0	0
Archaea	Thermoplasmatota	Thermoplasmata	Methanomassiliicoccales	Methanomassiliicoccaceae	Methanomassiliicoccus		0.000142318	0	0	0	0	0	0	0	0	0	0	0	0	0	0	0	0	0	0	0	0	0	0	0	0	0	0	0	0	0	0	0	0.00348343	0	0	0	0	0	0	0	0	0	0
Archaea	Thermoplasmatota	Thermoplasmata	Methanomassiliicoccales	Methanomassiliicoccaceae	uncultured		0.000569345	0	0	0	0	0	0	0	0	0	0	0	0	0	0	0	0	0	0	0	0	0	0	0	0	0	0	0	0	0	0	0	0	0	0	0	0	0	0	0	0	0	0
Archaea	Thermoplasmatota	Thermoplasmata	Methanomassiliicoccales	Methanomethylophilaceae	Candidatus_Methanogranum		0.000135864	0	0	0	0	0	0	0	0	0	0	0	0	0	0	0	0	0	0	0	0	0	0	0	0	0	0	0	0	0	0	0	0	0	0	0	0	0	0	0	0	0	0
Archaea	Thermoplasmatota	Thermoplasmata	Methanomassiliicoccales	Methanomethylophilaceae	Candidatus_Methanomethylophilus		2.44749e-05	0	0	0	0	0	0	0	0	0	0	0	0	0	0	0	0	0	0	0	0	0	0	0	0	0	0	0	0	0	0	0	0	0	0	0	0	0	0	0	0	0	0
Archaea	Thermoplasmatota	Thermoplasmata	Methanomassiliicoccales	Methanomethylophilaceae	Candidatus_Methanoplasma		1.13656e-05	0	0	0	0	0	0	0	0	0	0	0	0	0	0	0	0	0	0	0	0	0	0	0	0	0	0	0	0	0	0	0	0	0	0	0	0	0	0	0	0	0	0
Archaea	Thermoplasmatota	Thermoplasmata	Methanomassiliicoccales	Methanomethylophilaceae	uncultured		1.83144e-05	0	0	0	0	0	0	0	0	0	0	0	0	0	0	0	0	0	0	0	0	0	0	0	0	0	0	0	0	0	0	0	0	0	0	0	0	0	0	0	0	0	0
Bacteria	__	__	__	__	__		0.0445537	0.0669449	0	0	0.0220284	0	0.00739284	0.142861	0.00737986	0.0657388	0	0.0319326	0	0.0364284	0	0.0184354	0	0.382643	0.0269796	0	0.129402	0.00614905	0	0.0407213	0.0191989	0.103013	0.020543	0.0299415	0.00795672	0.00493063	0.0995681	0	0	0	0	0	0	0	0.00694179	0.0035729	0	0	0
Bacteria	10bav-F6	10bav-F6	10bav-F6	10bav-F6	10bav-F6		4.00358e-05	0	0	0	0	0	0	0	0	0	0	0	0	0	0	0	0	0	0	0	0	0	0	0	0	0	0	0	0	0	0	0	0	0	0	0	0	0	0	0	0	0	0
Bacteria	Abditibacteriota	Abditibacteria	Abditibacteriales	Abditibacteriaceae	Abditibacterium		0.00667753	0	0	0	0	0	0	0	0	0	0	0	0	0	0	0	0	0	0	0	0	0	0	0	0	0	0	0	0	0	0	0	0	0	0	0	0	0	0	0	0	0	0
Bacteria	Acetothermia	Acetothermiia	Acetothermiia	Acetothermiia	Acetothermiia		0.000207726	0	0	0	0	0	0	0	0	0	0	0	0	0	0	0	0	0	0	0	0	0	0	0	0	0	0	0	0	0	0	0	0	0	0	0	0	0	0	0	0	0	0
Bacteria	Acidobacteriota	__	__	__	__		0.000119642	0	0	0	0	0	0	0	0	0	0	0	0	0	0	0	0	0	0	0	0	0	0	0	0	0	0	0	0	0	0	0	0	0	0	0	0	0	0	0	0	0	0
Bacteria	Acidobacteriota	Acidobacteriae	Acidobacteriae	Acidobacteriae	Acidobacteriae		8.49847e-05	0	0	0	0	0	0	0	0	0	0	0	0	0	0	0	0	0	0	0	0	0	0	0	0	0	0	0	0	0	0	0	0	0	0	0	0	0	0	0	0	0	0
Bacteria	Acidobacteriota	Acidobacteriae	Acidobacteriae	Acidobacteriae	Paludibaculum		0.0132653	0	0.0175937	0	0	0	0	0	0	0	0	0	0	0	0.00518556	0	0	0	0	0.0102312	0.035792	0.0225465	0.0619009	0.011402	0.0301696	0.00961459	0.00316046	0.0196491	0.0238701	0.0118335	0.00479846	0	0	0	0	0	0	0	0	0	0	0	0
Bacteria	Acidobacteriota	Acidobacteriae	Acidobacteriales	Acidobacteriaceae_(Subgroup_1)	Acidipila		3.97005e-05	0	0	0	0	0	0	0	0	0	0	0	0	0	0	0	0	0	0	0	0	0	0	0	0	0	0	0	0	0.00887513	0	0	0	0	0	0	0	0	0	0	0	0	0
Bacteria	Acidobacteriota	Acidobacteriae	Acidobacteriales	Acidobacteriaceae_(Subgroup_1)	Occallatibacter		5.45506e-06	0	0	0	0	0	0	0	0	0	0	0	0	0	0	0	0	0	0	0	0	0	0	0	0	0	0	0	0	0	0	0	0	0	0	0	0	0	0	0	0	0	0
Bacteria	Acidobacteriota	Acidobacteriae	Acidobacteriales	Acidobacteriaceae_(Subgroup_1)	Terracidiphilus		5.56214e-06	0	0	0	0	0	0	0	0	0	0	0	0	0	0	0	0	0	0	0	0	0	0	0	0	0	0	0	0	0	0	0	0	0	0	0	0	0	0	0	0	0	0
Bacteria	Acidobacteriota	Acidobacteriae	Acidobacteriales	Acidobacteriaceae_(Subgroup_1)	uncultured		2.60846e-05	0	0	0	0	0	0	0	0	0	0	0	0	0	0	0	0	0	0	0	0	0	0	0	0	0.00274703	0	0	0	0.000986125	0	0	0	0	0	0	0	0	0	0	0	0	0
Bacteria	Acidobacteriota	Acidobacteriae	Acidobacteriales	Koribacteraceae	Candidatus_Koribacter		8.11775e-05	0	0	0	0	0	0	0	0	0	0	0	0	0	0	0	0	0	0	0	0	0	0	0	0	0	0	0	0	0	0	0	0	0	0	0	0	0	0	0	0	0	0
Bacteria	Acidobacteriota	Acidobacteriae	Acidobacteriales	uncultured	uncultured		0.00940524	0	0	0	0	0	0	0	0	0	0	0	0	0	0	0	0	0	0	0	0	0	0	0	0	0	0	0	0	0	0	0	0	0	0	0	0	0	0	0	0	0	0
Bacteria	Acidobacteriota	Acidobacteriae	AKIW659	AKIW659	AKIW659		0.000614087	0	0	0	0	0	0	0	0	0	0	0	0	0	0	0	0	0	0	0	0	0	0	0	0	0	0	0	0	0	0	0	0	0	0	0	0	0	0	0	0	0	0
Bacteria	Acidobacteriota	Acidobacteriae	Bryobacterales	Bryobacteraceae	Bryobacter		0.0487749	0.00918852	0.0351874	0.0093611	0	0.0039514	0	0	0	0	0	0	0	0	0	0	0	0	0	0.0184162	0	0.00819874	0.017686	0.00814425	0.00411404	0.00274703	0.00474068	0	0.00497295	0.00197225	0	0.00322487	0.00696686	0	0	0	0	0	0	0	0	0	0
Bacteria	Acidobacteriota	Acidobacteriae	Elev-16S-1166	Elev-16S-1166	Elev-16S-1166		0.0100574	0	0	0	0	0	0	0	0	0	0	0	0	0	0	0	0	0	0	0	0	0	0.00707439	0	0.00274269	0.00274703	0	0	0	0	0	0	0	0	0	0	0	0	0	0	0	0	0
Bacteria	Acidobacteriota	Acidobacteriae	GOUTB8	GOUTB8	GOUTB8		3.88718e-06	0	0	0	0	0	0	0	0	0	0	0	0	0	0	0	0	0	0	0	0	0	0	0	0	0	0	0	0	0	0	0	0	0	0	0	0	0	0	0	0	0	0
Bacteria	Acidobacteriota	Acidobacteriae	PAUC26f	PAUC26f	PAUC26f		0.00167875	0.00393794	0.00676682	0	0.00293712	0	0	0	0	0.00680056	0	0	0	0	0	0	0	0	0	0.0388787	0.0096363	0.00409937	0.00353719	0.0097731	0.00411404	0	0.00316046	0.00654971	0.016908	0.00690288	0	0	0	0	0	0	0	0	0	0	0	0	0
Bacteria	Acidobacteriota	Acidobacteriae	Solibacterales	Solibacteraceae	Candidatus_Solibacter		0.00252303	0	0	0	0	0	0	0	0	0	0	0	0	0	0	0	0	0	0	0	0	0	0	0	0	0	0	0	0	0	0	0	0	0	0	0	0	0	0	0	0	0	0
Bacteria	Acidobacteriota	Acidobacteriae	Subgroup_2	Subgroup_2	Subgroup_2		0.00329838	0	0	0	0	0	0	0	0	0	0	0	0	0	0	0	0	0	0	0	0	0	0	0	0	0	0	0	0	0	0	0	0	0	0	0	0	0	0	0	0	0	0
Bacteria	Acidobacteriota	Acidobacteriota	Acidobacteriota	Acidobacteriota	Acidobacteriota		1.09297e-05	0	0	0	0	0	0	0	0	0	0	0	0	0	0	0	0	0	0	0	0	0	0	0	0	0	0	0	0	0	0	0	0	0	0	0	0	0	0	0	0	0	0
Bacteria	Acidobacteriota	Aminicenantia	Aminicenantales	Aminicenantales	Aminicenantales		0.00159379	0	0	0	0	0	0	0	0	0	0	0	0	0	0	0	0	0	0	0	0	0	0	0	0	0	0	0	0	0	0	0.00644974	0	0	0	0	0	0	0	0	0	0	0
Bacteria	Acidobacteriota	Blastocatellia	__	__	__		0.0112716	0	0	0	0	0	0	0	0	0	0	0	0	0	0	0	0	0	0	0	0	0	0	0	0	0	0	0	0	0	0	0	0	0	0	0	0	0	0	0	0	0	0
Bacteria	Acidobacteriota	Blastocatellia	11-24	11-24	11-24	Yes	0.111285	0	0	0	0	0	0	0	0	0	0	0	0	0	0	0	0	0	0	0	0	0	0	0	0	0	0.00316046	0	0	0	0	0	0	0	0	0	0	0	0	0	0	0	0
Bacteria	Acidobacteriota	Blastocatellia	Blastocatellales	Blastocatellaceae	__	Yes	0.00424629	0	0	0	0	0	0	0	0	0	0	0	0	0	0	0	0	0	0	0	0	0	0	0	0	0	0	0	0	0	0	0	0	0	0	0	0	0	0	0	0	0	0
Bacteria	Acidobacteriota	Blastocatellia	Blastocatellales	Blastocatellaceae	Aridibacter	Yes	0.0876206	0	0	0	0	0	0	0	0	0	0	7.56802	0	0	0	1.68992	4.10969	0.805992	0.364225	0	0	0	0	0.0032577	0	0	0	0	0	0	0	0	0	0	0	0	0	0	0	0	0	0	0
Bacteria	Acidobacteriota	Blastocatellia	Blastocatellales	Blastocatellaceae	Blastocatella	Yes	0.0249098	0	0	0	0	0	0	0	0	0	0	0	0	0	0	0	0	0	0	0	0	0	0	0	0	0	0	0	0	0	0	0	0	0	0	0	0	0	0	0	0	0	0
Bacteria	Acidobacteriota	Blastocatellia	Blastocatellales	Blastocatellaceae	JGI_0001001-H03	Yes	2.01745	0.567063	0.950061	0.163819	1.28793	5.53196	12.6758	17.086	20.6488	22.8476	13.4221	9.85439	10.953	3.52141	1.03538	2.07706	5.46305	0.862981	0.505868	0.231226	4.43683	2.77322	1.12306	1.6484	1.85955	1.6441	6.69543	8.02901	6.11076	3.10728	1.43714	0.546615	0.150949	0.0146965	0.00137792	0.00857082	0	0.00262791	0.0104127	0.00893224	0.146603	0.0176091	0.0288706
Bacteria	Acidobacteriota	Blastocatellia	Blastocatellales	Blastocatellaceae	OLB17	Yes	0.0511505	0	0	0	0.013217	0.0059271	0	0.00141914	0	0	0	0	0	0	0	0	0	0	0	0	0	0	0	0	0	0	0	0	0	0	0	0	0	0	0	0	0	0	0	0	0	0	0
Bacteria	Acidobacteriota	Blastocatellia	Blastocatellales	Blastocatellaceae	Stenotrophobacter	Yes	0.00386799	0	0	0	0	0	0	0	0	0	0	0	0	0	0	0	0	0	0	0	0	0	0	0	0	0	0	0	0	0	0	0	0	0	0	0	0	0	0	0	0	0	0
Bacteria	Acidobacteriota	Blastocatellia	Blastocatellales	Blastocatellaceae	Tellurimicrobium	Yes	0.0109019	0	0	0	0	0	0	0	0	0	0	1.02823	0	0	0	0.208935	0.552682	0.097696	0.0944287	0	0	0	0	0	0	0	0	0	0	0	0	0	0	0	0	0	0	0	0	0	0	0	0
Bacteria	Acidobacteriota	Blastocatellia	Blastocatellales	Blastocatellaceae	uncultured	Yes	0.0601763	0	0	0	0.00440567	0	0.0162642	0.0406821	0.0915102	0.249354	0.0279078	0	0.0413037	0.0161904	0.00864259	0	0	0	0	0.00409249	0.112882	0.19472	0.263521	0.201977	0.26467	0.229377	0.213331	0.149708	0.0915022	0.147919	0.212332	0.203167	0.19275	0	0	0	0	0	0	0	0.00549763	0	0
Bacteria	Acidobacteriota	Blastocatellia	DS-100	DS-100	DS-100		0.0633055	0	0	0	0	0	0	0	0	0	0	0	0	0	0	0	0	0	0	0	0	0	0	0	0	0	0	0	0	0	0	0	0	0	0	0	0	0	0	0	0	0	0
Bacteria	Acidobacteriota	Blastocatellia	Elev-16S-573	Elev-16S-573	Elev-16S-573		0.000911571	0	0	0	0	0	0	0	0	0	0	0	0	0	0	0	0	0	0	0	0	0	0	0	0	0	0	0	0	0	0	0	0	0	0	0	0	0	0	0	0	0	0
Bacteria	Acidobacteriota	Blastocatellia	Pyrinomonadales	Pyrinomonadaceae	RB41		0.000596354	0	0	0	0	0	0	0	0	0	0	0	0	0	0	0	0	0	0	0	0	0	0	0	0	0	0	0	0	0	0	0	0	0	0	0	0	0	0	0	0	0	0
Bacteria	Acidobacteriota	c5LKS83	c5LKS83	c5LKS83	c5LKS83		5.45134e-06	0	0	0	0	0	0	0	0	0	0	0	0	0	0	0	0	0	0	0	0	0	0	0	0	0	0	0	0	0	0	0	0	0	0	0	0	0	0	0	0	0	0
Bacteria	Acidobacteriota	Holophagae	Holophagales	Holophagaceae	Geothrix		0.0172022	0	0	0	0	0	0	0	0	0	0	0	0	0	0	0	0	0	0	0	0	0	0	0	0	0	0	0	0	0	0	0	0	0	0	0	0	0	0	0	0	0	0
Bacteria	Acidobacteriota	Holophagae	Holophagales	Holophagaceae	Holophaga		0.0267594	0.0551311	0.0730816	0.0109213	0.0778336	0.393164	0.356335	0.0619693	0.0457551	0.0566714	0.0124035	0	0.046936	0.060714	0	0	0	0	0	0	0.0192726	0.0368943	0.0601323	0.0146597	0.00685674	0.00961459	0.0110616	0.0102924	0.00994589	0.0285976	0.0107965	0	0	0	0	0	0	0	0.0173545	0	0	0	0
Bacteria	Acidobacteriota	Holophagae	Holophagales	Holophagaceae	Holophagaceae		0.00429915	0	0	0	0	0	0	0	0	0	0	0	0	0	0	0	0	0	0	0	0	0	0	0	0	0	0	0	0	0	0	0	0	0	0	0	0	0	0	0	0	0	0
Bacteria	Acidobacteriota	Holophagae	Holophagales	Holophagaceae	marine_group		8.84162e-06	0	0	0	0	0	0	0	0	0	0	0	0	0	0	0	0	0	0	0	0	0	0	0	0	0	0	0	0	0	0	0	0	0	0	0	0	0	0	0	0	0	0
Bacteria	Acidobacteriota	Holophagae	Holophagales	Holophagaceae	uncultured		0.0036609	0	0	0	0	0	0	0	0	0	0	0	0	0.0040476	0	0	0	0	0	0.00613874	0	0.0102484	0	0	0	0	0	0	0	0	0	0	0	0	0	0	0	0	0	0	0	0	0
Bacteria	Acidobacteriota	Holophagae	Subgroup_7	Subgroup_7	Subgroup_7		0.0102608	0	0	0	0	0	0	0	0	0	0	0	0	0	0	0	0	0	0	0	0	0	0	0	0	0	0	0	0	0	0	0	0	0	0	0	0	0	0	0	0	0	0
Bacteria	Acidobacteriota	Subgroup_11	Subgroup_11	Subgroup_11	Subgroup_11		6.97369e-05	0	0	0	0	0	0	0	0	0	0	0	0	0	0	0	0	0	0	0	0	0	0	0	0	0	0	0	0	0	0	0	0	0	0	0	0	0	0	0	0	0	0
Bacteria	Acidobacteriota	Subgroup_18	Subgroup_18	Subgroup_18	Subgroup_18		9.03043e-05	0	0	0	0	0	0	0	0	0	0	0	0	0	0	0	0	0	0	0	0	0	0	0	0	0	0	0	0	0	0	0	0	0	0	0	0	0	0	0	0	0	0
Bacteria	Acidobacteriota	Subgroup_21	Subgroup_21	Subgroup_21	Subgroup_21		7.3494e-05	0	0	0	0	0	0	0	0	0	0	0	0	0	0	0	0	0	0	0	0	0	0	0	0	0	0	0	0	0	0	0	0	0	0	0	0	0	0	0	0	0	0
Bacteria	Acidobacteriota	Subgroup_22	Subgroup_22	Subgroup_22	Subgroup_22		0.00923334	0	0	0	0	0	0	0	0	0	0	0	0	0	0	0	0	0	0	0	0	0	0	0	0	0	0	0	0	0	0	0	0	0	0	0	0	0	0	0	0	0	0
Bacteria	Acidobacteriota	Thermoanaerobaculia	Thermoanaerobaculales	Thermoanaerobaculaceae	Subgroup_10		0.0283528	0	0	0	0	0	0	0	0	0	0	0	0	0	0	0	0	0	0	0	0	0	0	0	0	0	0	0	0	0	0	0	0	0	0	0	0	0	0	0	0	0	0
Bacteria	Acidobacteriota	Thermoanaerobaculia	Thermoanaerobaculales	Thermoanaerobaculaceae	Thermoanaerobaculum		0.000115054	0	0	0	0	0	0	0	0	0	0	0	0	0	0	0	0	0	0	0	0	0	0	0	0	0	0	0	0	0	0	0	0	0	0	0	0	0	0	0	0	0	0
Bacteria	Acidobacteriota	Thermoanaerobaculia	Thermoanaerobaculales	Thermoanaerobaculaceae	TPD-58		5.44633e-05	0	0	0	0	0	0	0	0	0	0	0	0	0	0	0	0	0	0	0	0	0	0	0	0	0	0	0	0	0	0	0	0	0	0	0	0	0	0	0	0	0	0
Bacteria	Acidobacteriota	Vicinamibacteria	Subgroup_17	Subgroup_17	Subgroup_17		0.0485961	0	0	0	0	0	0	0	0	0	0	0	0	0	0	0	0	0	0	0	0	0	0	0	0	0	0	0	0	0	0	0	0	0	0	0	0	0	0	0	0	0	0
Bacteria	Acidobacteriota	Vicinamibacteria	Vicinamibacterales	uncultured	uncultured		0.0979253	0.0118138	0.00676682	0	0.00440567	0.0079028	0	0	0	0	0	0	0.00375488	0	0	0	0	0	0	0.0122775	0.00412984	0	0.00530579	0.00488655	0	0	0.00316046	0.00187135	0.0089513	0.00295838	0	0.011287	0	0	0	0	0	0	0	0	0	0	0
Bacteria	Acidobacteriota	Vicinamibacteria	Vicinamibacterales	Vicinamibacteraceae	Luteitalea		0.00450109	0	0	0	0	0	0	0	0	0	0	0	0	0	0	0	0	0	0	0	0	0	0	0	0	0	0	0	0	0	0	0	0	0	0	0	0	0	0	0	0	0	0
Bacteria	Acidobacteriota	Vicinamibacteria	Vicinamibacterales	Vicinamibacteraceae	Vicinamibacter		0.00489331	0	0	0	0	0	0	0	0	0	0	0	0	0	0	0	0	0	0	0	0	0	0	0	0	0	0	0	0	0	0	0	0	0	0	0	0	0	0	0	0	0	0
Bacteria	Acidobacteriota	Vicinamibacteria	Vicinamibacterales	Vicinamibacteraceae	Vicinamibacteraceae		0.0403952	0	0	0	0	0	0	0	0	0	0	0	0	0	0	0	0	0	0	0	0	0	0	0	0	0	0	0	0	0	0	0	0	0	0	0	0	0	0	0	0	0	0
Bacteria	Actinobacteriota	__	__	__	__		3.53886e-05	0	0	0	0	0	0	0	0	0	0	0	0	0	0	0	0	0	0	0	0	0	0	0	0	0	0	0	0	0	0	0	0	0	0	0	0	0	0	0	0	0	0
Bacteria	Actinobacteriota	Acidimicrobiia	Actinomarinales	uncultured	uncultured		0.0010649	0	0	0	0	0	0	0	0	0	0	0	0	0	0	0	0	0	0	0	0	0	0	0	0	0	0	0	0	0	0	0	0	0	0	0	0	0	0	0	0	0	0
Bacteria	Actinobacteriota	Acidimicrobiia	IMCC26256	IMCC26256	IMCC26256		0.0358255	0.0420047	0.029774	0.0109213	0.00881135	0.0454411	0.0487927	0.0780529	0.0457551	0.0272022	0.0511644	0	0.0131421	0.020238	0.0259278	0	0	0	0	0.00409249	0.0096363	0.0102484	0.00707439	0	0.0329123	0.0137351	0.00316046	0.0299415	0.0417728	0.039445	0.0239923	0.0241865	0.016256	0	0	0	0	0	0	0	0	0	0
Bacteria	Actinobacteriota	Acidimicrobiia	Microtrichales	__	__		0.000998007	0	0	0	0	0	0	0	0	0	0	0	0	0	0	0	0	0	0	0	0	0	0	0	0	0	0	0	0	0	0	0	0	0	0	0	0	0	0	0	0	0	0
Bacteria	Actinobacteriota	Acidimicrobiia	Microtrichales	Iamiaceae	Iamia		0.0399308	0.0118138	0	0.00312037	0	0.0039514	0.01035	0.00662267	0	0.00453371	0.0155044	0	0.00375488	0	0.00518556	0	0	0	0	0	0.00412984	0	0	0.0065154	0	0	0	0.00374269	0	0	0	0	0	0.00612355	0.00413377	0	0	0.00262791	0	0.0321561	0.00366508	0	0.00656151
Bacteria	Actinobacteriota	Acidimicrobiia	Microtrichales	Ilumatobacteraceae	CL500-29_marine_group		0.0293544	0.00656323	0.00541345	0	0.0249655	0.0118542	0	0.00141914	0	0	0	0	0	0	0	0	0	0	0	0.01637	0	0	0.00707439	0.0032577	0	0.00549405	0	0.00654971	0.0089513	0.0108474	0.00599808	0.0209617	0.0209006	0	0	0	0	0	0	0	0	0.00234789	0.0026246
Bacteria	Actinobacteriota	Acidimicrobiia	Microtrichales	Ilumatobacteraceae	Ilumatobacter		0.00153025	0	0	0	0	0	0	0	0	0	0	0	0	0	0	0	0	0	0	0	0	0	0	0	0	0	0	0	0	0	0	0	0	0	0	0	0	0	0	0	0	0	0
Bacteria	Actinobacteriota	Acidimicrobiia	Microtrichales	Ilumatobacteraceae	Ilumatobacteraceae		0.000140134	0	0	0	0	0	0	0	0	0	0	0	0	0	0	0	0	0	0	0	0	0	0	0	0	0	0	0	0	0	0	0	0	0	0	0	0	0	0	0	0	0	0
Bacteria	Actinobacteriota	Acidimicrobiia	Microtrichales	Ilumatobacteraceae	uncultured		0.0232343	0.00918852	0	0	0	0	0	0	0	0	0	0	0	0.0040476	0	0	0	0	0	0.0225087	0	0	0.00353719	0	0	0	0	0	0	0	0.00479846	0	0	0	0	0	0	0	0	0	0	0	0
Bacteria	Actinobacteriota	Acidimicrobiia	Microtrichales	Microtrichaceae	IMCC26207		0.00810546	0.0249403	0.0189471	0.059287	0.00440567	0.019757	0.00295714	0.00614963	0.00295194	0.00453371	0	0	0.00563232	0.0040476	0	0	0	0	0	0.0143237	0.00688307	0	0	0	0.00274269	0.00274703	0	0	0	0	0.00479846	0.00967461	0.00348343	0	0	0	0	0	0	0.00714579	0.0164929	0.0140873	0
Bacteria	Actinobacteriota	Acidimicrobiia	Microtrichales	Microtrichaceae	Sva0996_marine_group		0.000377006	0	0	0	0	0	0	0	0	0	0	0	0	0	0	0	0	0	0	0	0	0	0	0	0	0	0	0	0	0	0	0	0	0	0	0	0	0	0	0	0	0	0
Bacteria	Actinobacteriota	Acidimicrobiia	Microtrichales	Microtrichaceae	uncultured		0.0793867	0.145704	0.192178	0.0842499	0.0337768	0.0612467	0.0591427	0.112112	0.0737986	0.0725393	0.0666687	0	0.0319165	0.0182142	0.0362989	0.141338	0.134628	0.146544	0.35748	0.92081	0.136285	0.149627	0.219306	0.148225	0.141249	0.122243	0.116937	0.335906	0.312301	0.331338	0.315499	0.520817	0.248485	0.00612355	0.00757858	0.0114278	0	0	0	0	0	0.00234789	0
Bacteria	Actinobacteriota	Acidimicrobiia	Microtrichales	Microtrichales	Microtrichales		0.010509	0	0	0	0	0	0	0.00756877	0.0236155	0.031736	0.0930261	0	0.0995044	0.10119	0.0950685	0	0	0	0	0.01637	0.0192726	0.0102484	0	0	0.00822808	0.00549405	0.00316046	0.0140351	0.0268539	0.0197225	0.00839731	0.00322487	0.00232229	0	0	0	0	0	0	0	0	0	0.0026246
Bacteria	Actinobacteriota	Acidimicrobiia	Microtrichales	uncultured	uncultured		0.0779831	0.0420047	0.121803	0.0702083	0.0293712	0.0355626	0.0635784	0.0534544	0.0280435	0.0294691	0.136438	0	0.0563232	0.0384522	0.0224707	0	0	0	0.0134898	0.00613874	0.035792	0.0594408	0.0937356	0.0716694	0.100108	0.0782903	0.0410859	0.101988	0.10841	0.0936819	0.046785	0.025799	0.0209006	0.00244942	0.00206688	0.00285694	0.00634622	0.0223373	0.0208254	0.0625257	0.0109953	0.0387401	0.00524921
Bacteria	Actinobacteriota	Acidimicrobiia	uncultured	uncultured	uncultured		0.00253063	0	0	0	0	0	0	0	0	0	0	0	0	0	0	0	0	0	0	0	0	0	0	0	0	0	0	0	0.00198918	0	0	0.00483731	0.0104503	0	0	0	0	0	0	0	0	0	0
Bacteria	Actinobacteriota	Actinobacteria	__	__	__		0.000745933	0	0	0	0	0	0	0	0	0	0	0.012773	0	0	0	0	0	0	0	0	0	0	0	0	0	0	0	0	0	0	0	0	0	0	0	0	0	0	0	0	0	0	0
Bacteria	Actinobacteriota	Actinobacteria	Actinomycetales	Actinomycetaceae	Actinomyces		0.000898421	0	0	0.0093611	0	0	0	0	0	0	0	0	0	0	0	0	0	0	0	0	0	0	0	0	0	0	0	0	0	0	0	0	0	0	0	0	0	0	0	0	0	0	0
Bacteria	Actinobacteriota	Actinobacteria	Actinomycetales	Actinomycetaceae	uncultured		0.00138035	0	0	0	0	0	0	0	0	0	0	0	0	0	0	0	0	0	0	0	0	0	0	0	0	0	0	0	0	0	0	0	0	0	0	0	0	0	0	0	0	0	0
Bacteria	Actinobacteriota	Actinobacteria	Bifidobacteriales	Bifidobacteriaceae	Bifidobacterium		0.0058124	0	0	0	0	0	0	0	0	0	0	0	0	0	0	0	0	0	0	0	0	0	0	0	0	0	0	0.00187135	0.00198918	0	0.00239923	0	0	0	0	0	0	0	0	0	0	0	0
Bacteria	Actinobacteriota	Actinobacteria	Corynebacteriales	Corynebacteriaceae	Corynebacterium		0.0238956	0.00525058	0	0.00624074	0	0	0	0	0	0	0.00310087	0	0	0	0	0	0	0	0	0	0	0	0	0.0032577	0	0	0	0	0	0	0.00239923	0	0	0.00612355	0	0	0.00253849	0	0	0	0	0.00352183	0
Bacteria	Actinobacteriota	Actinobacteria	Corynebacteriales	Corynebacteriaceae	Lawsonella		0.00037276	0	0	0.0702083	0	0	0	0	0	0	0	0	0	0	0	0	0	0	0	0	0	0	0	0	0	0	0	0	0	0	0	0	0	0.00979768	0	0	0	0	0	0	0	0	0
Bacteria	Actinobacteriota	Actinobacteria	Corynebacteriales	Dietziaceae	Dietzia		0.00508841	0	0	0	0	0	0	0	0	0	0	0	0	0	0	0	0	0	0	0	0	0	0	0	0	0	0	0	0	0	0	0	0	0	0	0	0	0	0	0	0	0	0
Bacteria	Actinobacteriota	Actinobacteria	Corynebacteriales	Mycobacteriaceae	Mycobacterium	Yes	0.517216	0.150954	0.0270673	0.0686481	0.0484624	0.0770523	0.0325285	0.0364247	0.0472311	0.0294691	0.0217061	0.025546	0.0600781	0.0971424	0.0380274	0.0307257	0	0	0	0.0654798	0.0591944	0.0327949	0.0901984	0.076556	0.0205702	0.0549405	0.0663696	0.0729825	0.0507241	0.094668	0.0515835	0.0967461	0.117275	0.0244942	0.0289364	0.0328548	0.23608	0.324547	0.395682	0.662772	0.639557	0.105655	0.170599
Bacteria	Actinobacteriota	Actinobacteria	Corynebacteriales	Nocardiaceae	Gordonia		0.0107128	0	0	0	0	0	0	0.00331134	0	0	0	0	0	0	0	0	0	0	0	0	0	0	0	0	0	0	0	0	0	0	0	0	0	0	0	0	0	0	0	0.00714579	0.10812	0.00352183	0.0013123
Bacteria	Actinobacteriota	Actinobacteria	Corynebacteriales	Nocardiaceae	Rhodococcus		0.0424313	0	0	0	0.00881135	0.039514	0.0428785	0.0189219	0.0221396	0.0612051	0.0496139	0	0.0262842	0.0182142	0.0120996	0	0	0	0	0	0	0	0	0	0	0	0	0	0	0	0	0	0	0.0220448	0.0117123	0.0114278	0.0114232	0.0105117	0	0	0.0549763	0.286442	5.1521
Bacteria	Actinobacteriota	Actinobacteria	Corynebacteriales	Nocardiaceae	Skermania		0.000669766	0	0	0	0	0	0	0	0	0	0	0	0	0	0	0	0	0	0	0	0	0	0	0	0	0	0	0	0	0	0	0	0	0	0	0	0	0	0	0	0	0	0
Bacteria	Actinobacteriota	Actinobacteria	Corynebacteriales	Nocardiaceae	Williamsia		3.14341e-06	0	0	0	0	0	0	0	0	0	0	0	0	0	0	0	0	0	0	0	0	0	0	0	0	0	0	0	0	0	0	0	0	0	0	0	0	0	0	0	0	0	0
Bacteria	Actinobacteriota	Actinobacteria	Corynebacteriales	Tsukamurellaceae	Tsukamurella		9.93448e-06	0	0	0	0	0	0	0	0	0	0	0	0	0	0	0	0	0	0	0	0	0	0	0	0	0	0	0.00187135	0	0	0	0	0	0	0	0	0	0	0	0	0	0	0
Bacteria	Actinobacteriota	Actinobacteria	Frankiales	Frankiaceae	Jatrophihabitans		3.40024e-05	0	0	0	0	0	0	0	0	0	0	0	0	0	0	0	0	0	0	0	0	0	0	0	0	0	0	0	0	0	0	0	0	0	0	0	0	0	0	0	0	0	0
Bacteria	Actinobacteriota	Actinobacteria	Frankiales	Frankiales	Frankiales		0.0135674	0	0	0	0	0	0	0	0	0	0	0	0	0	0	0	0	0	0	0	0	0	0	0.0032577	0	0	0	0	0	0	0	0	0	0	0	0	0	0	0	0	0	0	0
Bacteria	Actinobacteriota	Actinobacteria	Frankiales	Geodermatophilaceae	Modestobacter		0.000480118	0	0	0	0	0	0	0	0	0	0	0	0	0	0	0	0	0	0	0	0	0	0	0.0162885	0.0233129	0	0	0	0	0	0	0	0	0	0	0	0	0	0	0	0	0	0
Bacteria	Actinobacteriota	Actinobacteria	Frankiales	Nakamurellaceae	Nakamurella		0.028711	0	0	0	0	0	0	0	0.00295194	0	0	0	0	0	0	0	0	0	0	0.00613874	0	0	0	0	0	0	0	0	0.00198918	0	0	0.00322487	0.0174172	0	0	0	0.00253849	0.00656978	0	0.162567	0.00366508	0.0129134	0.0341198
Bacteria	Actinobacteriota	Actinobacteria	Frankiales	Sporichthyaceae	__		0.000244084	0	0	0	0	0	0	0	0	0	0	0	0	0	0	0	0.0141713	0	0	0	0	0	0	0	0	0	0	0	0	0	0	0	0	0	0	0	0	0	0	0	0	0	0
Bacteria	Actinobacteriota	Actinobacteria	Frankiales	Sporichthyaceae	Candidatus_Planktophila		5.62512e-06	0	0	0	0	0	0	0	0	0	0	0	0	0	0	0	0	0	0	0	0	0	0	0	0	0	0	0	0	0	0	0	0	0	0	0	0	0	0	0	0	0	0
Bacteria	Actinobacteriota	Actinobacteria	Frankiales	Sporichthyaceae	hgcI_clade		2.43812e-05	0	0	0	0	0	0	0	0	0	0	0	0	0	0	0	0	0	0	0	0	0	0	0	0	0	0	0	0	0	0	0	0	0	0	0	0	0	0	0	0	0	0
Bacteria	Actinobacteriota	Actinobacteria	Frankiales	Sporichthyaceae	Longivirga		0.00598965	0.00656323	0.00406009	0.00624074	0	0.0079028	0	0.00189219	0	0.00453371	0.00775218	0	0.00563232	0	0.00864259	0	0	0	0	0	0.00275323	0	0.00530579	0	0	0	0	0.00842105	0.00397836	0.00197225	0.00359885	0	0.00348343	0	0	0	0	0.00262791	0.034709	0.0125051	0	0	0.0026246
Bacteria	Actinobacteriota	Actinobacteria	Frankiales	Sporichthyaceae	Sporichthya		0.000541637	0	0	0	0	0	0	0	0	0	0	0	0	0	0	0	0	0	0	0	0	0	0	0	0	0	0	0	0	0	0	0	0	0	0	0	0	0	0	0	0	0	0
Bacteria	Actinobacteriota	Actinobacteria	Frankiales	Sporichthyaceae	uncultured		0.000183753	0	0	0	0	0	0	0	0	0	0	0.012773	0	0	0	0	0	0	0	0	0	0	0	0	0	0	0	0	0	0	0	0	0	0	0	0	0	0	0	0	0	0	0
Bacteria	Actinobacteriota	Actinobacteria	Frankiales	uncultured	uncultured		0.00109857	0	0	0	0	0	0	0	0	0	0	0	0	0	0	0	0	0	0	0	0	0	0	0	0	0	0	0	0	0	0	0	0	0	0	0	0	0	0	0	0	0	0
Bacteria	Actinobacteriota	Actinobacteria	Kineosporiales	Kineosporiaceae	Angustibacter		0.000429152	0	0	0	0	0	0	0	0	0	0	0	0	0	0	0	0	0	0	0	0.00412984	0	0	0	0	0	0	0	0	0	0	0	0	0	0	0	0	0	0	0	0.00366508	0	0
Bacteria	Actinobacteriota	Actinobacteria	Kineosporiales	Kineosporiaceae	Kineosporia		0.00407285	0	0	0	0	0	0	0	0	0	0	0	0	0	0	0	0	0	0	0	0	0	0	0	0	0	0	0	0	0	0	0	0	0	0	0	0	0	0	0	0	0	0
Bacteria	Actinobacteriota	Actinobacteria	Kineosporiales	Kineosporiaceae	Quadrisphaera		0.00020671	0	0	0	0	0	0	0	0	0	0	0	0	0	0	0	0	0	0	0	0	0	0	0	0	0	0	0	0	0	0	0	0	0	0	0	0	0	0	0	0	0	0
Bacteria	Actinobacteriota	Actinobacteria	Kineosporiales	Kineosporiaceae	uncultured		0.000741775	0	0	0	0	0	0	0	0	0	0	0	0	0	0	0	0	0	0	0	0	0	0	0	0	0	0	0	0	0	0	0	0	0	0	0	0	0	0	0	0	0	0
Bacteria	Actinobacteriota	Actinobacteria	KIST-JJY010	KIST-JJY010	KIST-JJY010		0.00246294	0	0	0	0	0	0	0	0	0	0	0	0	0	0	0	0	0	0	0	0	0	0	0	0	0	0	0	0	0	0	0	0	0	0	0	0	0	0	0	0	0	0
Bacteria	Actinobacteriota	Actinobacteria	Micrococcales	Beutenbergiaceae	Salana		8.75097e-06	0.00525058	0	0	0	0	0	0	0	0	0	0	0	0	0	0	0	0	0	0	0	0	0	0	0	0	0	0	0	0	0	0	0	0	0	0	0	0	0	0	0	0	0
Bacteria	Actinobacteriota	Actinobacteria	Micrococcales	Bogoriellaceae	Georgenia		0.000588121	0	0	0	0	0	0	0	0	0	0	0	0	0	0	0	0	0	0	0	0	0	0	0	0	0	0	0	0	0	0	0	0	0	0	0	0	0	0	0	0	0	0
Bacteria	Actinobacteriota	Actinobacteria	Micrococcales	Brevibacteriaceae	Brevibacterium		1.47066e-05	0	0	0	0	0	0	0	0	0	0	0	0	0	0	0	0	0	0	0	0	0	0	0	0	0	0	0	0	0	0	0	0	0	0	0	0	0	0	0	0	0	0
Bacteria	Actinobacteriota	Actinobacteria	Micrococcales	Cellulomonadaceae	Actinotalea		8.5729e-06	0	0	0	0	0	0	0	0	0	0	0	0	0	0	0	0	0	0	0	0	0	0	0	0	0	0	0	0	0	0	0	0	0	0	0	0	0	0	0	0	0	0
Bacteria	Actinobacteriota	Actinobacteria	Micrococcales	Cellulomonadaceae	Pseudactinotalea		5.11813e-06	0	0	0	0	0	0	0	0	0	0	0	0	0	0	0	0	0	0	0	0	0	0	0	0	0	0	0	0	0	0	0	0	0	0	0	0	0	0	0	0	0	0
Bacteria	Actinobacteriota	Actinobacteria	Micrococcales	Demequinaceae	Demequina		1.70285e-05	0	0	0	0	0	0	0	0	0	0	0	0	0	0	0	0	0	0	0	0	0	0	0	0	0	0	0	0	0	0	0	0	0	0	0	0	0	0	0	0	0	0
Bacteria	Actinobacteriota	Actinobacteria	Micrococcales	Dermabacteraceae	Brachybacterium		4.27734e-06	0	0	0	0	0	0	0	0	0	0	0	0	0	0	0	0	0	0	0	0	0	0	0	0	0	0	0	0	0	0	0	0	0	0	0	0	0	0	0	0	0	0
Bacteria	Actinobacteriota	Actinobacteria	Micrococcales	Dermacoccaceae	Dermacoccus		0.0119173	0	0	0	0	0	0	0	0.00147597	0	0	0	0	0	0	0	0	0	0	0	0	0	0	0	0	0	0	0	0	0	0	0	0	0	0.00757858	0.0599957	2.42299	1.19701	0	0.230452	0.0714691	0.25005	0.132542
Bacteria	Actinobacteriota	Actinobacteria	Micrococcales	Dermacoccaceae	Flexivirga		0.0109801	0.00525058	0.00541345	0.109213	0.113079	0.0691495	0.0369642	0.0212872	0.00737986	0.00680056	0.0124035	0	0	0	0	0	0	0	0	0	0.0550646	0.0553415	0.0654381	0.043979	0.0534825	0.0206027	0.0110616	0.0168421	0.0109405	0.0147919	0.0143954	0.0128995	0.0139337	0	0	0	0	0	0	0	0	0	0
Bacteria	Actinobacteriota	Actinobacteria	Micrococcales	Dermatophilaceae	__	Yes	0.00183285	0	0	0	0	0	0	0	0	0	0	0.153276	0	0	0	0.0921772	0	0	0	0	0	0	0	0	0	0	0	0	0	0	0	0	0	0	0	0	0	0	0	0	0	0	0
Bacteria	Actinobacteriota	Actinobacteria	Micrococcales	Dermatophilaceae	Austwickia	Yes	0.27174	0.0301909	0.0514278	0.312037	0.387699	0.53739	0.455399	0.329241	0.181544	0.432969	0.60467	0.0957977	0.414914	0.906662	0.439044	0.0307257	0	0	0	0	0.359296	0.270558	0.20162	0.247585	0.259185	0.120869	0.107456	0.251696	0.325231	0.321477	0.335893	0.248315	0.181138	0.0538872	0.207377	0.184273	4.74698	6.83258	0.124952	0	0.0109953	0.0774802	2.18236
Bacteria	Actinobacteriota	Actinobacteria	Micrococcales	Dermatophilaceae	Dermatophilaceae	Yes	0.000324198	0	0	0	0	0	0	0	0	0	0	0	0	0	0	0	0	0	0	0	0	0	0	0	0	0	0	0	0	0	0	0	0	0	0	0	0	0	0	0	0	0	0
Bacteria	Actinobacteriota	Actinobacteria	Micrococcales	Dermatophilaceae	Dermatophilus	Yes	0.0110471	0	0	0	0	0	0	0	0	0	0	0.268233	0	0	0	0.282677	0	0	0	0	0	0	0	0	0	0	0	0	0	0	0	0	0	0.0183706	0.00206688	0.0199986	0	0	0.42692	2.19554	0.637725	0.227745	0.181098
Bacteria	Actinobacteriota	Actinobacteria	Micrococcales	Dermatophilaceae	Kineosphaera	Yes	0.00124932	0	0	0	0	0	0	0	0	0	0	0	0	0	0	0	0	0	0	0	0	0	0	0	0	0	0	0	0	0	0	0	0	0	0	0	0	0	0	0	0	0	0
Bacteria	Actinobacteriota	Actinobacteria	Micrococcales	Dermatophilaceae	Mobilicoccus	Yes	9.36816e-06	0	0	0	0	0	0	0	0	0	0	0	0	0	0	0	0	0	0	0	0	0	0	0	0	0	0	0	0	0	0	0	0	0	0	0	0	0	0	0	0	0	0
Bacteria	Actinobacteriota	Actinobacteria	Micrococcales	Dermatophilaceae	uncultured	Yes	0.0482629	0	0	0	0	0	0	0	0	0	0	0	0	0	0	0	0	0	0	0	0	0	0	0	0	0	0	0	0	0	0	0	0	0	0	0	0	0	0	0	0	0	0
Bacteria	Actinobacteriota	Actinobacteria	Micrococcales	Intrasporangiaceae	__	Yes	0.0674	0	0	0	0	0	0	0	0	0	0	0.670584	0	0	0	1.72064	0.552682	0.781568	1.79415	0	0	0	0	0	0	0	0	0	0	0	0	0	0	0	0	0	0	0	0	0	0	0	0
Bacteria	Actinobacteriota	Actinobacteria	Micrococcales	Intrasporangiaceae	Knoellia	Yes	2.68087e-05	0	0	0	0	0	0	0	0	0	0	0	0	0	0	0	0	0	0	0	0	0	0	0	0	0	0	0	0	0	0	0	0	0	0	0	0	0	0	0	0	0	0
Bacteria	Actinobacteriota	Actinobacteria	Micrococcales	Intrasporangiaceae	Phycicoccus	Yes	8.29318e-05	0	0	0	0	0	0	0	0	0	0	0	0	0	0	0	0	0	0	0	0	0	0	0	0	0	0	0	0	0	0	0	0	0	0	0	0	0	0	0	0	0	0
Bacteria	Actinobacteriota	Actinobacteria	Micrococcales	Intrasporangiaceae	Terrabacter	Yes	0.000222606	0	0	0	0	0	0	0	0	0	0	0	0	0	0	0	0	0	0	0	0	0	0	0	0	0	0	0	0	0	0	0	0	0	0	0	0	0	0	0	0	0	0
Bacteria	Actinobacteriota	Actinobacteria	Micrococcales	Intrasporangiaceae	Tetrasphaera	Yes	1.29445	3.11885	2.38869	9.1926	5.16345	3.53255	1.23756	1.37515	0.518066	0.999683	2.74582	0.645038	0.621433	1.23654	0.983527	2.38432	0.658967	0.968819	2.19884	4.0884	0.527243	0.871116	2.25319	1.29982	2.49585	1.91468	1.15199	3.94386	3.71877	5.1318	3.57006	5.51453	2.01226	0.428648	0.348614	0.257124	0.592737	0.0814653	0.0416508	0.0839631	0.106287	0.0140873	0.221779
Bacteria	Actinobacteriota	Actinobacteria	Micrococcales	Intrasporangiaceae	uncultured	Yes	0.00547875	0	0	0	0	0	0	0	0	0	0	0	0	0	0	0	0	0	0	0	0	0	0	0	0	0	0	0	0	0	0	0	0	0	0	0.0142847	0	0	0	0	0	0	0
Bacteria	Actinobacteriota	Actinobacteria	Micrococcales	Microbacteriaceae	__	Yes	0.00162933	0.00787588	0	0	0.00440567	0	0.00295714	0.00331134	0	0	0	0	0	0	0.00345704	0	0	0	0	0	0	0	0	0	0.00274269	0	0	0.00187135	0.00596754	0	0.0107965	0	0.00232229	0.00244942	0	0.00428541	0.00507698	0	0	0	0	0	0.0039369
Bacteria	Actinobacteriota	Actinobacteria	Micrococcales	Microbacteriaceae	Agromyces	Yes	5.24454e-05	0	0	0	0	0	0	0	0	0	0	0	0	0	0	0	0	0	0	0	0	0	0	0	0	0	0	0	0	0	0	0	0	0	0	0	0	0	0	0	0	0	0
Bacteria	Actinobacteriota	Actinobacteria	Micrococcales	Microbacteriaceae	Aurantimicrobium	Yes	3.07952e-05	0	0	0	0	0	0	0	0	0	0	0	0	0	0	0	0	0	0	0	0	0	0	0	0	0	0	0	0	0	0	0	0	0	0	0	0	0	0	0	0	0	0
Bacteria	Actinobacteriota	Actinobacteria	Micrococcales	Microbacteriaceae	Chryseoglobus	Yes	1.31008e-05	0	0	0	0	0	0	0	0	0	0	0	0	0	0	0	0	0	0	0	0	0	0	0	0	0	0	0	0	0	0	0	0	0	0	0	0	0	0	0	0	0	0
Bacteria	Actinobacteriota	Actinobacteria	Micrococcales	Microbacteriaceae	Diaminobutyricimonas	Yes	0.000741343	0	0	0.00624074	0	0	0	0.000946096	0	0	0.00775218	0	0	0.0060714	0	0	0	0	0	0	0	0	0	0	0.00274269	0	0	0	0	0	0	0.00322487	0	0.00122471	0.00137792	0	0.00253849	0	0	0	0	0	0
Bacteria	Actinobacteriota	Actinobacteria	Micrococcales	Microbacteriaceae	Galbitalea	Yes	0.00904099	0	0.00270673	0.00780092	0.00881135	0.0039514	0.00295714	0.00993401	0.00885583	0.00906742	0.00620174	0	0.00563232	0	0.00518556	0	0	0	0	0.00409249	0.00412984	0	0.00353719	0.0032577	0.00959943	0.00412054	0.0158023	0.0243275	0.0407782	0.0246531	0.0287908	0.108033	0.0580572	0	0	0	0	0	0	0	0	0	0
Bacteria	Actinobacteriota	Actinobacteria	Micrococcales	Microbacteriaceae	Huakuichenia	Yes	1.44733e-05	0	0	0	0	0	0	0	0	0	0	0	0	0	0	0	0	0	0	0	0	0	0	0	0	0	0	0	0	0	0	0	0	0	0	0	0	0	0	0	0	0	0
Bacteria	Actinobacteriota	Actinobacteria	Micrococcales	Microbacteriaceae	Leifsonia	Yes	0.00140429	0	0	0.00468055	0	0.0039514	0	0.00378438	0	0.0113343	0.0155044	0	0	0	0	0	0	0	0	0.00204625	0	0	0	0	0	0	0	0.00280702	0	0.00295838	0.00359885	0.011287	0.00580572	0.00367413	0.00206688	0.00142847	0.0190387	0.00788374	0	0.00714579	0.0293207	0	0.00524921
Bacteria	Actinobacteriota	Actinobacteria	Micrococcales	Microbacteriaceae	Leucobacter	Yes	0.113146	0.0118138	0.0189471	0.132616	0.0513995	0.0256841	0.0251357	0.0525083	0.0236155	0.0181348	0.0418618	0	0.0150195	0.0141666	0.0311133	0.0245806	0	0.0325653	0.229327	0.155515	0.0247791	0.0184472	0.0229918	0.0276905	0.0178275	0.0260968	0.0410859	0.0318129	0.0298377	0.0414173	0.0635797	0.120933	0.145143	0.339245	0.37135	2.72409	0.779316	0.582083	0.614349	1.07901	1.20398	0.397967	0.498675
Bacteria	Actinobacteriota	Actinobacteria	Micrococcales	Microbacteriaceae	Lysinimonas	Yes	0.00171698	0	0	0	0.00293712	0	0	0.00567658	0.0118078	0.015868	0.0232565	0	0.0112646	0.0040476	0.00345704	0	0	0	0	0	0	0.00409937	0.0159174	0.0293193	0.0191989	0.00274703	0.00474068	0.00374269	0.00198918	0.00295838	0.00119962	0.00483731	0.00116114	0	0	0	0	0	0	0	0	0	0
Bacteria	Actinobacteriota	Actinobacteria	Micrococcales	Microbacteriaceae	Microbacterium	Yes	0.000512587	0	0	0	0	0	0	0	0	0	0	0	0	0	0	0	0	0	0	0	0	0	0	0	0	0	0	0	0	0	0	0	0	0	0	0	0.00253849	0.00394187	0	0.00714579	0.0109953	0.00117394	0.0026246
Bacteria	Actinobacteriota	Actinobacteria	Micrococcales	Microbacteriaceae	Pseudoclavibacter	Yes	0.00028727	0	0	0	0	0	0	0	0	0	0	0	0	0	0	0	0	0	0	0	0	0	0	0	0	0	0.00632091	0	0.00198918	0	0.00479846	0.00322487	0	0	0	0	0	0	0	0.0125051	0.0128278	0.00117394	0
Bacteria	Actinobacteriota	Actinobacteria	Micrococcales	Microbacteriaceae	Rathayibacter	Yes	0.000813728	0	0	0	0	0	0	0	0	0	0	0	0	0	0	0	0	0	0	0	0	0	0	0	0	0	0	0	0	0	0	0	0	0.00489884	0.00551169	0.0171416	0.0177694	0.00656978	0	0.00714579	0	0.00117394	0
Bacteria	Actinobacteriota	Actinobacteria	Micrococcales	Microbacteriaceae	uncultured	Yes	0.00850628	0	0	0.00624074	0.013217	0.00987849	0.00295714	0.0141914	0.00147597	0.0113343	0.010853	0	0	0	0	0	0	0	0	0	0	0	0	0	0	0	0	0	0	0	0	0	0	0.0146965	0.00482273	0.00571388	0.00761547	0.00525583	0.0104127	0	0.00366508	0.00234789	0.0039369
Bacteria	Actinobacteriota	Actinobacteria	Micrococcales	Micrococcaceae	Arthrobacter		7.08907e-06	0	0	0	0	0	0	0	0	0	0	0	0	0	0	0	0	0	0	0	0	0	0	0	0	0	0	0	0	0	0	0	0	0	0	0	0	0	0	0	0	0	0
Bacteria	Actinobacteriota	Actinobacteria	Micrococcales	Micrococcaceae	Glutamicibacter		5.98376e-05	0	0	0	0	0	0	0	0	0	0	0	0	0	0	0	0	0	0	0	0	0	0	0	0	0	0	0	0	0	0	0	0	0	0	0	0	0	0	0	0	0	0
Bacteria	Actinobacteriota	Actinobacteria	Micrococcales	Micrococcaceae	Kocuria		1.77857e-05	0	0	0	0	0	0	0	0	0	0	0	0	0	0	0	0	0	0	0	0	0	0	0	0	0	0	0	0	0	0	0	0	0	0	0	0	0	0	0	0	0	0
Bacteria	Actinobacteriota	Actinobacteria	Micrococcales	Micrococcaceae	Micrococcus		3.47238e-05	0	0	0	0	0	0	0	0	0	0	0	0	0	0	0	0	0	0	0	0	0	0	0	0	0	0	0	0	0	0	0	0	0	0	0	0	0	0	0	0	0	0
Bacteria	Actinobacteriota	Actinobacteria	Micrococcales	Micrococcaceae	Paenarthrobacter		0.000107944	0	0	0	0	0	0	0	0	0	0	0	0	0	0	0	0	0	0	0	0	0	0	0	0	0	0	0	0	0	0	0	0	0	0	0	0	0	0	0	0	0	0
Bacteria	Actinobacteriota	Actinobacteria	Micrococcales	Micrococcaceae	Pseudarthrobacter		0.000862312	0	0	0	0	0	0	0	0	0	0	0	0	0	0	0	0	0	0	0	0	0	0	0	0	0	0	0	0	0	0	0	0	0	0	0	0	0	0	0	0	0	0
Bacteria	Actinobacteriota	Actinobacteria	Micrococcales	Micrococcaceae	Rothia		2.45973e-05	0	0	0	0	0	0	0	0	0	0	0	0	0	0	0	0	0	0	0	0	0	0	0	0	0	0	0	0	0.00197225	0	0	0	0	0	0	0	0	0	0	0	0	0
Bacteria	Actinobacteriota	Actinobacteria	Micrococcales	Micrococcaceae	Sinomonas		4.93497e-05	0	0	0	0	0	0	0	0	0	0	0	0	0	0	0	0	0	0	0	0	0	0	0	0	0	0	0	0	0	0	0	0	0	0	0	0	0	0	0	0	0	0
Bacteria	Actinobacteriota	Actinobacteria	Micrococcales	Rarobacteraceae	Rarobacter		0.00165877	0	0	0	0	0	0	0	0	0	0	0	0	0	0	0	0	0	0	0.0204625	0	0	0	0	0	0	0	0	0.0109405	0.00591675	0	0	0	0	0	0	0	0	0	0	0	0	0
Bacteria	Actinobacteriota	Actinobacteria	Micromonosporales	Micromonosporaceae	Micromonospora		8.8734e-05	0	0	0	0	0	0	0	0	0	0	0	0	0.0060714	0	0	0	0	0	0	0	0	0	0	0	0	0	0	0	0	0	0	0	0	0	0	0	0	0	0	0	0	0
Bacteria	Actinobacteriota	Actinobacteria	PeM15	PeM15	PeM15	Yes	0.159232	0.0879473	0.0365408	0.357282	0.279026	0.476143	0.255792	0.156106	0.156453	0.197216	0.342646	0.0702516	0.16146	0.129523	0.0795119	0.0245806	0	0.024424	0.0134898	0.0552486	0.180336	0.211117	0.238761	0.0847002	0.212559	0.114002	0.115357	0.29193	0.422701	0.257379	0.197937	0.187042	0.0870858	0.998138	0.299698	0.182844	0.355389	0.319292	2.0513	0.927167	3.40853	1.20094	1.17057
Bacteria	Actinobacteriota	Actinobacteria	Propionibacteriales	Nocardioidaceae	Aeromicrobium		7.12742e-05	0	0	0	0	0	0	0	0	0	0	0	0	0	0	0	0	0	0	0	0	0	0	0	0	0	0	0	0	0	0	0	0	0	0	0	0	0	0	0	0	0	0
Bacteria	Actinobacteriota	Actinobacteria	Propionibacteriales	Nocardioidaceae	Marmoricola		0.0097596	0	0	0	0	0	0	0	0	0	0	0	0	0	0	0	0	0	0	0	0	0	0	0	0	0	0	0	0	0	0	0	0	0	0	0	0	0	0	0	0	0	0
Bacteria	Actinobacteriota	Actinobacteria	Propionibacteriales	Nocardioidaceae	Nocardioides		0.0557252	0.0170644	0.0284206	0.0140417	0.0146856	0.0237084	0.00295714	0.019868	0.0177117	0.0430702	0.03566	0	0.0206518	0.030357	0.0190137	0.0122903	0.0566853	0.0325653	0	0.0532024	0.0330387	0.00819874	0.0159174	0.0146597	0.0219416	0.0206027	0.0489871	0.106667	0.129297	0.105515	0.140355	0.190267	0.0940526	0.00244942	0	0	0	0.00262791	0	0	0.00366508	0	0
Bacteria	Actinobacteriota	Actinobacteria	Propionibacteriales	Propionibacteriaceae	Haloactinopolyspora		2.44938e-05	0	0	0	0	0	0	0	0	0	0.00310087	0	0	0	0	0	0	0	0	0	0	0	0	0	0	0	0	0	0	0	0	0	0	0	0	0	0	0	0	0	0	0	0
Bacteria	Actinobacteriota	Actinobacteria	Propionibacteriales	Propionibacteriaceae	Propionibacteriaceae		9.43594e-05	0	0	0	0	0	0	0	0	0	0	0	0	0	0	0	0	0	0	0	0	0	0	0	0	0	0	0	0	0	0	0	0	0	0	0	0	0	0	0	0	0	0
Bacteria	Actinobacteriota	Actinobacteria	Propionibacteriales	Propionibacteriaceae	uncultured		0.00172804	0	0	0	0	0	0	0	0	0	0	0	0	0	0	0	0	0	0	0	0	0	0	0	0	0	0	0	0	0	0	0	0	0	0	0	0	0	0	0	0	0	0
Bacteria	Actinobacteriota	Actinobacteria	Pseudonocardiales	Pseudonocardiaceae	Pseudonocardia		0.013934	0.00525058	0.0108269	0.0312037	0	0	0	0.000946096	0.00295194	0	0.00310087	0	0	0	0.00345704	0	0	0	0	0	0.00275323	0.00409937	0.0106116	0.0097731	0	0.00412054	0.00474068	0.0112281	0.0119351	0.0177503	0.0167946	0.0145119	0.0139337	0	0.00137792	0	0	0.0210233	0.0242963	0.0607392	0.023823	0.0082176	0.0170599
Bacteria	Actinobacteriota	Actinobacteria	Pseudonocardiales	Pseudonocardiaceae	Saccharopolyspora		6.66566e-05	0	0	0	0	0	0	0	0	0	0	0	0	0	0	0	0	0	0	0	0	0	0	0	0	0	0	0	0	0	0	0	0	0	0	0	0	0	0	0	0	0	0
Bacteria	Actinobacteriota	Actinobacteria	Streptomycetales	Streptomycetaceae	Streptomyces		0.00603072	0.00525058	0.00406009	0	0	0	0	0	0	0	0	0	0	0	0	0	0	0	0	0	0	0	0	0	0	0	0	0	0	0	0	0	0	0.046539	0.0957656	0.397114	0.0228464	0.177384	0.00694179	0.0035729	0.00366508	0.0082176	0.013123
Bacteria	Actinobacteriota	Actinobacteria	uncultured	uncultured	uncultured		0.0028413	0	0	0	0	0	0	0	0	0	0.0170548	0	0	0	0	0	0	0	0	0	0	0	0	0	0	0.00274703	0.00632091	0	0.00198918	0	0.00239923	0	0	0	0	0	0	0	0	0	0	0.0258267	0.0170599
Bacteria	Actinobacteriota	Coriobacteriia	Coriobacteriales	Atopobiaceae	Atopobium		5.7723e-05	0	0	0	0	0	0	0	0	0	0	0	0	0	0	0	0	0	0	0	0	0	0	0	0	0	0	0	0	0	0	0	0	0	0	0	0	0.00262791	0	0	0	0.00469577	0.0026246
Bacteria	Actinobacteriota	Coriobacteriia	Coriobacteriales	Atopobiaceae	Olsenella		3.47534e-06	0	0	0	0	0	0	0	0	0	0	0	0	0	0	0	0	0	0	0	0	0	0	0	0	0	0	0	0	0	0	0	0	0	0	0	0	0	0	0	0	0	0
Bacteria	Actinobacteriota	Coriobacteriia	Coriobacteriales	Coriobacteriaceae	Collinsella		0.0014235	0	0	0	0	0	0	0	0	0	0	0	0	0	0	0	0	0	0	0	0	0	0	0	0	0	0	0	0	0	0	0	0	0	0	0	0	0	0	0	0	0	0
Bacteria	Actinobacteriota	Coriobacteriia	Coriobacteriales	Eggerthellaceae	Denitrobacterium		6.85306e-05	0	0	0	0	0	0.0044357	0	0	0	0	0	0	0	0	0	0	0	0	0	0	0	0	0	0	0	0	0	0	0	0	0	0	0	0	0	0	0	0	0	0	0	0
Bacteria	Actinobacteriota	Coriobacteriia	Coriobacteriales	Eggerthellaceae	Eggerthella		1.84703e-05	0	0	0	0	0	0	0	0	0	0	0	0	0	0	0	0	0	0	0	0	0	0	0	0	0	0	0	0	0	0	0	0	0	0	0	0	0	0	0	0	0	0
Bacteria	Actinobacteriota	Coriobacteriia	Coriobacteriales	Eggerthellaceae	Gordonibacter		0.000279258	0	0	0.00468055	0	0	0	0	0	0	0	0	0	0	0	0	0	0	0	0	0	0	0	0	0	0	0	0	0	0	0	0	0	0	0	0	0	0	0	0	0	0	0
Bacteria	Actinobacteriota	Coriobacteriia	Coriobacteriales	Eggerthellaceae	Paraeggerthella		0.0139507	0.0105012	0.0216538	0.500819	0.00734279	0.0138299	0.00591427	0.00851487	0.0103318	0.0113343	0.00775218	0	0.0337939	0.0121428	0.00864259	0	0	0	0	0.00818498	0.0261557	0	0.0300661	0.0228039	0.0123421	0.0109881	0.0300243	0.0159064	0.0308323	0.0207086	0.015595	0.00806218	0.00580572	0.0428648	0.0378929	0.0342833	0.0558468	0.00525583	0	0	0.0128278	0.0187831	0.0236214
Bacteria	Actinobacteriota	Coriobacteriia	Coriobacteriales	Eggerthellaceae	Senegalimassilia		4.60657e-05	0	0	0	0	0	0	0	0	0	0	0	0	0	0	0	0	0	0	0	0	0	0	0	0	0	0	0	0	0	0	0	0	0	0	0	0	0	0	0	0	0	0
Bacteria	Actinobacteriota	Coriobacteriia	Coriobacteriales	Eggerthellaceae	Slackia		1.75557e-05	0	0	0	0	0	0	0	0	0	0	0	0	0	0	0	0	0	0	0	0	0	0	0	0	0	0	0	0	0	0	0	0	0	0	0	0	0	0	0	0	0	0
Bacteria	Actinobacteriota	Coriobacteriia	Coriobacteriales	Eggerthellaceae	uncultured		0.000254405	0	0	0.0156018	0	0	0	0	0	0	0	0	0	0	0	0	0	0	0	0	0	0	0	0	0	0	0	0	0	0	0	0	0	0	0	0	0	0	0	0	0.00366508	0	0.0026246
Bacteria	Actinobacteriota	Coriobacteriia	Coriobacteriales	uncultured	uncultured		3.02426e-05	0	0	0	0	0	0	0	0	0	0	0	0	0	0	0	0	0	0	0	0	0	0	0	0	0	0	0	0	0	0	0	0	0	0.00137792	0	0	0	0	0	0	0	0.0026246
Bacteria	Actinobacteriota	Coriobacteriia	FS118-23B-02	FS118-23B-02	FS118-23B-02		7.48725e-05	0	0	0	0	0	0	0	0	0	0	0	0	0	0	0	0	0	0	0	0	0	0	0	0	0	0	0	0	0	0	0	0	0	0	0	0	0	0	0	0	0	0
Bacteria	Actinobacteriota	Coriobacteriia	OPB41	OPB41	OPB41		4.73463e-05	0	0	0	0	0	0	0	0	0	0	0	0	0	0	0	0	0	0	0	0	0	0	0	0	0	0	0	0	0	0	0	0	0	0	0	0	0	0	0	0	0	0
Bacteria	Actinobacteriota	RBG-16-55-12	RBG-16-55-12	RBG-16-55-12	RBG-16-55-12		1.91889e-05	0	0	0	0	0	0	0	0	0	0	0	0	0	0	0	0	0	0	0	0	0	0	0	0	0	0	0	0	0	0	0	0	0	0	0	0	0	0	0	0	0	0
Bacteria	Actinobacteriota	Thermoleophilia	Gaiellales	Gaiellaceae	Gaiella		0.0273406	0	0	0	0	0	0	0	0	0	0	0	0	0	0	0	0	0	0	0	0	0	0	0	0	0	0	0	0	0	0	0	0	0	0	0	0	0	0	0	0	0	0
Bacteria	Actinobacteriota	Thermoleophilia	Gaiellales	uncultured	uncultured		0.0288652	0.00393794	0.00541345	0.00624074	0	0	0.0413999	0.0165567	0.00885583	0.0136011	0.0403113	0	0.00375488	0.0141666	0.00518556	0	0	0	0	0	0	0.0143478	0.0282975	0.00814425	0	0.00412054	0.00316046	0.00654971	0.0109405	0.0305699	0.0167946	0.0193492	0.00232229	0.0134718	0.00413377	0	0.00507698	0	0	0.00535934	0	0	0
Bacteria	Actinobacteriota	Thermoleophilia	Solirubrobacterales	67-14	67-14		0.0492316	0.0315035	0.0351874	0.0327639	0.0293712	0.0553196	0.0251357	0.0141914	0.0177117	0.00680056	0.0341096	0	0.00750976	0.0242856	0.0103711	0	0	0	0	0.0143237	0	0.00614905	0.0123802	0.0065154	0.0123421	0.0164822	0.0252837	0.0177778	0.0188972	0.0226809	0.00839731	0.0322487	0.0127726	0	0.00137792	0	0	0	0	0	0.00366508	0	0.0026246
Bacteria	Actinobacteriota	Thermoleophilia	Solirubrobacterales	Solirubrobacteraceae	__		0.00032989	0	0	0	0	0	0	0	0	0	0	0	0	0	0	0	0	0	0	0	0	0	0	0	0	0	0	0	0	0	0	0	0	0	0	0	0	0	0	0	0	0	0
Bacteria	Actinobacteriota	Thermoleophilia	Solirubrobacterales	Solirubrobacteraceae	Conexibacter		0.00740172	0	0	0	0	0	0	0	0	0	0	0	0	0	0	0	0	0	0	0	0	0	0	0	0	0	0	0	0	0	0	0	0	0	0	0	0	0	0	0	0	0	0
Bacteria	Actinobacteriota	Thermoleophilia	Solirubrobacterales	Solirubrobacteraceae	JCM_18997		0.000120731	0	0	0	0	0	0	0.00189219	0	0	0	0	0	0	0	0	0	0	0	0	0	0	0	0	0.00274269	0	0	0	0	0	0	0	0	0	0	0	0	0	0	0	0	0	0
Bacteria	Actinobacteriota	Thermoleophilia	Solirubrobacterales	Solirubrobacteraceae	Parviterribacter		1.02899e-05	0	0	0	0	0	0	0	0	0	0	0	0	0	0	0	0	0	0	0	0	0	0	0	0	0	0	0	0	0	0	0	0	0	0	0	0	0	0	0	0	0	0
Bacteria	Actinobacteriota	Thermoleophilia	Solirubrobacterales	Solirubrobacteraceae	Solirubrobacter		5.18926e-05	0	0	0	0	0	0	0	0	0	0	0	0	0	0	0	0	0	0	0	0	0	0	0.00488655	0	0	0	0	0	0	0	0	0	0	0	0	0	0	0	0	0	0	0
Bacteria	Actinobacteriota	Thermoleophilia	Solirubrobacterales	Solirubrobacteraceae	uncultured		0.000426227	0	0	0	0	0	0	0	0	0	0	0	0	0	0	0	0	0	0	0	0	0	0	0	0	0	0	0	0	0	0	0	0	0	0	0	0	0	0	0	0	0	0
Bacteria	Actinobacteriota	WCHB1-81	WCHB1-81	WCHB1-81	WCHB1-81		3.5143e-05	0	0	0	0	0	0	0	0	0	0	0	0	0	0	0	0	0	0	0	0	0	0	0	0	0	0	0	0	0	0	0	0	0	0	0	0	0	0	0	0	0	0
Bacteria	Armatimonadota	Armatimonadia	Armatimonadales	Armatimonadaceae	Armatimonas		0.00552725	0	0	0	0	0	0	0	0	0	0	0	0	0	0	0	0	0	0	0	0	0	0	0	0	0	0	0	0	0	0	0	0	0	0	0	0	0	0	0	0	0	0
Bacteria	Armatimonadota	Armatimonadia	Armatimonadales	Armatimonadales	Armatimonadales		0.00226221	0	0	0	0	0	0	0	0	0	0	0	0	0	0	0	0	0	0	0	0	0	0	0	0	0	0	0	0	0	0	0	0	0	0	0	0	0	0	0	0	0	0
Bacteria	Armatimonadota	Chthonomonadetes	Chthonomonadales	Chthonomonadaceae	Chthonomonas		0.00932528	0.00262529	0.00406009	0	0.0308397	0.0177813	0.044357	0.0231794	0.0118078	0.0113343	0.010853	0	0.00375488	0	0	0	0	0	0	0	0	0	0	0.0032577	0.0109708	0.0151086	0.00474068	0.00748538	0.00198918	0	0	0	0	0	0	0	0	0	0	0	0	0	0
Bacteria	Armatimonadota	Chthonomonadetes	Chthonomonadales	Chthonomonadales	Chthonomonadales		0.00513726	0	0	0	0	0	0	0	0.00737986	0	0	0	0	0.0040476	0	0	0	0	0	0	0	0	0	0	0	0	0	0	0	0	0	0	0	0	0	0	0	0	0	0	0	0	0
Bacteria	Armatimonadota	Fimbriimonadia	Fimbriimonadales	Fimbriimonadaceae	Fimbriimonadaceae	Yes	0.31668	0.0892599	0.16511	0.0218426	0.709314	0.4959	0.804341	0.532179	0.557917	0.614317	0.620174	0.600332	0.874887	0.576783	0.300762	0.694402	0.240913	0.797851	0.296776	0.106405	0.0894799	0.575961	1.07	1.12554	1.79646	1.46691	1.17569	1.43439	1.62019	1.3293	1.13484	0.743333	0.247324	0.00244942	0.00826754	0	0	0	0	0	0	0.00234789	0.0026246
Bacteria	Armatimonadota	Fimbriimonadia	Fimbriimonadales	Fimbriimonadales	Fimbriimonadales		0.00128768	0	0	0	0	0	0	0	0	0	0	0	0	0	0	0	0	0	0	0	0	0	0	0	0	0	0	0	0	0	0	0	0	0	0	0	0	0	0	0	0	0	0
Bacteria	Armatimonadota	uncultured	uncultured	uncultured	uncultured		0.0296468	0.0105012	0.00406009	0	0	0.0039514	0.0473142	0.0340595	0.0383753	0.0680056	0.0465131	0	0.046936	0.0323808	0.00864259	0	0	0	0	0.0143237	0.00412984	0	0.00353719	0.011402	0	0.00412054	0	0.0149708	0.00795672	0.00197225	0.00359885	0.00644974	0.00232229	0.0710332	0.17224	0.0399971	0.0507698	0.00525583	0.00694179	0.0339425	0.00549763	0	0
Bacteria	Bacteroidota	Bacteroidia	__	__	__		0.00308518	0	0	0	0	0	0	0	0	0	0	0	0	0	0	0	0	0	0	0	0	0	0	0	0	0	0	0	0	0	0	0	0	0	0	0	0	0	0	0	0	0	0
Bacteria	Bacteroidota	Bacteroidia	Bacteroidales	__	__		0.000460257	0	0	0	0	0	0	0	0	0	0	0.0191595	0	0	0	0	0	0.0325653	0	0	0	0	0	0	0	0	0	0	0	0	0	0	0	0	0	0	0	0	0	0	0	0	0
Bacteria	Bacteroidota	Bacteroidia	Bacteroidales	009E01-B-SD-P15	009E01-B-SD-P15		0.000695323	0	0	0	0	0	0	0	0	0	0	0	0	0	0	0	0	0	0	0	0	0	0	0	0	0	0	0	0	0	0	0	0	0	0.00413377	0	0	0	0	0	0	0	0
Bacteria	Bacteroidota	Bacteroidia	Bacteroidales	Bacteroidaceae	Bacteroides		0.0139259	0	0.00676682	0.229347	0.00881135	0	0	0	0.00295194	0	0	0	0	0	0	0	0	0	0	0.0143237	0	0.0348446	0.0106116	0.00814425	0.00411404	0.00549405	0.00316046	0.00187135	0.00198918	0.0128196	0	0	0	0.00367413	0.0578728	0.0128562	0.220849	0.00788374	0.253375	0	0.0219905	0.0152613	0.00918611
Bacteria	Bacteroidota	Bacteroidia	Bacteroidales	Bacteroidales	Bacteroidales		8.608e-06	0	0	0	0	0	0	0	0	0	0	0	0	0	0	0	0	0	0	0	0	0	0	0	0	0	0	0	0	0	0	0	0	0	0.00137792	0	0	0	0	0	0	0	0
Bacteria	Bacteroidota	Bacteroidia	Bacteroidales	Bacteroidetes_BD2-2	Bacteroidetes_BD2-2		0.0100506	0	0	0	0	0	0	0.00141914	0	0	0	0	0	0	0	0	0	0	0	0	0	0	0	0	0	0	0	0	0	0	0	0	0	0	0	0	0	0	0.0138836	0	0	0	0
Bacteria	Bacteroidota	Bacteroidia	Bacteroidales	Bacteroidetes_vadinHA17	Bacteroidetes_vadinHA17		0.045282	0	0	0	0.00293712	0	0	0.00189219	0	0	0	0	0.00375488	0	0	0	0	0	0	0	0	0	0	0	0	0	0	0	0	0.00197225	0	0.00483731	0	0	0	0	0	0	0	0	0	0	0
Bacteria	Bacteroidota	Bacteroidia	Bacteroidales	Barnesiellaceae	uncultured		0.000171495	0	0	0.0124815	0	0	0	0	0	0	0	0	0	0	0	0	0	0	0	0	0	0	0	0.0032577	0	0	0	0	0	0	0	0	0	0	0	0	0	0	0.00694179	0	0	0.00234789	0
Bacteria	Bacteroidota	Bacteroidia	Bacteroidales	Dysgonomonadaceae	Dysgonomonadaceae		1.61218e-05	0	0	0	0	0	0	0	0	0	0	0	0	0	0	0	0	0	0	0	0	0	0	0	0	0	0	0	0	0	0	0	0	0	0	0	0	0	0	0	0	0	0
Bacteria	Bacteroidota	Bacteroidia	Bacteroidales	Dysgonomonadaceae	Dysgonomonas		0.00167309	0.00918852	0	0.00624074	0	0	0	0	0.00590388	0	0	0	0	0	0.00345704	0	0	0	0	0	0	0.00819874	0	0	0.00411404	0	0.00316046	0.00842105	0.00298377	0	0.00959693	0.00322487	0	0.0183706	0	0.00571388	0	0.00394187	0.0104127	0	0	0	0.0026246
Bacteria	Bacteroidota	Bacteroidia	Bacteroidales	Dysgonomonadaceae	Fermentimonas		4.44184e-06	0	0	0	0	0	0	0	0	0	0	0	0	0	0	0	0	0	0	0	0	0	0	0	0	0	0	0	0	0	0	0	0	0	0	0	0	0	0	0	0	0	0
Bacteria	Bacteroidota	Bacteroidia	Bacteroidales	Dysgonomonadaceae	Petrimonas		0.0218944	0.00262529	0.00541345	0.0140417	0.110142	0.102736	0.128635	0.049197	0.0737986	0.0113343	0	0.012773	0	0.0424998	0.0259278	0	0	0	0.0202347	0.0736648	0.173453	0.0860867	0.0760497	0.0928445	0.0329123	0.0892784	0.268639	0.128187	0.367004	0.105515	0.189539	0.0532104	0	0	0	0	0.010154	0.0170814	0.0381799	0.0339425	0	0	0
Bacteria	Bacteroidota	Bacteroidia	Bacteroidales	Dysgonomonadaceae	Proteiniphilum		0.0174773	0.0249403	0.00270673	0.0249629	0	0.0355626	0.0221785	0.00898791	0.00295194	0	0	0	0	0.0566664	0.050127	0	0	0	0	0	0	0	0.00353719	0	0	0	0.00474068	0.00187135	0.00298377	0.0138058	0.0227927	0	0	0	0	0	0	0	0	0	0	0	0
Bacteria	Bacteroidota	Bacteroidia	Bacteroidales	Dysgonomonadaceae	uncultured		9.11208e-05	0	0	0	0	0.0059271	0	0.00236524	0	0	0.00465131	0	0	0	0	0	0	0	0	0	0	0	0	0	0	0	0	0	0	0	0	0	0	0	0	0	0	0	0	0	0	0	0
Bacteria	Bacteroidota	Bacteroidia	Bacteroidales	F082	F082		1.1222e-05	0	0	0	0	0	0	0	0	0	0	0	0	0	0	0	0	0	0	0	0	0	0	0	0	0	0	0	0	0	0	0	0	0	0	0	0	0	0	0	0	0	0
Bacteria	Bacteroidota	Bacteroidia	Bacteroidales	FTLpost3	FTLpost3		3.85589e-05	0	0	0	0	0	0	0	0	0	0	0	0	0	0	0	0	0	0	0	0	0	0	0	0	0	0	0	0	0	0	0	0	0	0	0	0	0	0	0	0	0	0
Bacteria	Bacteroidota	Bacteroidia	Bacteroidales	HAW-RM37-2	HAW-RM37-2		7.84044e-06	0	0	0	0	0	0	0	0	0	0	0	0	0	0	0	0	0	0	0	0	0	0	0	0	0	0	0	0	0	0	0	0	0	0	0	0	0	0	0	0	0	0
Bacteria	Bacteroidota	Bacteroidia	Bacteroidales	M2PB4-65_termite_group	M2PB4-65_termite_group		0.000448153	0	0	0	0	0	0	0	0	0	0	0	0	0	0	0	0	0	0	0	0	0	0	0	0	0	0	0	0	0	0	0	0	0	0.00137792	0	0	0	0	0	0	0	0
Bacteria	Bacteroidota	Bacteroidia	Bacteroidales	Marinifilaceae	uncultured		3.14714e-05	0	0	0	0	0	0	0	0	0	0	0	0	0	0	0	0	0	0	0	0	0	0	0	0	0	0	0	0	0	0	0	0	0	0	0	0	0	0	0	0	0	0
Bacteria	Bacteroidota	Bacteroidia	Bacteroidales	Marinilabiliaceae	__		0.000238626	0	0	0	0	0	0	0	0	0	0	0	0	0	0	0	0	0	0	0	0	0	0	0	0	0	0	0	0	0	0	0	0	0	0	0	0	0	0	0	0	0	0
Bacteria	Bacteroidota	Bacteroidia	Bacteroidales	Marinilabiliaceae	[Cytophaga]_xylanolytica_group		0.000180379	0	0	0	0	0	0	0	0	0	0	0	0	0	0	0	0	0	0	0	0	0	0	0	0	0	0	0	0	0	0	0	0	0	0	0	0	0	0	0	0	0	0
Bacteria	Bacteroidota	Bacteroidia	Bacteroidales	Marinilabiliaceae	Carboxylicivirga		2.81917e-05	0	0	0	0	0	0	0	0	0	0	0	0	0	0	0	0	0	0	0	0	0	0	0	0	0	0	0	0	0	0	0	0	0	0	0	0	0	0	0	0	0	0
Bacteria	Bacteroidota	Bacteroidia	Bacteroidales	Marinilabiliaceae	Mangroviflexus		5.72017e-06	0	0	0	0	0	0	0	0	0	0	0	0	0	0	0	0	0	0	0	0	0	0	0	0	0	0	0	0	0	0	0	0	0	0	0	0	0	0	0	0	0	0
Bacteria	Bacteroidota	Bacteroidia	Bacteroidales	Marinilabiliaceae	Ruminofilibacter		3.02665e-06	0	0	0	0	0	0	0	0	0	0	0	0	0	0	0	0	0	0	0	0	0	0	0	0	0	0	0	0	0	0	0	0	0	0	0	0	0	0	0	0	0	0
Bacteria	Bacteroidota	Bacteroidia	Bacteroidales	Marinilabiliaceae	uncultured		3.09163e-05	0	0	0	0	0	0	0	0	0	0	0	0	0	0	0	0	0	0	0	0	0	0	0	0	0	0	0	0	0	0	0	0	0	0	0	0	0	0	0	0	0	0
Bacteria	Bacteroidota	Bacteroidia	Bacteroidales	Muribaculaceae	Muribaculaceae		0.00344261	0.00393794	0.0216538	0.0109213	0	0	0.00295714	0	0	0	0	0	0.0150195	0	0	0	0	0	0	0	0	0	0	0	0	0	0	0	0	0	0	0	0	0.0404154	0.110923	0	0.0291926	0	0.0624761	0	0	0	0.00656151
Bacteria	Bacteroidota	Bacteroidia	Bacteroidales	p-251-o5	p-251-o5		5.65966e-05	0	0	0	0	0	0	0	0	0	0	0	0	0	0	0	0	0	0	0	0	0	0	0	0	0	0	0	0	0	0	0	0	0	0	0	0	0	0	0	0	0	0
Bacteria	Bacteroidota	Bacteroidia	Bacteroidales	p-2534-18B5_gut_group	p-2534-18B5_gut_group		1.48181e-05	0	0	0	0	0	0	0	0	0	0	0	0	0	0	0	0	0	0	0	0	0	0	0	0	0	0	0	0	0	0	0	0	0	0	0	0	0	0	0	0	0	0
Bacteria	Bacteroidota	Bacteroidia	Bacteroidales	Paludibacteraceae	H1		0.00181838	0	0	0.0312037	0	0	0	0	0	0	0	0	0.00750976	0	0	0	0	0	0	0	0	0	0	0	0	0	0	0	0.00198918	0.00197225	0	0	0.00232229	0.00244942	0.0124013	0.00285694	0.0253849	0.0105117	0.0937142	0.0035729	0.00733017	0.00469577	0
Bacteria	Bacteroidota	Bacteroidia	Bacteroidales	Paludibacteraceae	Microbacter		0.00464211	0	0	0	0	0	0	0	0	0	0	0	0	0	0	0	0	0	0	0	0	0	0	0	0	0	0	0	0	0	0	0	0	0	0	0	0.0253849	0.0985468	0.527576	0.00535934	0.0421485	0.0739584	0
Bacteria	Bacteroidota	Bacteroidia	Bacteroidales	Paludibacteraceae	Paludibacter		0.0392464	0	0	0	0	0	0	0	0	0	0	0	0	0	0	0	0	0	0	0	0	0	0	0	0	0	0	0.00935673	0	0	0	0	0	0	0.00137792	0.00857082	0	0.0249652	0.0138836	0	0	0	0.00918611
Bacteria	Bacteroidota	Bacteroidia	Bacteroidales	Paludibacteraceae	uncultured		0.008305	0.00262529	0	0.017162	0	0.0039514	0	0.00283829	0	0	0	0	0	0	0	0	0	0	0	0	0	0	0	0	0	0	0	0.00374269	0	0	0	0	0	0	0	0	0	0	0.0208254	0	0	0	0
Bacteria	Bacteroidota	Bacteroidia	Bacteroidales	Porphyromonadaceae	Porphyromonas		4.38082e-05	0	0	0	0	0	0	0	0	0	0	0	0	0	0	0	0	0	0	0	0	0	0	0	0	0	0	0	0	0	0	0	0	0	0	0	0	0	0	0	0	0	0
Bacteria	Bacteroidota	Bacteroidia	Bacteroidales	Prevotellaceae	Alloprevotella		7.33607e-05	0	0	0	0	0	0	0	0	0	0	0	0	0	0	0	0	0	0	0	0	0	0	0	0	0	0	0	0	0	0	0	0	0	0	0	0	0	0	0	0	0	0
Bacteria	Bacteroidota	Bacteroidia	Bacteroidales	Prevotellaceae	Prevotella		0.0657389	0	0.262552	0.0468055	0.139513	0	0	0.0775799	0.0560869	0.0294691	0.0124035	0.012773	0.0244067	0	0	0	0	0	0.0134898	0.0225087	0.111506	0.00614905	0.00707439	0	0.0246842	0.0109881	0.00632091	0.00187135	0.0159134	0.007889	0.00479846	0.00483731	0	0.0159212	1.8788	0	1.12836	0.00394187	0.0138836	0	0	0.00586972	0.0367444
Bacteria	Bacteroidota	Bacteroidia	Bacteroidales	Prevotellaceae	Prevotellaceae_NK3B31_group		3.94872e-05	0	0	0	0	0	0	0	0	0	0	0	0	0	0	0	0	0	0	0	0	0	0	0	0	0	0	0	0	0	0	0	0	0	0	0	0	0	0	0	0	0	0
Bacteria	Bacteroidota	Bacteroidia	Bacteroidales	Prevotellaceae	Prevotellaceae_UCG-004		7.86799e-05	0	0	0	0.00293712	0	0	0	0	0	0	0	0	0	0	0	0	0	0	0	0	0	0	0	0	0	0	0	0	0	0	0	0	0	0	0	0.00253849	0	0	0	0	0	0
Bacteria	Bacteroidota	Bacteroidia	Bacteroidales	Prevotellaceae	uncultured		0.000172912	0	0	0	0	0	0	0	0	0	0	0	0	0	0	0	0	0	0	0	0	0	0	0	0	0	0	0	0	0	0	0	0	0	0.00275585	0	0	0	0	0	0	0	0
Bacteria	Bacteroidota	Bacteroidia	Bacteroidales	Prolixibacteraceae	BSV13		0.00588524	0	0	0	0	0	0	0	0	0	0	0	0	0	0	0	0	0	0	0	0	0	0	0	0	0	0	0	0	0	0	0	0	0	0	0	0	0	0	0	0	0	0
Bacteria	Bacteroidota	Bacteroidia	Bacteroidales	Prolixibacteraceae	Meniscus		4.90593e-06	0	0	0	0	0	0	0	0	0	0	0	0	0	0	0	0	0	0	0	0	0	0	0	0	0	0	0	0	0	0	0	0	0	0	0	0	0	0	0	0	0	0
Bacteria	Bacteroidota	Bacteroidia	Bacteroidales	Prolixibacteraceae	Prolixibacteraceae		4.29944e-05	0	0	0	0	0	0	0	0	0	0	0	0	0	0	0	0	0	0	0	0	0	0	0	0	0	0	0	0	0	0	0	0	0	0	0	0	0	0	0	0	0	0
Bacteria	Bacteroidota	Bacteroidia	Bacteroidales	Prolixibacteraceae	Roseimarinus		0.000319292	0	0	0	0	0	0	0	0	0	0	0	0	0	0	0	0	0	0	0	0	0	0	0	0	0	0	0	0	0	0	0	0	0	0	0	0	0	0	0	0	0	0
Bacteria	Bacteroidota	Bacteroidia	Bacteroidales	Prolixibacteraceae	uncultured		0.0384456	0.0315035	0.00812018	0.0358842	0.0572738	0.059271	0.0251357	0.00378438	0.0191876	0.0498708	0.00930261	0	0.0150195	0.0141666	0.00518556	0	0	0	0	0	0.00412984	0	0	0	0.00274269	0	0.0158023	0.00935673	0.0238701	0.0167641	0.0071977	0	0	0	0	0	0.0177694	0.00262791	0.0173545	0.0035729	0	0	0.00787381
Bacteria	Bacteroidota	Bacteroidia	Bacteroidales	Prolixibacteraceae	WCHB1-32		0.0212323	0.0131265	0.014887	0.600671	0.00440567	0	0	0.00236524	0	0	0.00310087	0	0	0	0	0	0	0	0	0	0	0	0	0	0	0	0.00474068	0	0	0	0.00479846	0	0	0	0.00413377	0.00428541	0.00888471	0.0118256	0.236021	0.0125051	0.0128278	0.0082176	0
Bacteria	Bacteroidota	Bacteroidia	Bacteroidales	Rikenellaceae	Alistipes		0.000502433	0	0	0	0	0	0	0	0	0	0	0	0	0	0	0	0	0	0	0	0	0	0	0	0	0	0	0	0	0	0	0	0	0	0	0	0	0	0	0	0	0	0
Bacteria	Bacteroidota	Bacteroidia	Bacteroidales	Rikenellaceae	Anaerocella		0.00154083	0.00393794	0	0	0.00734279	0.0118542	0.0340071	0	0	0	0	0	0	0	0	0	0	0	0	0	0.00688307	0	0	0.00488655	0	0	0	0	0	0	0	0	0	0	0	0	0	0	0.0555343	0	0	0	0
Bacteria	Bacteroidota	Bacteroidia	Bacteroidales	Rikenellaceae	Bact-08		0.000138681	0	0	0	0	0	0	0	0	0	0	0	0	0	0	0	0	0	0	0	0	0	0	0	0.00274269	0	0	0	0	0	0	0	0	0	0	0	0	0	0	0	0	0	0
Bacteria	Bacteroidota	Bacteroidia	Bacteroidales	Rikenellaceae	dgA-11_gut_group		0.000531985	0	0.014887	0	0	0	0	0	0	0	0	0	0	0	0	0	0	0	0	0	0	0	0	0	0	0	0	0	0	0	0	0	0	0	0.00757858	0	0	0	0	0	0	0	0
Bacteria	Bacteroidota	Bacteroidia	Bacteroidales	Rikenellaceae	DMER64		4.31678e-05	0.00262529	0	0.00468055	0	0	0	0	0	0	0	0	0	0	0	0	0	0	0	0	0	0	0	0	0	0	0	0	0	0	0	0	0	0	0	0	0	0	0	0	0	0	0
Bacteria	Bacteroidota	Bacteroidia	Bacteroidales	Rikenellaceae	Rikenellaceae		0.00284753	0	0	0	0	0	0	0	0	0.00680056	0	0	0	0	0	0	0	0	0	0	0	0	0.00353719	0	0	0	0	0	0	0	0	0	0	0	0	0	0.0304619	0.0105117	0.246434	0	0	0	0
Bacteria	Bacteroidota	Bacteroidia	Bacteroidales	Rikenellaceae	Rikenellaceae_RC9_gut_group		0.00122588	0	0.00270673	0	0.00734279	0	0	0.000946096	0	0	0	0	0	0	0	0	0	0	0	0	0	0	0	0	0	0.00274703	0	0	0	0.0039445	0	0	0	0.00244942	0.00964546	0	0.00380773	0	0	0	0	0.00234789	0
Bacteria	Bacteroidota	Bacteroidia	Bacteroidales	Rikenellaceae	S50_wastewater-sludge_group		8.35911e-05	0	0	0	0	0	0	0	0	0	0	0	0	0	0	0	0	0	0	0	0	0	0	0	0	0	0	0	0	0	0	0	0	0	0	0	0	0	0	0	0	0	0
Bacteria	Bacteroidota	Bacteroidia	Bacteroidales	Rikenellaceae	U29-B03		8.24248e-05	0	0.00270673	0	0.00587423	0	0	0	0	0	0	0	0	0	0	0	0	0	0	0	0	0	0	0	0	0	0	0	0	0	0	0	0	0	0	0	0.00507698	0	0	0	0	0	0
Bacteria	Bacteroidota	Bacteroidia	Bacteroidales	Rikenellaceae	uncultured		0.00613014	0	0.00270673	0.0202824	0	0.0079028	0	0	0	0	0	0	0	0	0.00345704	0	0	0	0	0	0	0	0	0	0	0	0	0	0	0	0	0.00322487	0	0.00244942	0.00757858	0	0.0698085	0.0170814	0.492867	0	0	0.00234789	0
Bacteria	Bacteroidota	Bacteroidia	Bacteroidales	Rs-E47_termite_group	GWE2-42-42		8.92407e-05	0	0	0	0	0	0	0	0	0	0	0	0	0	0	0	0	0	0	0	0	0	0	0	0	0	0	0	0	0	0	0	0	0	0	0	0	0	0	0	0	0	0
Bacteria	Bacteroidota	Bacteroidia	Bacteroidales	SB-5	SB-5		0.0100692	0	0	0	0	0	0.00295714	0	0	0	0	0	0	0	0	0	0	0	0	0	0	0	0	0	0	0	0	0	0	0	0	0	0	0	0	0	0	0	0	0	0	0	0
Bacteria	Bacteroidota	Bacteroidia	Bacteroidales	Tannerellaceae	Macellibacteroides		0.0107479	0	0	0.17318	0	0	0	0	0	0	0	0	0	0	0	0	0	0	0	0.0306937	0	0	0	0.0097731	0	0	0	0.00374269	0	0.00295838	0.00239923	0.00483731	0.008128	0	0.00137792	0	0.0126924	0	0.00694179	0	0	0	0.0026246
Bacteria	Bacteroidota	Bacteroidia	Bacteroidales	Tannerellaceae	Parabacteroides		0.00121202	0	0	0.00780092	0	0	0.00295714	0.000946096	0	0	0	0	0	0	0	0	0	0	0	0	0	0	0	0	0.00274269	0	0	0	0	0	0.00239923	0	0	0.00244942	0.00757858	0	0.0126924	0	0	0	0	0.00234789	0.0039369
Bacteria	Bacteroidota	Bacteroidia	Bacteroidales	uncultured	uncultured		0.00342777	0	0.00676682	0.00468055	0.00440567	0	0.00739284	0.00378438	0.00295194	0.00453371	0.00465131	0	0	0.0040476	0	0	0	0	0	0	0.00275323	0	0	0	0	0	0	0	0	0	0.00479846	0	0	0.00734826	0.0282474	0	0.139617	0	0.177016	0.0035729	0.00916271	0.0082176	0.0433059
Bacteria	Bacteroidota	Bacteroidia	Bacteroidales	Williamwhitmaniaceae	Acetobacteroides		0.00152871	0.00656323	0.0243605	0.0109213	0.00440567	0	0	0	0	0	0	0	0	0	0	0	0	0	0	0	0	0	0	0	0	0	0	0	0	0	0	0	0	0.0134718	0.018602	0	0.00253849	0	0.190899	0	0	0	0
Bacteria	Bacteroidota	Bacteroidia	Bacteroidales	Williamwhitmaniaceae	Blvii28_wastewater-sludge_group		0.00300319	0	0.00406009	0	0	0.0059271	0	0.00141914	0	0	0	0	0	0	0	0	0	0	0	0	0	0	0	0	0	0	0	0	0	0	0	0	0	0.00244942	0.00344481	0	0.0114232	0.00788374	0.111069	0.0035729	0	0	0
Bacteria	Bacteroidota	Bacteroidia	Bacteroidales	Williamwhitmaniaceae	Williamwhitmania		0.000374077	0	0	0	0	0	0	0	0	0	0	0	0	0	0	0	0	0	0	0	0	0	0	0	0	0	0	0	0	0	0	0	0	0	0	0	0	0	0.0833015	0	0	0	0
Bacteria	Bacteroidota	Bacteroidia	Bacteroidetes_VC2.1_Bac22	Bacteroidetes_VC2.1_Bac22	Bacteroidetes_VC2.1_Bac22		0.0975512	0.0131265	0	0	0	0	0	0	0	0	0	0	0	0.040476	0.0397559	0	0	0.048848	0.074194	0.0879885	0	0	0	0	0	0	0	0	0.038789	0.007889	0.0191939	0.0274114	1.25636	0	0.00688961	0.00571388	0	0	0	0	0	0	0
Bacteria	Bacteroidota	Bacteroidia	Chitinophagales	__	__		6.9477e-06	0	0	0	0	0	0	0	0	0	0	0	0	0	0	0	0	0	0	0	0	0	0	0	0	0	0	0	0	0	0	0	0	0	0	0	0	0	0	0	0	0	0
Bacteria	Bacteroidota	Bacteroidia	Chitinophagales	37-13	37-13	Yes	0.227131	0.0616944	0.244959	0.0312037	0.196787	0.221278	0.0280928	0.121573	0.128409	0.136011	0.35505	0.185209	0.687143	0.257023	0.356075	0.411725	0.226741	0.659448	0.215837	0.0900348	0.876903	0.151677	0.0583637	0.0944733	0.286612	0.0233497	0.674757	0.289123	0.162118	0.114391	0.755758	0.127382	0	0.0355166	0.00137792	0.00571388	0	0	0	0	0	0.196049	0
Bacteria	Bacteroidota	Bacteroidia	Chitinophagales	Chitinophagaceae	__	Yes	0.0143894	0	0	0	0	0	0	0	0	0	0	0.0894112	0	0	0	0.1905	0.0779423	0.0162827	0.0539593	0	0	0	0	0	0	0	0	0	0	0	0	0	0	0	0	0	0	0	0	0	0	0	0
Bacteria	Bacteroidota	Bacteroidia	Chitinophagales	Chitinophagaceae	Asinibacterium	Yes	0.0205883	0	0	0	0	0	0	0	0	0	0	0	0	0	0	0	0	0	0	0	0	0	0	0	0	0	0	0	0	0	0	0	0	0	0	0	0	0	0	0	0	0	0
Bacteria	Bacteroidota	Bacteroidia	Chitinophagales	Chitinophagaceae	Aurantisolimonas	Yes	0.00317868	0	0	0	0	0	0	0	0	0	0	0	0	0	0	0	0	0	0	0	0	0	0	0	0	0	0	0	0	0	0	0	0	0	0	0	0	0	0	0	0	0	0
Bacteria	Bacteroidota	Bacteroidia	Chitinophagales	Chitinophagaceae	Chitinophagaceae	Yes	0.00066474	0	0	0	0	0	0	0	0	0	0	0	0	0	0	0	0	0	0	0	0	0	0	0	0	0	0	0	0	0	0	0	0	0	0	0	0	0	0	0	0	0	0
Bacteria	Bacteroidota	Bacteroidia	Chitinophagales	Chitinophagaceae	Cnuella	Yes	4.00784e-05	0	0	0	0	0	0	0	0	0	0	0	0	0	0	0	0	0	0	0	0	0	0	0	0	0	0	0	0	0	0	0	0	0	0	0	0	0	0	0	0	0	0
Bacteria	Bacteroidota	Bacteroidia	Chitinophagales	Chitinophagaceae	Dinghuibacter	Yes	0.01734	0	0	0.0218426	0	0	0	0	0	0	0	0	0	0	0	0	0	0	0	0	0	0	0	0	0	0	0	0	0	0	0	0	0	0	0	0	0	0	0	0	0	0	0
Bacteria	Bacteroidota	Bacteroidia	Chitinophagales	Chitinophagaceae	Edaphobaculum	Yes	0.318116	0.0590691	0.181351	0.157579	0.491967	0.248938	0.412521	0.146645	0.0590388	0.0974747	0.0418618	0.121344	0.0826074	0.060714	0.0570411	0.596079	0.297598	0.138403	0.0134898	0.00818498	0	0.00614905	0.00353719	0.065154	0.0301696	0.00274703	0.0158023	0	0	0.00197225	0	0.00322487	0.0150949	0.508255	0.0427156	0.0171416	1.09409	0.281187	1.66256	0.848563	1.77207	2.91842	1.85166
Bacteria	Bacteroidota	Bacteroidia	Chitinophagales	Chitinophagaceae	Ferruginibacter	Yes	0.517381	0.00262529	0	0	0	0	0	0	0	0	0	0	0	0	0	0	0	0	0	0	0	0	0	0	0	0	0	0	0	0	0	0	0.00232229	6.59751	18.077	0.49425	3.46885	1.26928	1.22523	0.00714579	0.221738	0.0246528	4.63374
Bacteria	Bacteroidota	Bacteroidia	Chitinophagales	Chitinophagaceae	Flavihumibacter	Yes	4.00936e-05	0	0	0	0	0	0	0	0	0	0	0	0	0	0	0	0	0	0	0	0	0	0	0	0	0	0	0	0	0	0	0	0	0	0	0	0	0	0	0	0	0	0
Bacteria	Bacteroidota	Bacteroidia	Chitinophagales	Chitinophagaceae	Flavisolibacter	Yes	6.11711e-05	0	0	0	0	0	0	0	0	0	0	0	0	0	0	0	0	0	0	0	0	0	0	0	0	0	0	0	0	0	0	0	0	0	0	0	0	0	0	0	0	0	0
Bacteria	Bacteroidota	Bacteroidia	Chitinophagales	Chitinophagaceae	Flavitalea	Yes	0.00560402	0	0	0	0	0	0	0	0	0	0	0	0	0	0	0	0	0	0	0.01637	0	0	0	0	0	0	0	0	0	0	0.00239923	0.00806218	0.00232229	0	0	0	0	0	0	0	0	0	0
Bacteria	Bacteroidota	Bacteroidia	Chitinophagales	Chitinophagaceae	Haoranjiania	Yes	1.09794e-05	0	0	0	0	0	0	0	0	0	0	0	0	0	0	0	0	0	0	0	0	0	0	0	0	0	0	0	0	0	0	0	0	0	0	0	0	0	0	0	0	0	0
Bacteria	Bacteroidota	Bacteroidia	Chitinophagales	Chitinophagaceae	Hydrotalea	Yes	0.488235	0	0	0.129495	0	0.0039514	0	0	0.00442791	0.00680056	0	0	0	0	0	0	0	0	0	0	0	0.00409937	0	0	0	0	0	0.00374269	0	0	0	0	0	1.36923	7.40634	8.09514	9.98261	16.3601	21.8181	27.5167	22.4835	12.6856	3.81224
Bacteria	Bacteroidota	Bacteroidia	Chitinophagales	Chitinophagaceae	Lacibacter	Yes	0.00812912	0	0	0	0	0	0	0	0	0	0	0	0	0	0	0	0	0	0	0	0	0	0	0	0	0	0	0	0	0	0	0	0	0	0	0	0	0	0	0	0	0	0
Bacteria	Bacteroidota	Bacteroidia	Chitinophagales	Chitinophagaceae	Niabella	Yes	0.42564	1.53973	1.45622	1.24815	0.537492	1.13998	0.856091	0.891223	0.358661	0.612051	1.04189	0.996296	1.27478	0.633449	0.772648	2.85135	1.21165	0.586176	0.634021	0.280336	0.966383	0.762483	0.456298	1.321	0.927031	0.876301	2.45567	0.662456	0.859325	0.720858	1.30758	1.43184	0.881308	1.67173	0.162595	0.149989	0.0126924	0.0105117	0	0	0	0.00469577	0.0341198
Bacteria	Bacteroidota	Bacteroidia	Chitinophagales	Chitinophagaceae	Parafilimonas	Yes	0.000465181	0	0	0	0	0	0	0	0	0	0	0	0	0	0	0	0	0	0	0	0	0	0	0	0	0	0	0	0	0	0	0	0	0	0	0	0	0	0	0	0	0	0
Bacteria	Bacteroidota	Bacteroidia	Chitinophagales	Chitinophagaceae	Parasegetibacter	Yes	0.000187408	0	0.00676682	0	0	0	0	0	0	0	0	0	0	0	0	0	0	0	0	0	0	0	0	0	0	0	0	0	0	0	0	0	0	0	0	0	0	0	0	0	0	0	0
Bacteria	Bacteroidota	Bacteroidia	Chitinophagales	Chitinophagaceae	Pseudoflavitalea	Yes	0.00123949	0	0	0	0	0	0	0	0	0	0	0.0319326	0	0	0	0.0122903	0	0	0.0134898	0	0	0	0	0	0	0	0	0	0	0	0	0	0	0	0	0	0	0	0	0	0	0	0
Bacteria	Bacteroidota	Bacteroidia	Chitinophagales	Chitinophagaceae	Puia	Yes	0.0201019	0	0	0	0	0	0	0	0	0	0	0	0.00375488	0	0	0	0	0	0	0	0	0	0	0	0	0	0	0	0	0	0	0	0	0.214324	0.665537	0.332833	0.417582	0.137965	0.0902433	0.0786037	0.300537	0.163178	0.106296
Bacteria	Bacteroidota	Bacteroidia	Chitinophagales	Chitinophagaceae	Rurimicrobium	Yes	0.0417642	0	0	0	0	0	0	0	0	0	0	0	0	0	0	0	0	0	0	0	0	0	0	0	0	0	0	0	0	0	0	0	0	0	0.0296253	0.00571388	0.00253849	0.030221	0.0381799	0.0178645	0.128278	0.021131	0.0341198
Bacteria	Bacteroidota	Bacteroidia	Chitinophagales	Chitinophagaceae	Sediminibacterium	Yes	0.476667	0.269092	0.802544	1.22162	0	0	0	0	0	0	0	0	0	0	0	0	0	0	0	0	0	0	0	0	0	0	0	0	0	0	0	0	0.0116114	0.298829	0.308655	0.452825	0.0215772	0.00394187	0	0	0	0.00704366	0.0656151
Bacteria	Bacteroidota	Bacteroidia	Chitinophagales	Chitinophagaceae	Segetibacter	Yes	0.000110768	0	0	0	0	0	0	0	0	0	0	0	0	0	0	0	0	0	0	0	0	0	0	0	0	0	0	0	0	0	0	0	0	0	0	0	0	0	0	0	0	0	0
Bacteria	Bacteroidota	Bacteroidia	Chitinophagales	Chitinophagaceae	Taibaiella	Yes	0.148254	0.0157518	0.522398	0.349481	0.386231	0.999704	0.539677	0.0430474	0.12103	0.312826	1.0822	0.242687	0.0356714	0.0465474	0	1.80667	0.16297	0.0814133	0	0.00409249	0	0	0	0	0.00411404	0.0164822	0.123258	0.0252632	0.0089513	0	0	0	0	0	4.49754	3.25262	0	0	0	0	0	0	0
Bacteria	Bacteroidota	Bacteroidia	Chitinophagales	Chitinophagaceae	Terrimonas	Yes	0.275467	0	0	0	0	0	0	0	0	0	0	0	0	0	0	0	0	0	0	0	0	0	0	0	0	0	0	0	0	0	0	0	0	0.00122471	0.0640734	0.0299979	0	0	0	0	0	0	0
Bacteria	Bacteroidota	Bacteroidia	Chitinophagales	Chitinophagaceae	uncultured	Yes	0.79865	0.683889	0.790364	0.722365	0.559521	0.732984	0.768855	0.446557	0.270103	0.36723	0.615523	0.440669	2.3468	1.21226	0.499542	2.18767	1.10536	0.341936	0.667746	0.50133	0.231271	0.245962	0.185703	0.457707	1.71007	1.07409	1.20729	0.368655	0.35109	0.336269	0.615403	0.598213	0.652563	0.705433	1.67969	1.44418	5.30671	3.27964	0.596994	0.253676	1.27911	1.32421	2.74665
Bacteria	Bacteroidota	Bacteroidia	Chitinophagales	Chitinophagaceae	UTBCD1	Yes	0.0287523	0	0	0	0	0	0	0	0	0	0	0	0	0	0	0	0	0	0	0	0	0	0	0	0	0	0	0	0	0	0	0	0	0	0.00137792	0	0	0	0	0	0	0	0
Bacteria	Bacteroidota	Bacteroidia	Chitinophagales	Saprospiraceae	__	Yes	0.062883	0	0	0	0	0	0	0	0	0	0	0.996296	0	0	0	1.3888	0.467654	1.02581	2.30676	0	0	0	0	0	0	0	0	0	0	0	0	0	0	0	0	0	0	0	0	0	0	0	0
Bacteria	Bacteroidota	Bacteroidia	Chitinophagales	Saprospiraceae	Aureispira	Yes	0.00145857	0	0	0	0	0	0	0	0	0	0	0	0	0	0	0	0	0	0	0	0	0	0	0	0	0	0	0	0	0	0	0	0	0	0	0	0	0	0	0	0	0	0
Bacteria	Bacteroidota	Bacteroidia	Chitinophagales	Saprospiraceae	Haliscomenobacter	Yes	0.0279875	0	0	0	0	0	0	0	0.00295194	0	0	0	0	0	0	0	0	0	0	0	0	0	0	0	0	0	0	0	0	0	0	0	0	0	0	0	0	0	0	0	0	0	0
Bacteria	Bacteroidota	Bacteroidia	Chitinophagales	Saprospiraceae	Lewinella	Yes	0.136279	0	0	0	0	0	0	0	0	0	0	0	0	0	0	0	0	0	0	0	0	0	0	0	0	0	0	0	0	0	0	0	0	0.133493	0.0606286	0.0271409	0	0.00525583	0	0	0	0	0.0196845
Bacteria	Bacteroidota	Bacteroidia	Chitinophagales	Saprospiraceae	OLB8	Yes	2.054	0	0.00270673	0.0608472	0.00440567	0	0.00295714	0.000946096	0	0	0	0.25546	0	0	0	0.41787	0.0921137	0.236099	0.553082	0	0	0	0.0106116	0	0	0	0	0	0	0	0	0	0.00232229	17.9016	0.441624	0.492822	0.114232	0.00788374	0	0	0.0109953	0.0305225	8.63363
Bacteria	Bacteroidota	Bacteroidia	Chitinophagales	Saprospiraceae	Phaeodactylibacter	Yes	0.191566	0	0	0	0	0	0	0	0	0	0	0	0	0	0	0	0	0	0	0	0	0	0	0	0	0	0	0	0	0	0	0	0	0	0	0	0	0	0	0	0	0	0
Bacteria	Bacteroidota	Bacteroidia	Chitinophagales	Saprospiraceae	Saprospira	Yes	0.00025448	0	0	0	0	0	0	0	0	0	0	0	0	0	0	0	0	0	0	0	0	0	0	0	0	0	0	0	0	0	0	0	0	0	0	0	0	0	0	0	0	0	0
Bacteria	Bacteroidota	Bacteroidia	Chitinophagales	Saprospiraceae	uncultured	Yes	4.83225	0.858471	0.986602	0.0514861	0.817987	0.675689	2.18532	2.28908	1.23982	0.729927	0.330243	1.89679	13.3073	14.792	8.43171	3.41056	1.75725	16.8037	10.3062	7.38285	18.7343	26.8037	16.3648	7.74355	15.9063	9.49922	6.88347	5.02269	9.99463	5.3586	3.02063	1.71563	0.12192	0.00489884	0.00344481	0	0	0	0	0	0	0.00469577	0
Bacteria	Bacteroidota	Bacteroidia	Chitinophagales	uncultured	uncultured	Yes	0.994715	0.368854	0.282853	0.115454	0	0	0	0	0	0	0	0	0.0131421	0	0	0	0	0	0.0269796	2.0708	0.275323	0.0430434	0.0229918	0.0032577	0.111079	0.00549405	0	0.00280702	0.111394	0.524619	2.09693	2.54442	2.0738	0.0318425	0.0089565	0	0	0	0	0	0	0	0.0026246
Bacteria	Bacteroidota	Bacteroidia	Cytophagales	__	__		0.000568638	0	0	0	0	0	0	0	0	0	0	0.012773	0	0	0	0	0	0	0	0	0	0	0	0	0	0	0	0	0	0	0	0	0	0	0	0	0	0	0	0	0	0	0
Bacteria	Bacteroidota	Bacteroidia	Cytophagales	Amoebophilaceae	Candidatus_Amoebophilus		0.000156784	0	0	0	0	0	0	0	0	0	0	0	0	0	0	0	0	0	0	0	0	0	0	0	0	0	0	0	0	0	0	0	0	0	0	0	0	0	0	0	0	0	0
Bacteria	Bacteroidota	Bacteroidia	Cytophagales	Amoebophilaceae	Candidatus_Paenicardinium		3.58666e-05	0	0	0	0	0	0	0	0	0	0	0	0	0	0	0	0	0	0	0	0	0	0	0	0	0	0	0	0	0	0	0	0	0	0	0	0	0	0	0	0	0	0
Bacteria	Bacteroidota	Bacteroidia	Cytophagales	Amoebophilaceae	uncultured		0.000440766	0	0	0	0	0	0	0	0	0	0	0	0	0	0	0	0	0	0	0	0	0	0	0	0	0	0	0	0	0	0	0	0	0	0	0	0	0	0	0	0	0	0
Bacteria	Bacteroidota	Bacteroidia	Cytophagales	Bernardetiaceae	Hugenholtzia		2.78424e-05	0	0	0	0	0	0	0	0	0	0	0	0	0	0	0	0	0	0	0	0	0	0	0	0	0	0	0	0	0	0	0	0	0	0	0	0	0	0	0	0	0	0
Bacteria	Bacteroidota	Bacteroidia	Cytophagales	Cyclobacteriaceae	__		9.3088e-05	0	0	0	0	0	0	0	0	0	0	0	0	0	0	0	0	0	0	0	0	0	0	0	0	0	0	0	0	0	0	0	0	0	0	0	0	0	0	0	0	0	0
Bacteria	Bacteroidota	Bacteroidia	Cytophagales	Cyclobacteriaceae	Algoriphagus		1.67835e-05	0	0	0	0	0	0	0	0	0	0	0	0	0	0	0	0	0	0	0	0	0	0	0	0	0	0	0	0	0	0	0	0	0	0	0	0	0	0	0	0	0	0
Bacteria	Bacteroidota	Bacteroidia	Cytophagales	Cyclobacteriaceae	Cecembia		2.32497e-05	0	0	0	0	0	0	0	0	0	0	0	0	0	0	0	0	0	0	0	0	0	0	0	0	0	0	0	0	0	0	0	0	0	0	0	0	0	0	0	0	0	0
Bacteria	Bacteroidota	Bacteroidia	Cytophagales	Cyclobacteriaceae	Echinicola		0.000278952	0	0	0	0	0	0	0	0	0	0	0	0	0	0	0	0	0	0	0	0	0	0	0	0	0	0	0	0	0	0	0	0	0	0	0	0	0	0	0	0	0	0
Bacteria	Bacteroidota	Bacteroidia	Cytophagales	Cyclobacteriaceae	Ekhidna		3.10716e-06	0	0	0	0	0	0	0	0	0	0	0	0	0	0	0	0	0	0	0	0	0	0	0	0	0	0	0	0	0	0	0	0	0	0	0	0	0	0	0	0	0	0
Bacteria	Bacteroidota	Bacteroidia	Cytophagales	Cyclobacteriaceae	Fontibacter		5.45375e-06	0	0	0	0	0	0	0	0	0	0	0	0	0	0	0	0	0	0	0	0	0	0	0	0	0	0	0	0	0	0	0	0	0	0	0	0	0	0	0	0	0	0
Bacteria	Bacteroidota	Bacteroidia	Cytophagales	Cyclobacteriaceae	Mariniradius		0.00451509	0	0	0	0	0	0	0	0	0	0	0	0.00375488	0.0182142	0.0138282	0	0.042514	0	0.0674491	0.0184162	0.0922331	0.0286956	0	0.0032577	0	0	0	0	0	0	0.056382	0	0	0	0	0	0	0	0	0	0	0	0
Bacteria	Bacteroidota	Bacteroidia	Cytophagales	Cyclobacteriaceae	Marinoscillum		0.00300734	0	0	0	0	0	0	0	0	0	0	0	0	0	0	0	0	0	0	0.231226	0	0	0	0	0	0	0	0	0	0.0039445	0	0	0	0	0	0	0	0	0	0	0	0	0
Bacteria	Bacteroidota	Bacteroidia	Cytophagales	Cyclobacteriaceae	uncultured		0.00303684	0	0	0	0	0	0	0	0	0	0	0	0	0	0	0	0	0	0	0.00818498	0	0	0	0	0	0	0	0	0	0	0	0	0	0	0	0	0	0	0	0	0	0	0
Bacteria	Bacteroidota	Bacteroidia	Cytophagales	Cytophagaceae	Cytophaga		0.00637708	0.00656323	0.014887	0	0	0	0	0	0	0	0	0	0	0	0	0	0	0	0	0	0	0	0	0	0	0	0	0	0	0	0	0.00967461	0.0104503	0	0	0	0	0	0	0	0	0	0
Bacteria	Bacteroidota	Bacteroidia	Cytophagales	Cytophagaceae	Sporocytophaga		0.000471387	0	0	0	0	0	0	0	0	0	0	0	0	0	0	0	0	0	0	0	0	0	0	0	0	0	0	0	0	0	0	0	0	0	0	0	0	0	0	0	0	0	0
Bacteria	Bacteroidota	Bacteroidia	Cytophagales	Flammeovirgaceae	Rapidithrix		4.31411e-05	0	0	0	0	0	0	0	0	0	0	0	0	0	0	0	0	0	0	0	0	0	0	0	0	0	0	0	0	0	0	0	0	0	0	0	0	0	0	0	0	0	0
Bacteria	Bacteroidota	Bacteroidia	Cytophagales	Hymenobacteraceae	Adhaeribacter		2.75428e-05	0	0	0	0	0	0	0	0	0	0	0	0	0	0	0	0	0	0	0	0	0	0	0	0	0	0	0	0	0	0	0	0	0	0	0	0	0	0	0	0	0	0
Bacteria	Bacteroidota	Bacteroidia	Cytophagales	Hymenobacteraceae	Hymenobacter		0.000813078	0	0	0	0	0	0	0	0	0	0	0	0	0	0	0	0	0	0	0	0	0	0	0.0211751	0.00822808	0	0	0	0	0	0	0	0	0	0	0	0	0	0	0	0	0	0
Bacteria	Bacteroidota	Bacteroidia	Cytophagales	Hymenobacteraceae	Pontibacter		0.0157878	0	0	0	0	0	0	0	0	0	0	0	0	0	0	0	0	0	0	0	0	0	0	0	0	0	0	0	0	0	0	0	0	0	0	0	0	0	0	0	0	0	0
Bacteria	Bacteroidota	Bacteroidia	Cytophagales	Microscillaceae	__	Yes	6.31015e-05	0	0	0	0	0	0	0	0	0	0	0	0	0	0	0	0	0	0	0	0	0	0	0	0	0	0	0	0	0	0	0	0	0	0	0	0	0	0	0	0	0	0
Bacteria	Bacteroidota	Bacteroidia	Cytophagales	Microscillaceae	Chryseolinea	Yes	2.11327e-05	0	0	0	0	0	0	0	0	0	0	0	0	0	0	0	0	0	0	0	0	0	0	0	0	0	0	0	0	0	0	0	0	0	0	0	0	0	0	0	0	0	0
Bacteria	Bacteroidota	Bacteroidia	Cytophagales	Microscillaceae	Ohtaekwangia	Yes	0.000296683	0	0	0	0	0	0	0	0	0	0	0	0	0	0	0	0	0	0	0	0	0	0	0	0	0	0	0	0	0	0	0	0	0	0	0	0	0	0	0	0	0	0
Bacteria	Bacteroidota	Bacteroidia	Cytophagales	Microscillaceae	OLB12	Yes	0.417905	0	0	0	0	0	0	0	0	0	0	0	0	0	0	0	0	0	0	0	0	0	0	0	0	0	0	0.00187135	0	0.00295838	0.00239923	0	0	0	0	0	0	0	0	0	0	0	0
Bacteria	Bacteroidota	Bacteroidia	Cytophagales	Microscillaceae	uncultured	Yes	1.38455	0.00393794	0.00541345	0	0.0587423	0.14225	0.1035	0.0302751	0.00590388	0	0	0	0	0	0	0	0	0	0	0	0.00550646	0	0	0	0	0	0	0	0	0.00591675	0	0	0.016256	0	0	0	0.00253849	0	0	0	0	0	0
Bacteria	Bacteroidota	Bacteroidia	Cytophagales	Raineyaceae	Raineya		9.26681e-06	0	0	0	0	0	0	0	0	0	0	0	0	0	0	0	0	0	0	0	0	0	0	0	0	0	0	0	0	0	0	0	0	0	0	0	0	0	0	0	0	0	0
Bacteria	Bacteroidota	Bacteroidia	Cytophagales	Spirosomaceae	Arsenicibacter	Yes	0.00162073	0	0	0	0	0	0	0	0	0	0	0	0	0	0	0	0	0	0	0	0	0	0	0	0	0	0	0	0	0	0	0	0	0	0.00137792	0.00285694	0	0	0	0	0	0	0
Bacteria	Bacteroidota	Bacteroidia	Cytophagales	Spirosomaceae	Dyadobacter	Yes	0.000117221	0	0	0	0	0	0	0	0	0	0	0	0	0	0	0	0	0	0	0	0	0	0	0	0	0	0	0	0	0	0	0	0	0	0	0	0	0	0	0	0	0	0
Bacteria	Bacteroidota	Bacteroidia	Cytophagales	Spirosomaceae	Emticicia	Yes	0.00147593	0	0	0	0	0	0	0	0	0	0	0	0	0	0	0	0	0	0	0	0	0	0	0	0	0	0	0	0	0	0	0	0	0	0	0	0	0	0	0	0	0	0
Bacteria	Bacteroidota	Bacteroidia	Cytophagales	Spirosomaceae	Flectobacillus	Yes	0.0274984	0	0	0	0	0	0	0	0	0	0	0	0	0	0	0	0	0	0	0	0	0	0	0	0	0	0	0	0	0	0	0	0	0	0	0	0	0	0	0	0	0	0
Bacteria	Bacteroidota	Bacteroidia	Cytophagales	Spirosomaceae	Fluviimonas	Yes	1.72213e-05	0	0	0	0	0	0	0	0	0	0	0	0	0	0	0	0	0	0	0	0	0	0	0	0	0	0	0	0	0	0	0	0	0	0	0	0	0	0	0	0	0	0
Bacteria	Bacteroidota	Bacteroidia	Cytophagales	Spirosomaceae	Lacihabitans	Yes	0.00219043	0	0	0	0	0	0	0	0	0	0	0	0	0	0	0	0	0	0	0	0	0	0	0	0	0	0	0	0	0	0	0	0	0	0	0	0	0	0	0	0	0	0
Bacteria	Bacteroidota	Bacteroidia	Cytophagales	Spirosomaceae	Leadbetterella	Yes	1.49267e-05	0	0	0	0	0	0	0	0	0	0	0	0	0	0	0	0	0	0	0	0	0	0	0	0	0	0	0	0	0	0	0	0	0	0	0.00285694	0	0	0	0	0	0	0
Bacteria	Bacteroidota	Bacteroidia	Cytophagales	Spirosomaceae	Persicitalea	Yes	0.0285121	0	0.00812018	0.0358842	0.0102799	0.0177813	0.0162642	0.0212872	0.00737986	0.0498708	0.0263574	0	0.0807299	0.0283332	0.120996	0.0491612	0	0.0814133	0.0607042	0.673215	0.101869	0.0368943	0.0300661	0.00814425	0.0191989	0.0260968	0.00316046	0.10386	0.0696213	0.0276115	0.056382	0.0790093	0.0847635	0.00367413	0.00344481	0.00571388	0	0	0	0	0	0	0
Bacteria	Bacteroidota	Bacteroidia	Cytophagales	Spirosomaceae	Pseudarcicella	Yes	3.47385e-06	0	0	0	0	0	0	0	0	0	0	0	0	0	0	0	0	0	0	0	0	0	0	0	0	0	0	0	0	0	0	0	0	0	0	0	0	0	0	0	0	0	0
Bacteria	Bacteroidota	Bacteroidia	Cytophagales	Spirosomaceae	Runella	Yes	0.0140092	0	0	0	0	0	0	0	0	0	0	0	0	0	0	0	0	0	0	0	0	0	0	0	0	0	0	0	0	0	0	0	0	0	0.00275585	0.0199986	0	0	0	0	0	0	0
Bacteria	Bacteroidota	Bacteroidia	Cytophagales	Spirosomaceae	Spirosoma	Yes	8.14996e-06	0	0	0	0	0	0	0	0	0	0	0	0	0	0	0	0	0	0	0	0	0	0	0	0	0	0	0	0	0	0	0	0	0	0	0	0	0	0	0	0	0	0
Bacteria	Bacteroidota	Bacteroidia	Cytophagales	Spirosomaceae	Taeseokella	Yes	0.0381317	0	0	0	0	0	0	0	0	0	0	0	0	0	0	0	0	0	0	0	0	0	0	0	0	0	0	0	0	0	0	0.00322487	0.0301897	0.00857297	0.0268695	0.227127	0	0	0	0	0	0	0.0039369
Bacteria	Bacteroidota	Bacteroidia	Cytophagales	Spirosomaceae	uncultured	Yes	0.00456012	0	0	0	0	0	0	0	0	0	0	0	0	0	0	0	0	0	0	0	0	0	0	0	0	0	0	0	0	0	0	0	0	0	0	0	0	0	0	0	0	0	0
Bacteria	Bacteroidota	Bacteroidia	Flavobacteriales	__	__		0.000136352	0	0	0	0	0	0	0	0	0	0	0	0	0	0	0	0	0	0	0	0	0	0	0	0	0	0	0	0	0	0	0	0	0	0	0	0	0	0	0	0	0	0
Bacteria	Bacteroidota	Bacteroidia	Flavobacteriales	Crocinitomicaceae	Crocinitomix		0.0136805	0	0	0	0	0	0	0	0	0	0	0	0	0	0	0	0	0	0	0	0	0	0	0	0	0	0	0	0	0	0	0	0	0	0	0	0	0	0	0	0	0	0
Bacteria	Bacteroidota	Bacteroidia	Flavobacteriales	Crocinitomicaceae	Fluviicola		0.0589448	0	0	0	0	0	0.0399213	0.0137184	0	0.00906742	0	0	0	0	0	0	0	0	0	0	0	0	0	0	0	0	0	0	0	0	0	0	0	0.262088	0.0275585	0.0442826	0	0	0	0	0	0	0.0708643
Bacteria	Bacteroidota	Bacteroidia	Flavobacteriales	Cryomorphaceae	NS10_marine_group		0.00230804	0.00656323	0	0	0	0	0	0.0132453	0.00590388	0	0.00930261	0	0.00375488	0.0060714	0.0380274	0	0	0	0	0.0245549	0	0	0.00530579	0	0.0205702	0	0	0.00374269	0	0	0	0	0	0	0	0	0	0	0	0	0	0	0
Bacteria	Bacteroidota	Bacteroidia	Flavobacteriales	Cryomorphaceae	uncultured		0.000219219	0	0	0	0	0.0039514	0	0.000946096	0	0	0	0	0	0	0	0	0	0	0	0	0	0	0	0	0	0	0	0	0	0	0	0	0	0	0	0	0	0	0	0	0	0	0
Bacteria	Bacteroidota	Bacteroidia	Flavobacteriales	Cryomorphaceae	Vicingus		0.136545	0.519808	0.044661	0.00468055	0	0	0	0	0	0	0	0	0	0	0.0328419	0	0	1.16421	2.45515	1.75159	0	0	0	0	0	0	0	0	0	0	0.0839731	0.0274114	0.135854	0	0	0	0	0	0	0	0	0	0
Bacteria	Bacteroidota	Bacteroidia	Flavobacteriales	Flavobacteriaceae	__	Yes	0.000178753	0	0	0	0	0	0	0	0	0	0	0	0	0	0	0	0	0	0	0	0	0	0	0	0	0	0	0	0	0	0	0	0	0	0	0	0	0	0	0	0	0	0
Bacteria	Bacteroidota	Bacteroidia	Flavobacteriales	Flavobacteriaceae	Arenibacter	Yes	0.000961877	0	0	0	0	0	0	0	0	0	0	0	0	0	0	0	0	0	0	0	0	0	0	0	0	0	0	0	0	0	0	0	0	0	0	0	0	0	0	0	0	0	0
Bacteria	Bacteroidota	Bacteroidia	Flavobacteriales	Flavobacteriaceae	Citreitalea	Yes	0.108299	0	0	0	0	0	0	0	0	0	0	0	0	0	0	0	0	0	0	0	0	0	0	1.12065	0	0	0	0	0	0	0	0	0	0	0	0	0	0	0	0	0	0	0
Bacteria	Bacteroidota	Bacteroidia	Flavobacteriales	Flavobacteriaceae	Flavobacteriaceae	Yes	5.17783e-06	0	0	0	0	0	0	0	0	0	0	0	0	0	0	0	0	0	0	0	0	0	0	0	0	0	0	0	0	0	0	0	0	0	0	0	0	0	0	0	0	0	0
Bacteria	Bacteroidota	Bacteroidia	Flavobacteriales	Flavobacteriaceae	Flavobacterium	Yes	0.512078	0.0761335	0.186764	3.69608	0	0	0.208478	0.0596041	0.0147597	0.224419	0.74731	0.0447056	1.31796	1.52392	0.456329	0.0245806	1.15496	0.521045	0.526103	2.76448	0.00825968	0.139379	0	0.0944733	0	0.0453259	0.62103	3.37965	0.672342	2.73058	0.194338	0.345061	4.68754	0	0	0.0499964	0	0	0	0	0	0	0.0026246
Bacteria	Bacteroidota	Bacteroidia	Flavobacteriales	Flavobacteriaceae	Myroides	Yes	7.75416e-05	0	0	0	0	0	0	0	0	0	0	0	0	0	0	0	0	0	0	0	0	0	0	0	0	0	0	0	0	0	0	0	0	0	0	0	0	0	0	0	0	0	0
Bacteria	Bacteroidota	Bacteroidia	Flavobacteriales	Flavobacteriaceae	Planktosalinus	Yes	5.48607e-06	0	0	0	0	0	0	0	0	0	0	0	0	0	0	0	0	0	0	0	0	0	0	0	0	0	0	0	0	0	0	0	0	0	0	0	0	0	0	0	0	0	0
Bacteria	Bacteroidota	Bacteroidia	Flavobacteriales	Flavobacteriaceae	Robiginitalea	Yes	0.000309228	0	0	0	0	0	0	0	0	0	0	0	0	0	0	0	0	0	0	0	0	0	0	0	0	0	0	0	0	0	0	0	0	0	0	0	0	0	0	0	0	0	0
Bacteria	Bacteroidota	Bacteroidia	Flavobacteriales	Flavobacteriaceae	Subsaxibacter	Yes	4.03634e-06	0	0	0	0	0	0	0	0	0	0	0	0	0	0	0	0	0	0	0	0	0	0	0	0	0	0	0	0	0	0	0	0	0	0	0	0	0	0	0	0	0	0
Bacteria	Bacteroidota	Bacteroidia	Flavobacteriales	Flavobacteriaceae	uncultured	Yes	0.00437101	0	0	0	0	0	0	0	0	0	0	0	0	0	0	0	0	0	0	0	0	0	0	0	0	0	0	0	0	0	0	0	0	0	0	0	0	0	0	0	0	0	0
Bacteria	Bacteroidota	Bacteroidia	Flavobacteriales	NS9_marine_group	NS9_marine_group	Yes	0.294262	0	0	0	0	0	0	0	0	0	0	0	0	0	0	0	0	0	0	0	0	0	0	0	0	0	0	0	0	0	0	0	0.00348343	0.69441	0.923897	1.19991	4.14155	0.103803	0	0	0.00366508	0.00234789	0.604971
Bacteria	Bacteroidota	Bacteroidia	Flavobacteriales	Weeksellaceae	__	Yes	0.00251949	0	0	0	0	0	0	0	0	0	0	0	0	0	0	0	0	0	0	0	0	0	0	0	0	0	0	0	0	0	0	0	0	0	0	0	0	0	0	0	0	0	0
Bacteria	Bacteroidota	Bacteroidia	Flavobacteriales	Weeksellaceae	Apibacter	Yes	0.00149589	0	0	0	0	0	0	0	0	0	0	0	0	0	0	0	0	0	0	0	0	0	0	0	0	0	0	0	0	0	0	0	0	0	0	0	0	0	0	0	0	0	0
Bacteria	Bacteroidota	Bacteroidia	Flavobacteriales	Weeksellaceae	Bergeyella	Yes	0.0123608	0	0	0.0202824	0	0	0	0	0	0	0	0	0	0	0	0	0	0	0	0	0	0	0	0	0	0	0	0	0	0	0	0	0	0	0.00826754	1.96129	0	0	0	0	0	0	0.0026246
Bacteria	Bacteroidota	Bacteroidia	Flavobacteriales	Weeksellaceae	Chryseobacterium	Yes	0.0643995	0.0826967	0.00812018	0	0	0	0	0.0610232	0	0	0	0	0.00750976	0.0546426	0	0	0	0	0	0.18007	0	0	0	0	0	0	0.00316046	0.00280702	0	0.0266254	0.0395873	0.128995	0.163721	0.0808308	0.0785416	0.548532	0.297003	0.0105117	0.0138836	0	0.0274881	0.0187831	0.14829
Bacteria	Bacteroidota	Bacteroidia	Flavobacteriales	Weeksellaceae	Cloacibacterium	Yes	0.0451492	0	0	0.00780092	0	0	0	0.00520353	0	0.00453371	0	0	0.00563232	0.0060714	0	0	0	0	0	0	0	0	0	0.0130308	0.0137135	0.00549405	0.0268639	0.00748538	0.00198918	0.0039445	0	0	0	0.00244942	0.00344481	0	0	0	0	0	0	0.105655	0.107609
Bacteria	Bacteroidota	Bacteroidia	Flavobacteriales	Weeksellaceae	Elizabethkingia	Yes	0.000124236	0	0	0	0	0	0	0	0	0	0	0	0	0	0	0	0	0	0	0	0	0	0	0	0	0	0	0.00561404	0	0.00197225	0	0	0	0	0	0	0	0	0	0	0	0	0
Bacteria	Bacteroidota	Bacteroidia	Flavobacteriales	Weeksellaceae	Empedobacter	Yes	0.000294516	0	0	0	0	0	0	0	0	0	0	0	0	0	0	0	0	0	0	0	0	0	0	0	0	0	0	0	0	0	0	0	0	0	0	0	0	0	0	0	0	0	0
Bacteria	Bacteroidota	Bacteroidia	Flavobacteriales	Weeksellaceae	Moheibacter	Yes	3.915e-05	0	0	0	0	0	0	0	0	0	0	0	0	0	0	0	0	0	0	0	0	0	0	0	0	0	0	0	0	0	0	0	0	0	0	0	0	0	0	0	0	0	0
Bacteria	Bacteroidota	Bacteroidia	Flavobacteriales	Weeksellaceae	Soonwooa	Yes	1.47089e-05	0	0	0	0	0	0	0	0	0	0	0	0	0	0	0	0	0	0	0	0	0	0	0	0	0	0.00316046	0	0	0	0	0	0	0	0.00137792	0	0	0	0	0	0	0	0
Bacteria	Bacteroidota	Bacteroidia	Flavobacteriales	Weeksellaceae	uncultured	Yes	0.00730857	0	0	0	0	0	0	0	0	0	0	0	0	0	0	0	0	0	0	0	0.00275323	0	0	0	0	0	0	0	0	0	0	0	0	0.0171459	0.168107	0.254268	0.0875779	0.0144535	0.0104127	0	0.00916271	0.162004	0.0813627
Bacteria	Bacteroidota	Bacteroidia	Flavobacteriales	Weeksellaceae	Weeksellaceae	Yes	0.000316059	0	0	0	0	0	0	0	0	0	0	0	0	0	0	0	0	0	0	0	0	0	0	0	0	0	0	0	0	0	0	0	0	0	0	0	0	0	0	0	0	0	0
Bacteria	Bacteroidota	Bacteroidia	SM1A07	SM1A07	SM1A07		0.0180279	0	0.0121803	0	0.0102799	0.0849551	0	0	0.00295194	0.015868	0.00620174	0	0.0150195	0	0.0103711	0	0	0	0	0.0695723	0.0110129	0.00409937	0.0371405	0.0032577	0.0562252	0.0109881	0.0173825	0.0112281	0	0.00690288	0.00239923	0	0	0	0	0	0	0	0	0	0	0	0
Bacteria	Bacteroidota	Bacteroidia	Sphingobacteriales	__	__		0.0278641	0	0.0108269	0	0.00881135	0.0079028	0.0428785	0.0605502	0.0309954	0	0	0.427896	0.221538	0	0.0328419	0.307257	0.347198	0.309371	0.0269796	0.120728	0.0206492	0.19677	0.0424463	0.0179174	0.0383977	0.00274703	0	0.0898246	0.0278485	0.0502924	0.145154	0	0	0	0	0	0	0	0	0	0	0	0
Bacteria	Bacteroidota	Bacteroidia	Sphingobacteriales	AKYH767	AKYH767	Yes	0.728315	0	0	0	0	0	0	0	0	0	0	0	0	0	0	0	0	0	0	0	0	0	0	0	0	0	0	0	0	0	0	0	0	0	0	0	0	0	0	0	0	0	0
Bacteria	Bacteroidota	Bacteroidia	Sphingobacteriales	CMW-169	CMW-169		1.70381e-05	0	0	0	0	0	0	0	0	0	0	0	0	0	0	0	0	0	0	0	0	0	0	0	0	0	0	0	0	0	0	0	0	0	0	0	0	0	0	0	0	0	0
Bacteria	Bacteroidota	Bacteroidia	Sphingobacteriales	env.OPS_17	env.OPS_17	Yes	3.55686	7.68029	8.78197	3.11881	7.64678	12.3205	10.6191	8.89567	9.7665	8.35336	8.38321	5.99693	2.30174	10.5015	12.7686	4.95299	7.54623	4.39632	0.215837	1.6902	6.4632	10.1336	1.58997	3.96136	3.80275	10.6392	12.4822	6.15673	4.97394	9.16603	5.6382	3.14425	5.50498	0.0649096	0.0496052	0.0285694	0	0	0.0416508	0.00714579	0.0714691	0.00939155	0.0026246
Bacteria	Bacteroidota	Bacteroidia	Sphingobacteriales	FFCH9454	FFCH9454		0.000245781	0	0	0	0	0	0	0	0	0	0.00310087	0	0	0	0	0	0	0	0	0	0	0	0.00707439	0	0	0	0	0	0	0	0	0	0	0	0	0	0	0	0	0	0	0	0
Bacteria	Bacteroidota	Bacteroidia	Sphingobacteriales	GWF2-29-10	GWF2-29-10		0.0125969	0	0	0	0	0.418848	0.00739284	0	0.0103318	0.031736	0.133337	0	0	0	0	0	0	0	0	0	0	0.00614905	0.0123802	0.224781	0.0109708	0	0.00790114	0	0	0	0	0	0	0	0	0	0	0	0	0	0	0	0
Bacteria	Bacteroidota	Bacteroidia	Sphingobacteriales	KD1-131	KD1-131		0.0108281	0	0	0	0	0.0059271	0.0177428	0	0	0	0	0	0	0	0	0	0	0	0	0	0	0	0	0	0	0	0	0	0	0	0	0	0.00232229	0	0	0	0.00253849	0	0	0	0	0	0
Bacteria	Bacteroidota	Bacteroidia	Sphingobacteriales	KD3-93	KD3-93		0.0283664	0	0	0	0	0	0	0	0	0	0	0	0	0	0	0	0	0	0	0	0	0	0	0	0	0.00274703	0	0	0	0	0	0	0	0	0	0	0	0	0	0	0	0	0
Bacteria	Bacteroidota	Bacteroidia	Sphingobacteriales	Lentimicrobiaceae	Lentimicrobiaceae		0.0327717	0	0	0	0	0	0	0	0	0	0	0	0	0.0040476	0	0	0	0	0	0	0	0	0	0	0	0	0	0	0	0	0	0	0	0	0	0	0	0	0	0	0	0	0
Bacteria	Bacteroidota	Bacteroidia	Sphingobacteriales	Lentimicrobiaceae	Lentimicrobium		0.0190095	0	0.00270673	0	0	0	0	0	0	0	0	0	0	0	0	0	0	0	0	0	0.00275323	0	0	0.00488655	0	0	0	0.00187135	0	0	0	0.00483731	0	0	0.035137	0	0.0203079	0.0118256	0	0.00714579	0	0	0.00787381
Bacteria	Bacteroidota	Bacteroidia	Sphingobacteriales	LiUU-11-161	LiUU-11-161		0.03195	0	0	0	0	0	0	0	0	0	0	0	0	0	0	0	0	0	0	0	0	0	0	0	0	0	0	0	0	0	0	0	0	0	0	0	0	0	0	0	0	0	0
Bacteria	Bacteroidota	Bacteroidia	Sphingobacteriales	NS11-12_marine_group	NS11-12_marine_group	Yes	0.531294	1.22339	0.253079	0.0702083	0.558052	0.768547	0.112371	0.684501	0.459027	0.834202	0.736457	2.61847	0.698408	1.09488	2.12089	0.669821	1.36753	0.0814133	1.59854	4.67158	0.437763	1.43888	1.22387	0.894239	0.182389	0.326896	0.145381	1.13778	0.471435	0.501938	1.77543	1.26737	1.98788	0.00367413	0.0103344	0.00571388	0	0	0	0	0	0	0
Bacteria	Bacteroidota	Bacteroidia	Sphingobacteriales	S15-21	S15-21		3.27081e-05	0	0	0	0	0	0	0	0	0	0	0	0	0	0	0	0	0	0	0	0	0	0	0	0	0	0	0	0	0	0	0	0	0	0	0	0	0	0	0	0	0	0
Bacteria	Bacteroidota	Bacteroidia	Sphingobacteriales	S15A-MN91	S15A-MN91		5.32889e-05	0	0	0	0	0	0	0	0	0	0	0	0	0	0	0	0	0	0	0	0	0	0	0	0	0	0	0	0	0	0	0	0	0	0	0	0	0	0	0	0	0	0
Bacteria	Bacteroidota	Bacteroidia	Sphingobacteriales	Sphingobacteriaceae	__	Yes	0.000595941	0	0	0	0	0	0	0	0	0	0	0	0	0	0	0	0	0	0	0	0	0	0	0	0	0	0	0	0	0	0	0	0	0	0	0	0	0	0	0	0	0	0
Bacteria	Bacteroidota	Bacteroidia	Sphingobacteriales	Sphingobacteriaceae	Arcticibacter	Yes	2.62377e-05	0	0	0	0	0	0	0	0	0	0	0	0	0	0	0	0	0	0	0	0	0	0	0	0	0	0	0	0	0	0	0	0	0	0	0	0	0	0	0	0	0	0
Bacteria	Bacteroidota	Bacteroidia	Sphingobacteriales	Sphingobacteriaceae	Mucilaginibacter	Yes	0.0123996	0	0	0	0	0	0	0	0	0	0	0	0	0	0	0	0	0	0	0	0	0	0	0	0	0	0	0	0	0	0	0	0	0	0	0	0	0	0	0	0	0	0
Bacteria	Bacteroidota	Bacteroidia	Sphingobacteriales	Sphingobacteriaceae	Nubsella	Yes	0.159476	0	0.0487211	0.411889	0.248186	0.349699	0.184821	0.299912	0.138741	0.210817	0.334894	0.249074	0.343572	0.431069	0.226436	0.1905	0.644796	0.716437	0.296776	1.81502	0.501088	0.153726	0.240529	0.188947	0.710358	0.17993	0.00474068	0	0	0	0	0	0	0.00489884	0.121946	0.0671381	0.0266541	0.00656978	0	0	0.0146603	0.0305225	0.120732
Bacteria	Bacteroidota	Bacteroidia	Sphingobacteriales	Sphingobacteriaceae	Olivibacter	Yes	0.000246268	0	0	0	0	0	0	0	0	0	0	0	0	0	0	0	0	0	0	0	0	0	0	0	0	0	0	0	0	0	0	0	0	0	0	0	0	0	0	0	0	0	0
Bacteria	Bacteroidota	Bacteroidia	Sphingobacteriales	Sphingobacteriaceae	Pedobacter	Yes	0.0611471	0	0.00406009	0.00780092	0	0	0	0	0	0	0	0	0	0	0	0	0	0	0	0.00409249	0	0	0	0.0032577	0	0	0	0	0	0	0	0.00644974	0.523676	0.067359	0.948011	0.307121	0	0	0	0	0	0	0
Bacteria	Bacteroidota	Bacteroidia	Sphingobacteriales	Sphingobacteriaceae	Pseudopedobacter	Yes	0.00279425	0	0	0	0	0	0	0	0	0	0	0	0	0	0	0	0	0	0	0	0	0	0	0	0	0	0	0	0	0	0	0	0	0	0	0	0	0	0	0	0	0	0
Bacteria	Bacteroidota	Bacteroidia	Sphingobacteriales	Sphingobacteriaceae	Solitalea	Yes	0.000190657	0	0	0	0	0	0	0	0	0	0	0	0	0	0	0	0	0	0	0	0	0	0	0	0	0	0	0	0	0	0	0	0	0	0	0	0	0	0	0	0	0	0
Bacteria	Bacteroidota	Bacteroidia	Sphingobacteriales	Sphingobacteriaceae	Sphingobacteriaceae	Yes	0.00131419	0	0	0	0	0	0	0	0	0	0	0	0	0	0	0	0	0	0	0	0	0	0	0	0	0	0	0	0	0	0	0	0	0	0.0296253	0.0128562	0	0	0	0	0	0	0
Bacteria	Bacteroidota	Bacteroidia	Sphingobacteriales	Sphingobacteriaceae	Sphingobacterium	Yes	0.00550696	0	0	0	0	0	0	0	0	0	0	0	0	0	0	0	0	0	0	0.503376	0	0	0	0	0	0	0	0	0	0	0	0	0	0.00979768	0	0.0199986	0	0.0144535	0	0	0.00366508	0.00469577	0
Bacteria	Bacteroidota	Bacteroidia	Sphingobacteriales	Sphingobacteriaceae	uncultured	Yes	0.000180494	0	0	0.0093611	0	0	0	0	0	0	0	0	0	0	0	0	0	0	0	0	0	0	0	0	0	0	0	0	0	0	0	0	0	0	0	0	0	0	0	0	0	0	0
Bacteria	Bacteroidota	Bacteroidia	Sphingobacteriales	Sphingobacteriales	Sphingobacteriales		1.29253e-05	0	0	0	0	0	0	0	0	0	0	0	0	0	0	0	0	0	0	0	0	0	0	0	0	0	0	0	0	0	0	0	0	0	0	0	0	0	0	0	0	0	0
Bacteria	Bacteroidota	Bacteroidia	Sphingobacteriales	ST-12K33	ST-12K33		0.000807511	0	0	0	0	0	0	0	0	0	0	0	0	0	0	0	0	0	0	0	0	0	0	0	0	0	0	0	0	0	0	0	0	0	0	0	0	0	0	0	0	0	0
Bacteria	Bacteroidota	Bacteroidia	Sphingobacteriales	uncultured	uncultured		9.32744e-05	0	0	0	0	0	0	0	0	0	0	0	0	0	0	0	0	0	0	0	0	0	0	0	0	0	0	0	0	0	0	0	0	0	0	0	0	0	0	0	0	0	0
Bacteria	Bacteroidota	Bacteroidia	Sphingobacteriales	Z4MB62	Z4MB62		0.000128061	0	0	0	0	0	0	0	0	0	0	0	0	0	0	0	0	0	0	0	0	0	0	0	0	0	0	0	0	0	0	0	0	0	0	0	0	0	0	0	0	0	0
Bacteria	Bacteroidota	Ignavibacteria	Ignavibacteriales	__	__		0.000256109	0	0	0	0	0	0	0	0	0	0	0	0	0	0	0	0	0	0	0	0	0	0	0	0	0	0	0	0	0	0	0	0	0	0	0	0	0	0	0	0	0	0
Bacteria	Bacteroidota	Ignavibacteria	Ignavibacteriales	BSV40	BSV40		1.09312e-05	0	0	0	0	0	0	0	0	0	0	0	0	0	0	0	0	0	0	0	0	0	0	0	0	0	0	0	0	0	0	0	0	0	0	0	0	0	0	0	0	0	0
Bacteria	Bacteroidota	Ignavibacteria	Ignavibacteriales	Ignavibacteriaceae	Ignavibacterium		0.0259186	0	0	0	0	0	0	0	0	0	0	0	0	0	0	0	0	0	0	0	0	0	0	0	0	0	0	0	0	0	0	0	0	0	0	0	0	0	0	0	0	0	0.0039369
Bacteria	Bacteroidota	Ignavibacteria	Ignavibacteriales	LD-RB-34	LD-RB-34		0.0001716	0	0	0	0	0	0	0	0	0	0	0	0	0	0	0	0	0	0	0	0	0	0	0	0	0	0	0	0	0	0	0	0	0	0	0	0	0	0	0	0	0	0
Bacteria	Bacteroidota	Ignavibacteria	Ignavibacteriales	Melioribacteraceae	IheB3-7		0.0094201	0	0	0	0	0	0	0	0	0	0	0	0	0	0	0	0	0	0	0	0	0	0	0.0032577	0	0	0	0	0	0	0	0	0	0	0	0	0.00380773	0	0	0	0	0	0
Bacteria	Bacteroidota	Ignavibacteria	Ignavibacteriales	PHOS-HE36	PHOS-HE36	Yes	0.118421	0	0	0	0.00587423	0	0.0044357	0	0	0	0	0	0.00563232	0.0040476	0	0	0	0	0	0	0	0	0	0	0.00274269	0	0	0	0	0	0	0	0	0	0	0	0	0	0	0	0	0	0
Bacteria	Bacteroidota	Ignavibacteria	Ignavibacteriales	SR-FBR-L83	SR-FBR-L83		0.0022189	0	0	0	0	0.0039514	0.0044357	0.00141914	0	0	0	0	0	0	0	0	0	0	0	0	0	0.00409937	0.00353719	0	0	0	0	0	0	0	0	0	0	0	0	0	0.00253849	0	0	0	0	0	0
Bacteria	Bacteroidota	Kapabacteria	Kapabacteriales	Kapabacteriales	Kapabacteriales	Yes	1.07112	0.494868	0.495331	0.0358842	0.772462	1.2605	2.77971	1.77582	2.67741	3.17586	1.2543	0.504534	0.921823	0.232737	0.518556	0.411725	0.042514	0.85484	0.377715	0.100266	0.00550646	0.202919	0.272364	0.224781	0.141249	0.953218	0.173825	0.112281	0.0954806	0.0384589	0.0167946	0	0.00232229	0.00857297	0.00413377	0	0	0	0.00694179	0.0035729	0	0	0.0039369
Bacteria	Bacteroidota	Kryptonia	Kryptoniales	BSV26	BSV26		0.00819165	0	0	0	0	0	0	0	0	0	0	0	0	0	0	0	0	0	0	0	0	0	0	0	0	0	0	0	0	0	0	0	0	0.00244942	0	0	0	0	0	0	0	0	0
Bacteria	Bacteroidota	Kryptonia	Kryptoniales	MSB-3C8	MSB-3C8		0.00130035	0	0	0	0	0	0	0	0	0	0	0	0	0	0	0	0	0	0	0	0	0	0	0	0	0	0	0	0	0	0	0	0	0	0	0	0	0	0	0	0	0	0
Bacteria	Bacteroidota	OC31	OC31	OC31	OC31		0.0669642	0	0	0	0	0	0	0	0	0	0	0	0	0	0	0	0	0	0	0	0	0.00409937	0	0	0	0	0	0	0	0	0	0.011287	0.00232229	0	0	0	0	0	0	0	0	0	0
Bacteria	Bacteroidota	Rhodothermia	Balneolales	Balneolaceae	Soortia		0.000367604	0	0	0	0	0	0	0	0	0	0	0	0	0	0	0	0	0	0	0	0	0	0	0	0	0	0	0	0	0	0	0	0	0	0	0	0	0	0	0	0	0	0
Bacteria	Bacteroidota	Rhodothermia	Rhodothermales	Rhodothermaceae	uncultured		0.00869354	0	0	0	0	0	0	0	0	0	0	0	0	0	0	0	0	0	0	0	0	0	0	0	0	0	0	0	0	0	0	0	0	0	0	0	0	0	0	0	0	0	0
Bacteria	Bacteroidota	SJA-28	SJA-28	SJA-28	SJA-28	Yes	0.130191	0	0	0	0	0	0	0	0	0	0	0	0	0	0	0	0	0	0	0	0	0	0	0	0	0	0	0	0	0.00295838	0	0.011287	0	0	0.00482273	0	0	0	0	0	0	0	0
Bacteria	Bdellovibrionota	Bdellovibrionia	Bacteriovoracales	Bacteriovoracaceae	Bacteriovorax		0.0500553	0	0	0	0	0	0	0	0	0	0	0	0	0	0	0	0	0	0	0	0	0	0	0.309482	0	0	0.00316046	0	0	0	0	0	0	0	0	0	0	0	0	0	0	0	0
Bacteria	Bdellovibrionota	Bdellovibrionia	Bacteriovoracales	Bacteriovoracaceae	Halobacteriovorax		0.00029217	0	0	0	0	0	0	0	0	0	0	0	0	0	0	0	0	0	0	0	0	0	0	0	0	0	0	0	0	0	0	0	0	0	0	0	0	0	0	0	0	0	0
Bacteria	Bdellovibrionota	Bdellovibrionia	Bacteriovoracales	Bacteriovoracaceae	Peredibacter		0.0179799	0	0	0	0.00440567	0	0	0	0	0	0	0	0	0	0.00518556	0	0	0	0	0.00409249	0	0.0163975	0	0	0	0	0	0	0	0	0	0	0	0.140842	0.00137792	0	0	0	0	0	0	0	0
Bacteria	Bdellovibrionota	Bdellovibrionia	Bacteriovoracales	Bacteriovoracaceae	uncultured		0.00108824	0	0	0	0	0	0	0	0	0	0	0	0	0	0	0	0	0	0	0	0	0	0	0	0	0	0	0	0	0	0	0	0	0	0	0	0	0	0	0	0	0	0
Bacteria	Bdellovibrionota	Bdellovibrionia	Bdellovibrionales	Bdellovibrionaceae	Bdellovibrio	Yes	0.394091	0.339975	0.198944	0.0187222	0.0146856	0.32599	0.121243	0.0473048	0.118078	0.102008	0.189153	0.0510921	0.319165	0.317737	0.238536	0	0.148799	0.781568	0.70147	0.441989	0.269816	0.418136	0.40324	0.201977	0.137135	0.119496	0.0821719	0.283509	0.255609	0.399381	0.18594	0.0128995	0.016256	0.144516	0.313477	0.101421	0	0	0	0	0.0842969	0.356879	0.0236214
Bacteria	Bdellovibrionota	Bdellovibrionia	Bdellovibrionales	Bdellovibrionaceae	OM27_clade	Yes	0.0775816	0	0	0	0	0	0	0	0	0	0	0	0	0	0.00691408	0	0	0.179109	0.0134898	0.141191	0.00412984	0	0	0	0	0	0	0	0.0477403	0	0.0707774	0	0	0	0	0	0	0	0	0	0	0	0
Bacteria	Bdellovibrionota	Oligoflexia	0319-6G20	0319-6G20	0319-6G20	Yes	0.174799	0.112888	0.304507	0.00468055	0.0484624	0	0.0369642	0.0170297	0	0	0	0	0.125789	0.0829758	0.00691408	0	0	0.635024	0.0337245	0.300798	0.0137661	0.0122981	0.0654381	0.0146597	0.0123421	0.0109881	0.00316046	0	0.0348106	0.00197225	0.0131958	0	0.00348343	0.075932	0.071652	0.00428541	0	0	0	0	0	0	0
Bacteria	Bdellovibrionota	Oligoflexia	053A03-B-DI-P58	053A03-B-DI-P58	053A03-B-DI-P58		0.019131	0	0	0	0	0	0	0	0	0	0	0	0	0	0	0	0	0	0	0	0	0	0	0	0	0	0	0	0	0	0	0	0	0	0	0	0	0	0	0	0	0	0
Bacteria	Bdellovibrionota	Oligoflexia	Oligoflexales	Oligoflexales	Oligoflexus		0.00978622	0.00393794	0	0	0	0	0	0	0	0	0	0	0	0	0	0	0	0	0	0.0184162	0	0	0	0	0	0	0	0	0	0	0	0.011287	0.0127726	0.00734826	0.0268695	0.024284	0	0	0	0	0	0	0
Bacteria	Bdellovibrionota	Oligoflexia	Oligoflexales	uncultured	uncultured		0.035702	0	0	0	0	0	0	0.0359517	0.00295194	0.00906742	0.00930261	0	0.230925	0	0	0	0	0	0	0.0143237	0	0.0102484	0.0229918	0.0749271	0.0137135	0	0	0.0261988	0.00397836	0.00197225	0.0263916	0	0	0.00734826	0	0	0	0	0	0	0	0	0.00524921
Bacteria	Bdellovibrionota	Oligoflexia	Silvanigrellales	Silvanigrellaceae	Candidatus_Turbabacter		8.91854e-05	0	0	0	0	0	0	0	0	0	0	0	0	0	0	0	0	0	0	0	0	0	0	0	0	0	0	0	0	0	0	0	0	0	0	0	0	0	0	0	0	0	0
Bacteria	Bdellovibrionota	Oligoflexia	Silvanigrellales	Silvanigrellaceae	Silvanigrella		0.00428757	0	0	0	0	0	0	0	0	0	0	0	0	0	0	0	0	0	0	0	0	0	0	0	0	0	0	0	0	0	0	0	0	0	0	0	0	0	0	0	0	0	0
Bacteria	Bdellovibrionota	Oligoflexia	Silvanigrellales	Silvanigrellaceae	uncultured		0.0197221	0	0	0	0	0	0	0	0	0	0	0	0	0	0	0	0	0	0	0	0	0	0	0	0	0	0	0	0	0	0	0	0	0.1041	0.0599396	0	0.0114232	0	0	0	0	0	0.0209968
Bacteria	Caldatribacteriota	Caldatribacteriia	Caldatribacteriales	Caldatribacteriaceae	Candidatus_Caldatribacterium		0.00150621	0	0.00406009	0	0	0	0	0	0	0	0	0	0	0	0	0	0	0	0	0	0	0	0	0	0	0	0	0	0	0	0	0	0	0	0.15915	0	0	0	0	0	0	0	0
Bacteria	Caldatribacteriota	JS1	JS1	JS1	JS1		5.213e-06	0	0	0	0	0	0	0	0	0	0	0	0	0	0	0	0	0	0	0	0	0	0	0	0	0	0	0	0	0	0	0	0	0	0	0	0	0	0	0	0	0	0
Bacteria	Caldisericota	Caldisericia	Caldisericales	Caldisericaceae	Caldisericum		0.00124538	0	0	0	0	0	0	0	0	0	0	0	0	0	0	0	0	0	0	0	0.00275323	0	0	0	0	0	0	0	0	0	0	0.0177368	0.00232229	0	0	0	0	0	0	0	0	0	0
Bacteria	Caldisericota	Caldisericia	Caldisericales	LF045	LF045		0.000156963	0	0	0	0	0	0	0	0	0	0	0	0	0	0	0	0	0	0	0	0	0	0	0	0	0	0	0	0	0	0	0.00322487	0	0	0	0	0	0	0	0	0	0	0
Bacteria	Caldisericota	Caldisericia	Caldisericales	TTA-B15	TTA-B15		0.000607505	0	0	0	0	0	0	0	0	0	0	0	0	0	0	0	0	0	0	0	0	0	0	0	0	0	0	0	0	0	0	0.00644974	0	0	0	0	0	0	0	0	0	0	0
Bacteria	Caldisericota	Caldisericia	Caldisericales	WCHB1-02	WCHB1-02		0.000126706	0	0	0	0	0	0	0	0	0	0	0	0	0	0	0	0	0	0	0	0	0	0	0	0	0	0	0	0	0	0	0	0	0	0	0	0	0	0	0	0	0	0
Bacteria	Calditrichota	Calditrichia	Calditrichales	Calditrichaceae	Calorithrix		0.000332974	0	0	0	0	0	0	0	0	0	0	0	0	0	0	0	0	0	0	0	0	0	0	0	0	0	0	0	0	0	0	0.00483731	0	0	0	0	0	0	0	0	0	0	0
Bacteria	Calditrichota	Calditrichia	Calditrichales	Calditrichaceae	SM23-31		7.01311e-06	0	0	0	0	0	0	0	0	0	0	0	0	0	0	0	0	0	0	0	0	0	0	0	0	0	0	0	0	0	0	0	0	0	0	0	0	0	0	0	0	0	0
Bacteria	Campilobacterota	Campylobacteria	Campylobacterales	Arcobacteraceae	Arcobacter		0.0266293	0	0	0	0	0	0	0	0	0	0	0	0	0	0	0	0	0	0	0	0.00275323	0	0	0.118906	0	0	0	0	0	0	0	0	0	0	0	0	0	0	0	0	0	0	0
Bacteria	Campilobacterota	Campylobacteria	Campylobacterales	Arcobacteraceae	Arcobacteraceae		0.00368393	0	0	0.00312037	0	0	0	0	0	0	0	0	0	0	0	0	0	0	0	0	0	0	0	0.0260616	0	0	0	0	0	0	0	0	0	0	0	0	0	0	0	0	0	0	0
Bacteria	Campilobacterota	Campylobacteria	Campylobacterales	Arcobacteraceae	Pseudarcobacter		0.0184302	0	0	0.0624074	0	0	0	0	0	0	0	0	0	0	0	0	0	0	0	0	0	0	0	0.167772	0	0	0	0	0	0	0	0	0.00232229	0	0	0	0	0	0	0	0	0	0
Bacteria	Campilobacterota	Campylobacteria	Campylobacterales	Arcobacteraceae	uncultured		0.000796174	0	0	0	0	0	0	0.00141914	0	0	0	0	0	0	0	0	0	0	0	0	0	0	0	0.00814425	0	0	0	0	0	0	0	0	0	0	0	0	0	0	0	0	0	0	0
Bacteria	Campilobacterota	Campylobacteria	Campylobacterales	Helicobacteraceae	Wolinella		0.000105634	0	0	0	0	0	0	0	0	0	0	0	0	0	0	0	0	0	0	0	0	0	0	0	0	0	0	0	0	0	0	0	0	0	0	0	0	0	0	0	0	0	0
Bacteria	Campilobacterota	Campylobacteria	Campylobacterales	Rs-M59_termite_group	Rs-M59_termite_group		9.39973e-06	0	0	0	0	0	0	0	0	0	0	0	0	0	0	0	0	0	0	0	0	0	0	0	0	0	0	0	0	0	0	0	0	0	0	0	0	0	0	0	0	0	0
Bacteria	Campilobacterota	Campylobacteria	Campylobacterales	Sulfurimonadaceae	Sulfuricurvum		0.00239784	0	0	0.00468055	0	0	0	0	0.00295194	0	0	0	0	0	0	0	0	0	0	0	0	0	0	0	0	0	0	0	0	0	0	0	0	0	0.00275585	0	0	0.00788374	0.0104127	0	0	0	0
Bacteria	Campilobacterota	Campylobacteria	Campylobacterales	Sulfurimonadaceae	Sulfurimonas		0.00148272	0	0	0	0	0.0079028	0	0.00283829	0	0	0	0	0.00563232	0	0	0	0	0	0	0	0	0	0	0	0	0	0	0	0	0.00197225	0	0	0	0	0	0	0	0	0	0	0	0	0
Bacteria	Campilobacterota	Campylobacteria	Campylobacterales	Sulfurospirillaceae	Sulfurospirillum		0.00370728	0	0	0.00468055	0	0	0	0	0	0	0	0	0.00750976	0	0	0	0	0	0	0	0	0	0	0.0276905	0	0	0	0	0	0	0	0	0	0.00367413	0.00137792	0	0	0	0	0	0	0	0
Bacteria	Campilobacterota	Campylobacteria	Campylobacterales	Sulfurovaceae	Sulfurovum		0.000253371	0	0	0	0	0	0	0.000946096	0	0	0	0	0	0	0	0	0	0	0	0	0	0	0	0	0	0	0	0	0	0	0	0	0	0	0	0	0	0	0	0	0	0	0
Bacteria	Campilobacterota	Campylobacteria	Campylobacterales	uncultured	uncultured		0.00100855	0	0	0	0	0	0	0	0	0	0	0	0	0	0	0	0	0	0	0	0	0	0	0	0	0	0	0	0	0	0	0	0	0	0	0	0	0	0	0	0	0	0
Bacteria	Campilobacterota	Desulfurellia	Desulfurellales	Hippeaceae	Hippea		2.51665e-05	0	0	0	0	0	0	0	0	0	0	0	0	0	0	0	0	0	0	0	0	0	0	0	0	0	0	0	0	0	0	0	0	0	0	0	0	0	0	0	0	0	0
Bacteria	Chloroflexi	__	__	__	__		0.000354047	0	0	0	0	0	0	0	0	0	0	0	0	0	0	0	0	0	0	0	0	0	0	0	0	0	0	0	0	0	0	0	0	0	0	0	0	0	0	0	0	0	0
Bacteria	Chloroflexi	Anaerolineae	__	__	__		0.00749109	0	0	0	0	0	0	0	0	0	0	0.29378	0	0	0	0.129048	0.155885	0.252381	0.101174	0	0	0	0	0	0	0	0	0	0	0	0	0	0	0	0	0	0	0	0	0	0	0	0
Bacteria	Chloroflexi	Anaerolineae	1-20	1-20	1-20	Yes	1.71249	1.88496	2.86507	1.48842	1.93115	4.797	3.56039	1.99532	2.00584	4.36596	5.13969	3.6467	3.18789	2.49939	4.09486	5.99152	4.44271	3.91598	5.00472	0.358093	5.87126	4.20595	6.61986	6.67014	6.33699	7.72876	7.98489	6.54409	6.15154	9.41947	8.65523	10.6211	2.97717	0.0183706	0.0261805	0.0599957	0.0177694	0.0473024	0.0485926	0	0.0146603	0.0082176	0.00918611
Bacteria	Chloroflexi	Anaerolineae	ADurb.Bin180	ADurb.Bin180	ADurb.Bin180		2.18652e-05	0	0	0	0	0	0	0	0	0	0	0	0	0	0	0	0	0	0	0	0	0	0	0	0	0	0	0	0	0	0	0	0	0	0	0	0	0	0	0	0	0	0
Bacteria	Chloroflexi	Anaerolineae	Anaerolineae	Anaerolineae	Anaerolineae		0.000239579	0	0	0	0	0	0	0	0	0	0	0	0	0	0	0	0	0	0	0	0	0	0	0	0	0	0	0	0	0	0	0	0	0	0	0	0	0	0	0	0	0	0
Bacteria	Chloroflexi	Anaerolineae	Anaerolineales	Anaerolineaceae	__	Yes	0.000205641	0	0	0	0	0	0	0	0	0	0	0	0	0	0	0	0	0	0	0	0	0	0	0	0	0	0	0	0	0	0	0	0	0	0	0	0	0	0	0	0	0	0
Bacteria	Chloroflexi	Anaerolineae	Anaerolineales	Anaerolineaceae	ADurb.Bin120	Yes	0.000259067	0	0	0	0	0	0	0	0	0	0	0	0	0	0	0	0	0	0	0	0	0	0	0	0	0	0	0	0	0	0	0	0	0	0	0	0	0	0	0	0	0	0
Bacteria	Chloroflexi	Anaerolineae	Anaerolineales	Anaerolineaceae	Anaerolinea	Yes	0.424954	0.13914	0.163757	0.0374444	0.317209	0.199546	0.348942	0.169824	0.261247	0.256155	0.215511	0.025546	0.0995044	0.060714	0.0414845	0.0184354	0	0	0	0.0122775	0.0633242	0.116832	0.309504	0.379522	0.615735	0.579623	0.712683	0.402339	0.329209	0.261323	0.230326	0.237028	0.0696686	0	0	0.00428541	0	0.00525583	0.00694179	0	0	0	0
Bacteria	Chloroflexi	Anaerolineae	Anaerolineales	Anaerolineaceae	Anaerolineaceae	Yes	9.31064e-05	0	0	0	0	0	0	0	0	0	0	0	0	0	0	0	0	0	0	0	0	0	0	0	0	0	0	0	0	0	0	0	0	0	0	0	0	0	0	0	0	0	0
Bacteria	Chloroflexi	Anaerolineae	Anaerolineales	Anaerolineaceae	Anaerolineaceae_UCG-001	Yes	0.00166509	0	0	0	0	0	0	0	0	0	0	0	0	0.0040476	0	0	0	0	0	0	0	0	0	0	0.00274269	0	0	0	0.00198918	0	0	0.0274114	0.00232229	0	0	0	0	0	0	0	0	0	0
Bacteria	Chloroflexi	Anaerolineae	Anaerolineales	Anaerolineaceae	Bellilinea	Yes	0.0142347	0.00787588	0.0108269	0	0.013217	0.019757	0.0990641	0.0449396	0.0649427	0.0793399	0.113182	0	0.0694653	0.0526188	0.0449415	0	0	0	0	0.00818498	0.0206492	0.0286956	0.0565951	0.0390924	0.0425118	0.0727962	0.0632091	0.0318129	0.0298377	0.0226809	0.0119962	0.011287	0.00348343	0	0	0	0	0	0	0	0	0.00234789	0
Bacteria	Chloroflexi	Anaerolineae	Anaerolineales	Anaerolineaceae	Flexilinea	Yes	0.000560074	0	0	0	0	0	0	0	0	0	0	0	0	0	0	0	0	0	0	0	0	0	0	0	0	0	0	0	0	0	0	0	0	0	0	0	0	0	0	0	0	0	0
Bacteria	Chloroflexi	Anaerolineae	Anaerolineales	Anaerolineaceae	Leptolinea	Yes	0.0101118	0.00525058	0	0	0.00440567	0	0.0118285	0.00236524	0	0	0	0	0.00563232	0	0	0	0	0	0	0	0	0	0	0	0.00274269	0	0	0	0	0	0	0.0241865	0.008128	0	0	0	0	0	0	0	0	0	0
Bacteria	Chloroflexi	Anaerolineae	Anaerolineales	Anaerolineaceae	Levilinea	Yes	0.000396655	0	0	0	0	0	0	0	0	0	0	0	0	0	0	0	0	0	0	0	0	0	0	0	0	0	0	0	0	0	0	0.00322487	0	0	0.00137792	0	0.00634622	0	0	0	0	0	0
Bacteria	Chloroflexi	Anaerolineae	Anaerolineales	Anaerolineaceae	Longilinea	Yes	0.00423361	0	0	0	0.00440567	0	0	0.00283829	0	0	0	0	0	0	0	0	0	0	0	0	0	0	0	0	0	0	0	0	0	0	0	0.00806218	0	0	0	0	0	0	0	0	0	0	0
Bacteria	Chloroflexi	Anaerolineae	Anaerolineales	Anaerolineaceae	Ornatilinea	Yes	0.000995145	0	0	0	0	0	0	0	0	0	0	0	0	0	0	0	0	0	0	0	0	0	0	0	0	0	0	0	0	0	0	0	0	0	0	0	0	0	0	0	0	0	0.0026246
Bacteria	Chloroflexi	Anaerolineae	Anaerolineales	Anaerolineaceae	Pelolinea	Yes	0.0003924	0	0	0	0	0	0	0	0	0	0	0	0	0	0	0	0	0	0	0	0	0	0	0	0	0	0	0	0	0	0	0	0	0	0	0	0	0	0	0	0	0	0
Bacteria	Chloroflexi	Anaerolineae	Anaerolineales	Anaerolineaceae	uncultured	Yes	2.70878	0	0.00541345	0	0	0	0	0.00331134	0	0	0.00310087	0	0.00375488	0.0040476	0	0	0	0	0	0.00613874	0	0.00409937	0.00530579	0.0032577	0.00274269	0	0	0.00561404	0.00198918	0	0.00239923	0.0322487	0.00464457	0	0	0	0	0	0	0	0	0	0
Bacteria	Chloroflexi	Anaerolineae	Anaerolineales	Anaerolineaceae	UTCFX1	Yes	0.00792463	0	0	0	0	0	0	0	0	0	0	0	0	0	0	0	0	0	0	0	0	0	0	0	0	0	0	0	0	0	0	0	0	0	0	0	0	0	0	0	0	0	0
Bacteria	Chloroflexi	Anaerolineae	Ardenticatenales	Ardenticatenaceae	uncultured		0.00831683	0	0	0	0	0	0	0	0	0	0	0	0	0	0	0	0	0	0	0	0	0	0	0	0	0	0	0	0	0	0	0	0	0	0	0	0	0	0	0	0	0	0
Bacteria	Chloroflexi	Anaerolineae	Ardenticatenales	uncultured	uncultured	Yes	1.04683	1.29558	0.993369	0.279273	1.27911	1.97767	1.65008	0.913456	0.84278	0.89314	0.975224	0.913271	0.439321	0.299522	0.489171	0.596079	0.552682	0.537328	0.3305	0.296706	1.14672	0.6477	0.564182	0.338801	0.408661	0.855699	1.28315	0.830877	0.913033	1.35987	0.803743	1.17869	0.37621	0.00979768	0.00413377	0.021427	0.0165002	0.0131396	0.00694179	0.00893224	0.0164929	0.00352183	0.0026246
Bacteria	Chloroflexi	Anaerolineae	C10-SB1A	C10-SB1A	C10-SB1A		0.00645124	0	0	0	0	0	0	0	0	0	0	0	0	0	0	0	0	0	0	0	0	0	0	0	0	0	0	0	0	0	0	0	0	0	0	0	0	0	0	0	0	0	0
Bacteria	Chloroflexi	Anaerolineae	Caldilineales	Caldilineaceae	Caldilinea	Yes	0.00445955	0	0	0	0	0	0	0	0	0	0	0	0	0	0	0	0	0	0	0	0	0	0	0	0	0	0	0	0	0	0	0	0	0	0	0	0	0	0	0	0	0	0
Bacteria	Chloroflexi	Anaerolineae	Caldilineales	Caldilineaceae	Caldilineaceae	Yes	0.0330706	0	0	0	0	0	0	0	0	0	0	0	0	0	0	0	0	0	0	0	0	0	0	0	0	0	0	0	0	0	0	0	0	0	0	0	0	0	0	0	0	0	0
Bacteria	Chloroflexi	Anaerolineae	Caldilineales	Caldilineaceae	Litorilinea	Yes	4.93357e-05	0	0	0	0	0	0.00295714	0	0	0	0	0	0	0	0	0	0	0	0	0	0	0	0	0	0	0	0	0	0.00298377	0	0	0	0	0	0	0	0	0	0	0	0	0	0
Bacteria	Chloroflexi	Anaerolineae	Caldilineales	Caldilineaceae	uncultured	Yes	4.12174	6.53829	3.964	1.5009	10.487	13.1957	7.35588	5.11743	4.97402	7.38768	7.43589	6.96768	8.14434	9.98543	15.3302	21.465	4.08134	4.67313	5.26103	4.81891	10.4375	8.79929	12.007	7.66863	7.96478	10.4662	9.58724	5.56912	6.60109	9.48948	13.089	15.8132	14.2275	0.137167	0.0881871	0.132848	0.144694	0.13271	0.0694179	0.0303696	0.0696366	0.0258267	0.282145
Bacteria	Chloroflexi	Anaerolineae	MSB-5E12	MSB-5E12	MSB-5E12		1.60172e-05	0	0	0	0	0	0	0	0	0	0	0	0	0	0	0	0	0	0	0	0	0	0	0	0	0	0	0	0	0	0	0	0	0	0	0	0	0	0	0	0	0	0
Bacteria	Chloroflexi	Anaerolineae	RBG-13-54-9	RBG-13-54-9	RBG-13-54-9	Yes	0.244871	0.17852	0.336987	0.152898	0.77393	0.800158	0.329721	0.320254	0.373421	0.344562	0.232565	0.312939	0.142685	0.0566664	0.124453	0.0860321	0	0.252381	0.182113	0.0572949	0.351037	0.307453	0.346645	0.195462	0.256442	0.293932	0.287602	0.0729825	0.0656429	0.0848068	0.0551823	0.0870715	0.0336732	0.00612355	0.00206688	0.00714235	0.00634622	0	0	0	0	0.00352183	0.0039369
Bacteria	Chloroflexi	Anaerolineae	SBR1031	__	__		0.00939622	0	0	0	0	0	0	0	0	0	0	0	0	0	0	0	0	0	0	0	0	0	0	0	0	0	0	0	0	0	0	0	0	0.046539	0	0	0.742508	0.208919	0.0937142	0.0232238	0.0586414	0.082176	0.27952
Bacteria	Chloroflexi	Anaerolineae	SBR1031	A4b	__	Yes	0.000506946	0	0	0	0	0	0	0	0	0	0	0.0383191	0	0	0	0.0122903	0.0141713	0	0.0134898	0	0	0	0	0	0	0	0	0	0	0	0	0	0	0	0	0	0	0	0	0	0	0	0
Bacteria	Chloroflexi	Anaerolineae	SBR1031	A4b	A4b	Yes	1.72435	5.20333	2.3129	0.903347	2.48333	2.35898	3.19666	3.71201	3.30027	4.37276	5.74591	4.40031	4.04964	2.37796	3.34468	2.08935	2.52958	4.24163	2.68447	2.72764	3.82561	5.02378	7.0514	4.23338	4.46511	4.38151	4.50997	4.68211	3.1807	3.79855	2.87188	6.1595	2.91911	0.159212	0.0551169	0.0671381	0.38585	0.0486164	0.0867724	0.0035729	0.0623064	0.105655	0.166662
Bacteria	Chloroflexi	Anaerolineae	SBR1031	A4b	OLB13	Yes	0.109992	0	0	0	0	0	0	0	0	0	0	0.664197	0	0	0	0.362564	0.290512	0.692013	0.411439	0	0	0	0	0	0	0	0	0	0	0	0	0	0	0	0	0	0	0	0	0	0	0	0
Bacteria	Chloroflexi	Anaerolineae	SBR1031	A4b	OLB15	Yes	0.249021	0	0	0	0	0	0	0	0	0	0	0.370418	0	0	0	0.239661	0.226741	0.398925	0.215837	0	0	0	0	0	0	0	0	0	0	0	0	0	0	0	0	0	0	0	0	0	0	0	0
Bacteria	Chloroflexi	Anaerolineae	SBR1031	SBR1031	SBR1031	Yes	0.186217	0.00656323	0.00947354	0	0.0234969	0.0138299	0.0266142	0.0151375	0.0162357	0.00453371	0.00465131	0	0.0187744	0.0182142	0.00864259	0	0	0	0	0	0.00412984	0.0122981	0.0247604	0.00814425	0.00822808	0.00961459	0.00790114	0	0.00397836	0.00690288	0	0.00322487	0	0	0	0	0	0	0	0	0	0	0
Bacteria	Chloroflexi	Anaerolineae	SJA-15	SJA-15	SJA-15		0.00739296	0	0.00270673	0	0.00440567	0.00987849	0.0162642	0.00473048	0	0.00453371	0	0	0.00375488	0.0040476	0	0	0	0	0	0	0.00825968	0	0	0	0.00411404	0	0	0.00654971	0	0.00493063	0.00239923	0	0	0	0	0	0	0	0	0	0	0	0
Bacteria	Chloroflexi	Anaerolineae	Thermoflexales	Thermoflexaceae	Thermoflexus		3.50568e-05	0	0	0	0	0	0	0	0	0	0	0	0	0	0	0	0	0	0	0	0	0	0	0	0	0	0	0	0	0	0	0	0	0	0	0	0	0	0	0	0	0	0
Bacteria	Chloroflexi	Anaerolineae	uncultured	uncultured	uncultured		8.76168e-05	0	0	0	0	0	0	0	0	0	0	0	0	0	0	0	0	0	0	0	0	0	0	0	0	0	0	0	0	0	0	0	0	0	0	0	0	0	0	0	0	0	0
Bacteria	Chloroflexi	Chloroflexia	Chloroflexales	Chloroflexaceae	Candidatus_Chlorothrix		1.05724e-05	0	0	0	0	0	0	0	0	0	0	0	0	0	0	0	0	0	0	0	0	0	0	0	0	0	0	0	0	0	0	0	0	0	0	0	0	0	0	0	0	0	0
Bacteria	Chloroflexi	Chloroflexia	Chloroflexales	Chloroflexaceae	Chloronema		0.00124474	0	0	0	0	0	0	0	0	0	0	0	0	0	0	0	0	0	0	0	0	0	0	0	0	0	0	0	0	0	0	0	0	0	0	0	0	0	0	0	0	0	0
Bacteria	Chloroflexi	Chloroflexia	Chloroflexales	Chloroflexaceae	FFCH7168		6.18988e-05	0	0	0	0	0	0	0	0	0	0	0	0	0	0	0	0	0	0	0	0	0	0	0	0	0	0	0	0	0	0	0	0	0	0	0	0	0	0	0	0	0	0
Bacteria	Chloroflexi	Chloroflexia	Chloroflexales	Chloroflexaceae	Oscillochloris		0.136267	0	0	0	0	0	0	0	0	0	0	0	0	0	0	0	0	0	0	0	0	0	0	0	0	0	0.00316046	0	0	0	0	0	0	0.133493	0.406487	0.267124	0.274157	0.0183954	0	0	0.10812	0.0270007	0.345135
Bacteria	Chloroflexi	Chloroflexia	Chloroflexales	Chloroflexaceae	uncultured		0.00066944	0	0	0	0	0	0	0	0	0	0	0	0	0	0	0	0	0	0	0	0	0	0	0	0	0	0	0	0	0	0	0	0	0	0	0	0	0	0	0	0	0	0
Bacteria	Chloroflexi	Chloroflexia	Chloroflexales	Herpetosiphonaceae	Herpetosiphon		0.000625275	0	0	0	0	0	0	0	0	0	0	0	0	0	0	0	0	0	0	0	0	0	0	0	0	0	0	0	0	0	0	0	0	0	0.00344481	0	0	0	0	0	0	0	0
Bacteria	Chloroflexi	Chloroflexia	Chloroflexales	Roseiflexaceae	Kouleothrix	Yes	0.0378397	0	0	0	0	0	0	0	0	0	0	0	0	0	0	0	0	0	0	0	0	0	0	0	0	0	0	0	0	0	0	0	0	0	0	0	0	0	0	0	0	0	0
Bacteria	Chloroflexi	Chloroflexia	Chloroflexales	Roseiflexaceae	Roseiflexus	Yes	0.254463	0.485679	0.614427	0.0873703	0.546304	0.705325	0.860527	0.72944	0.661235	0.736728	0.373655	0.427896	0.0882397	0.145714	0.136553	0.153629	0.0283427	0.0651307	0.114663	0.0695723	0.561659	0.604657	1.08592	1.22652	1.86092	1.49988	2.4778	1.43532	1.39243	1.08868	0.482246	0.398271	0.171849	0.00244942	0.00413377	0.00571388	0	0	0	0	0	0.00234789	0.0104984
Bacteria	Chloroflexi	Chloroflexia	Chloroflexales	Roseiflexaceae	uncultured	Yes	0.106407	0	0	0	0	0	0.00295714	0.00283829	0	0.00453371	0.00930261	0	0	0	0	0	0	0	0	0	0	0	0	0	0	0	0	0	0	0	0	0	0	0.0159212	0.00137792	0	0	0	1.08986	1.20764	2.14774	0.474273	0.230965
Bacteria	Chloroflexi	Chloroflexia	Kallotenuales	AKIW781	AKIW781		0.00346725	0	0	0	0	0	0	0	0	0	0	0	0	0	0	0	0	0	0	0	0	0	0	0	0	0	0	0	0	0	0	0	0	0	0.0158461	0.0228555	0.0165002	0	0	0	0	0	0
Bacteria	Chloroflexi	Chloroflexia	Thermomicrobiales	AKYG1722	AKYG1722		0.0636231	0.0118138	0.0175937	0.017162	0.0323083	0.0375383	0.0133071	0.0605502	0.0398512	0.0476039	0.0589166	0	0	0.0040476	0	0	0	0	0	0.104359	0.0770904	0.0758383	0.194546	0.140081	0.314038	0.336511	0.34291	0.388304	0.532105	0.422062	0.28191	0.241865	0.17301	0.00244942	0.00137792	0	0.00507698	0	0	0	0.00366508	0.00234789	0.0104984
Bacteria	Chloroflexi	Chloroflexia	Thermomicrobiales	JG30-KF-CM45	JG30-KF-CM45	Yes	0.293105	1.49379	0.801191	0.563226	0.731342	0.533439	0.239528	0.472102	0.411796	0.451104	0.344197	0.0510921	0.347327	0.655711	0.705236	0.233516	0.191313	0.0814133	0.263051	0.208717	0.382699	0.489875	0.482827	0.265503	0.421004	0.336511	0.474068	0.399532	0.481381	0.593647	0.658589	0.656261	0.413367	0.067359	0.0985215	0.112849	0.142155	0.214175	0.0312381	0.0250103	0.0531437	0.062219	0.128606
Bacteria	Chloroflexi	Chloroflexia	Thermomicrobiales	Thermomicrobiaceae	Nitrolancea		0.00140583	0.00262529	0	0	0	0	0	0.000946096	0.00590388	0	0	0	0	0.0040476	0.0138282	0	0	0	0	0	0	0.00614905	0.00353719	0	0	0.00549405	0.00474068	0.00467836	0.00696213	0.00690288	0.00359885	0	0.00464457	0	0	0	0	0	0	0	0	0	0
Bacteria	Chloroflexi	Chloroflexia	Thermomicrobiales	Thermomicrobiaceae	Sphaerobacter		0.00018298	0	0	0	0	0	0	0	0	0	0	0	0	0	0	0	0	0	0	0	0	0	0.00884298	0	0	0	0	0	0	0	0	0	0	0	0	0	0	0	0	0	0	0	0
Bacteria	Chloroflexi	Dehalococcoidia	Dehalococcoidales	uncultured	uncultured		2.70552e-06	0	0	0	0	0	0	0	0	0	0	0	0	0	0	0	0	0	0	0	0	0	0	0	0	0	0	0	0	0	0	0	0	0	0	0	0	0	0	0	0	0	0
Bacteria	Chloroflexi	Dehalococcoidia	FW22	FW22	FW22		6.76379e-06	0	0	0	0	0	0	0	0	0	0	0	0	0	0	0	0	0	0	0	0	0	0	0	0	0	0	0	0	0	0	0	0	0	0	0	0	0	0	0	0	0	0
Bacteria	Chloroflexi	Dehalococcoidia	GIF3	GIF3	GIF3		2.70552e-06	0	0	0	0	0	0	0	0	0	0	0	0	0	0	0	0	0	0	0	0	0	0	0	0	0	0	0	0	0	0	0	0	0	0	0	0	0	0	0	0	0	0
Bacteria	Chloroflexi	Dehalococcoidia	GIF9	GIF9	GIF9		3.46099e-05	0	0	0	0	0	0	0	0	0	0	0	0	0	0	0	0	0	0	0	0	0	0	0	0	0	0	0	0	0	0	0.00322487	0	0	0	0	0	0	0	0	0	0	0
Bacteria	Chloroflexi	Dehalococcoidia	RBG-13-46-9	RBG-13-46-9	RBG-13-46-9		3.85196e-06	0	0	0	0	0	0	0	0	0	0	0	0	0	0	0	0	0	0	0	0	0	0	0	0	0	0	0	0	0	0	0	0	0	0	0	0	0	0	0	0	0	0
Bacteria	Chloroflexi	Dehalococcoidia	S085	S085	S085		0.0027366	0.00918852	0.00676682	0	0	0.0059271	0	0.00709572	0.00885583	0	0	0	0	0.020238	0.0120996	0	0	0	0	0	0	0.00819874	0.00884298	0.0032577	0	0.00549405	0.00948137	0.00467836	0.0089513	0.00197225	0.00479846	0.00806218	0	0	0	0	0	0	0	0	0	0	0
Bacteria	Chloroflexi	Dehalococcoidia	SAR202_clade	SAR202_clade	SAR202_clade		0.0142589	0	0	0	0	0	0	0	0	0	0	0	0	0	0	0	0	0	0	0	0	0	0	0	0	0	0	0	0	0	0	0	0	0	0	0	0	0	0	0	0	0	0
Bacteria	Chloroflexi	Dehalococcoidia	vadinBA26	vadinBA26	vadinBA26		8.11655e-06	0	0	0	0	0	0	0	0	0	0	0	0	0	0	0	0	0	0	0	0	0	0	0	0	0	0	0	0	0	0	0	0	0	0	0	0	0	0	0	0	0	0
Bacteria	Chloroflexi	Gitt-GS-136	Gitt-GS-136	Gitt-GS-136	Gitt-GS-136		0.000684038	0	0	0	0	0	0	0	0	0	0	0	0	0	0	0	0	0	0	0	0	0	0	0	0	0	0	0	0	0	0	0	0	0	0	0	0	0	0	0	0	0	0
Bacteria	Chloroflexi	JG30-KF-CM66	JG30-KF-CM66	JG30-KF-CM66	JG30-KF-CM66		0.011904	0.0144391	0.0121803	0	0.0234969	0.0217327	0.0118285	0.0151375	0.0236155	0.0226685	0.00620174	0	0.00750976	0.0141666	0.0120996	0	0	0	0	0.0102312	0.0247791	0.0204968	0.0336033	0.0504944	0.00959943	0.0109881	0.0126418	0.0860819	0.0845401	0.0522646	0.0287908	0	0.00232229	0	0	0	0	0	0	0	0	0	0
Bacteria	Chloroflexi	KD4-96	KD4-96	KD4-96	KD4-96		0.0643964	0.0249403	0.0230072	0.0140417	0.0176227	0.0138299	0.00887141	0.00756877	0.00442791	0.00906742	0.00465131	0	0	0.0182142	0	0	0	0	0	0.0143237	0.00550646	0.00614905	0.017686	0	0.0164562	0.0288438	0.00790114	0.0252632	0.0407782	0.0295838	0.0227927	0.0403109	0.0174172	0	0	0	0	0	0	0	0	0	0
Bacteria	Chloroflexi	Ktedonobacteria	C0119	C0119	C0119		0.00551331	0	0	0	0	0	0	0	0	0	0	0	0	0	0	0	0	0	0	0	0	0	0	0	0	0	0	0	0	0	0	0	0	0.0404154	0.0647624	0.0814228	0.0939241	0.229942	0.0520634	0.0214374	0.0311532	0.019957	0.139104
Bacteria	Chloroflexi	OLB14	OLB14	OLB14	OLB14		0.0404546	0.00525058	0.0135336	0.00468055	0.026434	0.00987849	0.0133071	0.00709572	0.00295194	0.00453371	0.00310087	0	0	0.0141666	0.00691408	0	0	0	0	0	0.0302855	0.0184472	0.0442149	0.0162885	0.0164562	0.00824108	0	0.00187135	0.00298377	0	0	0	0	0	0	0	0	0	0	0	0	0	0
Bacteria	Chloroflexi	SHA-26	SHA-26	SHA-26	SHA-26		0.000106376	0	0	0	0	0	0	0	0	0	0	0	0	0	0	0	0	0	0	0	0	0	0	0	0	0	0	0	0	0	0	0	0	0	0	0	0	0	0	0	0	0	0
Bacteria	Chloroflexi	TK10	TK10	TK10	TK10		0.0219995	0	0	0	0	0	0	0	0.00295194	0	0	0	0	0	0	0	0	0	0	0	0	0	0	0	0	0	0	0	0	0	0	0	0	0	0	0	0	0	0	0	0	0	0
Bacteria	CK-2C2-2	CK-2C2-2	CK-2C2-2	CK-2C2-2	CK-2C2-2		4.05828e-06	0	0	0	0	0	0	0	0	0	0	0	0	0	0	0	0	0	0	0	0	0	0	0	0	0	0	0	0	0	0	0	0	0	0	0	0	0	0	0	0	0	0
Bacteria	Cloacimonadota	Cloacimonadia	Cloacimonadales	Cloacimonadaceae	Candidatus_Cloacimonas		4.67249e-05	0	0	0	0	0	0	0	0	0	0	0	0	0	0	0	0	0	0	0	0	0	0	0	0	0	0	0	0	0	0	0	0	0	0	0	0	0	0	0	0	0	0
Bacteria	Cloacimonadota	Cloacimonadia	Cloacimonadales	Cloacimonadaceae	Cloacimonadaceae		7.72016e-06	0	0	0	0	0	0	0	0	0	0	0	0	0	0	0	0	0	0	0	0	0	0	0	0	0	0	0	0	0	0	0	0	0	0	0	0	0	0	0	0	0	0
Bacteria	Cloacimonadota	Cloacimonadia	Cloacimonadales	Cloacimonadaceae	LNR_A2-18		5.18499e-05	0	0	0	0	0	0	0	0	0	0	0	0	0	0	0	0	0	0	0	0	0	0	0	0	0	0	0	0	0	0.00239923	0.00322487	0	0	0	0	0	0	0	0	0	0	0
Bacteria	Cloacimonadota	Cloacimonadia	Cloacimonadales	Cloacimonadaceae	W5		0.000574549	0	0.00406009	0	0	0	0	0	0	0	0	0	0	0	0	0	0	0	0	0	0	0	0	0	0	0	0	0	0	0	0	0	0	0	0	0	0	0	0	0	0	0	0
Bacteria	Cloacimonadota	Cloacimonadia	Cloacimonadales	Cloacimonadales	Cloacimonadales		1.1521e-05	0	0	0	0	0	0	0	0	0	0	0	0	0	0	0	0	0	0	0	0	0	0	0	0	0	0	0	0	0	0	0	0	0	0	0	0	0	0	0	0	0	0
Bacteria	Cloacimonadota	Cloacimonadia	Cloacimonadales	GZKB75	GZKB75		6.39636e-06	0	0	0	0	0	0	0	0	0	0	0	0	0	0	0	0	0	0	0	0	0	0	0	0	0	0	0	0	0	0	0	0	0	0	0	0	0	0	0	0	0	0
Bacteria	Cloacimonadota	Cloacimonadia	Cloacimonadales	MSBL8	MSBL8		7.21709e-06	0	0	0	0	0	0	0	0	0	0	0	0	0	0	0	0	0	0	0	0	0	0	0	0	0	0	0	0	0	0	0	0	0	0	0	0	0	0	0	0	0	0
Bacteria	Cloacimonadota	Cloacimonadia	Cloacimonadales	PBS-18	PBS-18		0.000198061	0	0	0	0	0	0	0	0	0	0	0	0	0	0	0	0	0	0	0	0	0	0	0	0	0	0	0	0	0	0	0.00806218	0	0	0	0	0	0	0	0	0	0	0
Bacteria	Cloacimonadota	Cloacimonadia	Cloacimonadales	W27	W27		0.00228544	0	0.00812018	0	0	0	0	0	0	0	0	0	0	0	0	0	0	0	0	0	0	0	0	0	0	0	0	0	0	0	0	0	0	0	0.00757858	0	0	0	0	0	0	0	0
Bacteria	Coprothermobacterota	Coprothermobacteria	Coprothermobacterales	Coprothermobacteraceae	Coprothermobacter		0.00608997	0	0.029774	0	0	0	0	0	0	0	0	0	0	0	0	0	0	0	0	0	0	0	0	0	0	0	0	0	0	0	0	0	0	0	0.786105	0	0	0	0	0	0	0	0
Bacteria	Cyanobacteria	Cyanobacteriia	Chloroplast	Chloroplast	Chloroplast		0.0123305	0.00918852	0.0257139	0.0124815	0.00440567	0	0	0.00378438	0.00295194	0.00453371	0	0	0.00375488	0	0	0	0	0	0	0.0266012	0	0	0.00707439	0	0	0.00549405	0	0.00467836	0.00795672	0.00197225	0	0	0.00232229	0	0	0	0	0.00262791	0	0	0	0.00234789	0.0026246
Bacteria	Cyanobacteria	Cyanobacteriia	Cyanobacteriales	Chroococcidiopsaceae	__		0.000594949	0	0	0	0	0	0	0	0	0	0	0	0	0	0	0	0	0	0	0	0	0	0	0	0	0	0	0	0	0	0	0	0	0	0	0	0	0	0	0	0	0	0
Bacteria	Cyanobacteria	Cyanobacteriia	Cyanobacteriales	Chroococcidiopsaceae	Chroococcidiopsis_PCC_7203		5.89001e-06	0	0	0	0	0	0	0	0	0	0	0	0	0	0	0	0	0	0	0	0	0	0	0	0	0	0	0	0	0	0	0	0	0	0	0	0	0	0	0	0	0	0
Bacteria	Cyanobacteria	Cyanobacteriia	Cyanobacteriales	Chroococcidiopsaceae	uncultured		0.000665882	0	0	0	0	0	0	0	0	0	0	0	0	0	0	0	0	0	0	0	0	0	0	0	0	0	0	0	0	0	0	0	0	0	0	0	0	0	0	0	0	0	0.0039369
Bacteria	Cyanobacteria	Cyanobacteriia	Cyanobacteriales	Coleofasciculaceae	Microcoleus_Es-Yyy1400		3.09555e-05	0	0	0	0	0	0	0	0	0	0	0	0	0	0	0	0	0	0	0	0	0	0	0	0	0	0	0	0	0	0	0	0	0	0	0	0	0	0	0	0	0	0
Bacteria	Cyanobacteria	Cyanobacteriia	Cyanobacteriales	Coleofasciculaceae	Microcoleus_PCC-7113		3.07992e-05	0	0	0	0	0	0	0	0	0	0	0	0	0	0	0	0	0	0	0	0	0	0	0	0	0	0	0	0	0	0	0	0	0	0	0	0	0	0	0	0	0	0
Bacteria	Cyanobacteria	Cyanobacteriia	Cyanobacteriales	Coleofasciculaceae	Wilmottia_Ant-Ph58		1.63639e-05	0	0	0	0	0	0	0	0	0	0	0	0	0	0	0	0	0	0	0	0	0	0	0	0	0	0	0	0	0	0	0	0	0	0	0	0	0	0	0	0	0	0
Bacteria	Cyanobacteria	Cyanobacteriia	Cyanobacteriales	Cyanobacteriaceae	Cyanobacterium_PCC-10605		2.58544e-05	0	0	0	0	0	0	0	0	0	0	0	0	0	0	0	0	0	0	0	0	0	0	0	0	0	0	0	0	0	0	0	0	0	0	0	0	0	0	0	0	0	0
Bacteria	Cyanobacteria	Cyanobacteriia	Cyanobacteriales	Cyanobacteriales_Incertae_Sedis	Microseira_Carmichael-Alabama		5.16468e-05	0	0	0	0	0	0	0	0	0	0	0	0	0	0	0	0	0	0	0	0	0	0	0	0	0	0	0	0	0	0	0	0	0	0	0	0	0	0	0	0	0	0
Bacteria	Cyanobacteria	Cyanobacteriia	Cyanobacteriales	Desertifilaceae	CENA533		3.08298e-05	0	0	0	0	0	0	0	0	0	0	0	0	0	0	0	0	0	0	0	0	0	0	0	0	0	0	0	0	0	0	0	0	0	0.00137792	0	0	0	0	0	0	0	0
Bacteria	Cyanobacteria	Cyanobacteriia	Cyanobacteriales	Desertifilaceae	Desertifilum_KR2012-2		0.000133049	0	0	0	0	0	0	0	0	0	0	0	0	0	0	0	0	0	0	0	0	0	0	0	0	0	0	0	0	0	0	0	0	0	0	0	0	0	0	0	0	0	0
Bacteria	Cyanobacteria	Cyanobacteriia	Cyanobacteriales	Nostocaceae	Ancylothrix_8PC		3.92147e-05	0	0	0	0	0	0	0	0	0	0	0	0	0	0	0	0	0	0	0	0	0	0	0	0	0	0	0	0	0	0	0	0	0	0	0	0	0	0	0	0	0	0
Bacteria	Cyanobacteria	Cyanobacteriia	Cyanobacteriales	Oscillatoriaceae	Oscillatoria_PCC-6304		1.95564e-05	0	0	0	0	0	0	0	0	0	0	0	0	0	0	0	0	0	0	0	0	0	0	0	0	0	0	0	0	0	0	0	0	0	0	0	0	0	0	0	0	0	0
Bacteria	Cyanobacteria	Cyanobacteriia	Cyanobacteriales	Oscillatoriaceae	Planktothricoides_SR001		0.000630947	0	0	0	0	0	0	0	0	0	0	0	0	0	0	0	0	0	0	0.00409249	0	0	0	0	0	0	0	0	0	0	0	0	0	0	0	0	0	0	0	0	0	0	0
Bacteria	Cyanobacteria	Cyanobacteriia	Cyanobacteriales	Paraspirulinaceae	uncultured		5.98829e-05	0	0	0	0	0	0	0	0	0	0	0	0	0	0	0	0	0	0	0	0	0	0	0	0	0	0	0	0	0	0	0	0	0	0	0	0	0	0	0	0	0	0
Bacteria	Cyanobacteria	Cyanobacteriia	Cyanobacteriales	Phormidiaceae	__		2.16673e-05	0	0	0	0	0	0	0	0	0	0	0	0	0	0	0	0	0	0	0	0	0	0	0	0	0	0	0	0	0	0	0	0	0	0	0	0	0	0	0	0	0	0
Bacteria	Cyanobacteria	Cyanobacteriia	Cyanobacteriales	Phormidiaceae	Planktothrix_NIVA-CYA_15		5.94748e-05	0	0	0	0	0	0	0	0	0	0	0	0	0	0	0	0	0	0	0	0	0	0	0	0	0	0	0	0	0	0	0	0	0	0	0	0	0	0	0	0	0	0
Bacteria	Cyanobacteria	Cyanobacteriia	Cyanobacteriales	Phormidiaceae	Tychonema_CCAP_1459-11B		7.58884e-05	0	0	0	0	0	0	0	0	0	0	0	0	0	0	0	0	0	0	0	0	0	0	0	0	0	0	0	0	0	0	0	0	0	0	0	0	0	0	0	0	0	0
Bacteria	Cyanobacteria	Cyanobacteriia	Cyanobacteriales	Phormidiaceae	uncultured		8.26501e-05	0	0	0	0	0	0	0	0	0	0	0	0	0	0	0	0	0	0	0	0	0	0	0	0	0	0	0	0	0	0	0	0	0	0	0	0	0	0	0	0	0	0
Bacteria	Cyanobacteria	Cyanobacteriia	Cyanobacteriales	uncultured	uncultured		7.14809e-05	0	0	0	0	0	0	0	0	0	0	0	0	0	0	0	0	0	0	0	0	0	0	0	0	0	0	0	0	0	0	0	0	0	0	0	0	0	0	0	0	0	0
Bacteria	Cyanobacteria	Cyanobacteriia	Leptolyngbyales	Leptolyngbyaceae	Leptolyngbya_BN43		1.42972e-05	0	0	0	0	0	0	0	0	0	0	0	0	0	0	0	0	0	0	0	0	0	0	0	0	0	0	0	0	0	0	0	0	0	0	0	0	0	0	0	0	0	0
Bacteria	Cyanobacteria	Cyanobacteriia	Leptolyngbyales	Leptolyngbyaceae	Leptolyngbya_PCC-6306		0.000375859	0	0	0	0	0	0	0	0	0	0	0	0	0	0	0	0	0	0	0	0	0	0	0	0	0	0	0	0	0	0	0	0	0	0	0	0	0	0	0	0	0	0
Bacteria	Cyanobacteria	Cyanobacteriia	Leptolyngbyales	Leptolyngbyaceae	Leptolyngbyaceae		2.26776e-05	0	0	0	0	0	0	0	0	0	0	0	0	0	0	0	0	0	0	0	0	0	0	0	0	0	0	0	0	0	0	0	0	0	0	0	0	0	0	0	0	0	0
Bacteria	Cyanobacteria	Cyanobacteriia	Limnotrichales	Limnotrichaceae	Limnothrix		5.25353e-05	0	0	0	0	0	0	0	0	0	0	0	0	0	0	0	0	0	0	0	0	0	0	0	0	0	0	0	0	0	0	0	0	0	0	0	0	0	0	0	0	0	0
Bacteria	Cyanobacteria	Cyanobacteriia	Synechococcales	Cyanobiaceae	Cyanobium_PCC-6307		7.22857e-06	0	0	0	0	0	0	0	0	0	0	0	0	0	0	0	0	0	0	0	0	0	0	0	0	0	0	0	0	0	0	0	0	0	0	0	0	0	0	0	0	0	0
Bacteria	Cyanobacteria	Sericytochromatia	Sericytochromatia	Sericytochromatia	Sericytochromatia	Yes	0.128763	0.00918852	0.0419543	0.0452453	0	0	0	0	0	0	0	0	0	0.0161904	0.0120996	0	0	0.301229	0.114663	0	0	0	0	0	0.0246842	0.00824108	0.0568882	0.0243275	0.0109405	0.0414173	0.0287908	0	0.00232229	0.749522	1.45715	0.0128562	0.0317311	0.00788374	0.0173545	0	0.0293207	0.198396	0.796567
Bacteria	Cyanobacteria	Vampirivibrionia	Caenarcaniphilales	Caenarcaniphilales	Caenarcaniphilales		0.00147666	0	0	0	0	0	0	0	0	0	0	0	0	0	0	0	0	0	0	0	0	0	0	0	0	0	0	0	0	0	0	0	0	0	0	0	0	0	0	0	0	0	0
Bacteria	Cyanobacteria	Vampirivibrionia	Gastranaerophilales	Gastranaerophilales	Gastranaerophilales		0.0044325	0	0	0	0.00293712	0	0	0	0	0	0	0	0	0	0	0	0	0	0	0	0	0	0	0	0	0	0	0	0	0	0	0	0	0	0	0	0	0	0	0	0	0	0
Bacteria	Cyanobacteria	Vampirivibrionia	Obscuribacterales	Obscuribacteraceae	Candidatus_Obscuribacter	Yes	0.207298	0	0	0	0	0	0	0	0	0	0	0	0	0	0	0	0	0	0	0	0	0	0	0.0195462	0	0	0	0	0	0	0	0	0	0	0	0	0	0	0	0	0	0	0
Bacteria	Cyanobacteria	Vampirivibrionia	Obscuribacterales	Obscuribacteraceae	Obscuribacteraceae	Yes	0.381834	0.127327	0.147517	0.0499259	0.674068	0.266719	0.446528	1.42624	0.498878	0.537244	0.266675	1.801	0.112646	0.40476	1.4485	0.362564	0.602282	0.48848	0.317011	0.104359	1.99471	0.153726	0.615472	0.0814425	0.183761	1.09744	0.197529	0.712047	0.111394	0.53448	0.736564	0.0338611	0.0127726	0.0134718	0.00344481	0	0.00253849	0	0	0	0	0	0
Bacteria	Cyanobacteria	Vampirivibrionia	Vampirovibrionales	Vampirovibrionaceae	Vampirovibrio		0.01979	0.00787588	0.044661	0.00468055	0	0	0	0	0	0	0	0	0	0	0	0	0	0	0	0	0	0	0	0	0	0	0	0	0	0	0	0	0	0	0	0	0	0	0	0	0	0	0
Bacteria	Cyanobacteria	Vampirivibrionia	Vampirovibrionales	Vampirovibrionaceae	Vampirovibrionaceae		1.85646e-05	0	0	0	0	0	0	0	0	0	0	0	0	0	0	0	0	0	0	0	0	0	0	0	0	0	0	0	0	0	0	0	0	0	0	0	0	0	0	0	0	0	0
Bacteria	Cyanobacteria	Vampirivibrionia	Vampirovibrionales	Vampirovibrionales	Vampirovibrionales		0.0526541	0.0380667	0.0108269	0	0	0	0	0.000946096	0	0	0	0	0.00375488	0	0	0	0	0	0	0	0	0	0	0.0065154	0	0	0	0	0.00198918	0	0	0	0	0	0	0	0	0	0	0	0	0	0
Bacteria	Dadabacteria	Dadabacteriia	Dadabacteriales	Dadabacteriales	Dadabacteriales		0.0227244	0.00262529	0.0162404	0	0	0	0	0.00378438	0	0	0	0	0.00375488	0	0	0	0	0	0	0	0	0	0	0	0	0	0	0	0	0	0	0	0	0	0	0	0	0	0	0	0	0	0
Bacteria	Deferribacterota	Deferribacteres	Deferribacterales	Deferribacteraceae	Geovibrio		4.51469e-06	0	0	0	0	0	0	0	0	0	0	0	0	0	0	0	0	0	0	0	0	0	0	0	0	0	0	0	0	0	0	0	0	0	0	0	0	0	0	0	0	0	0
Bacteria	Deinococcota	Deinococci	Deinococcales	Deinococcaceae	Deinobacterium	Yes	4.84362e-06	0	0	0	0	0	0	0	0	0	0	0	0	0	0	0	0	0	0	0	0	0	0	0	0	0	0	0	0	0	0	0	0	0	0	0	0	0	0	0	0	0	0
Bacteria	Deinococcota	Deinococci	Deinococcales	Deinococcaceae	Deinococcus	Yes	1.09982	0.0157518	0.0162404	0.263671	0.0161541	0	0	0	0	0	0	0	0	0.0040476	0	0	0	0	0	0.0102312	0	0	0	0	0	0	0	0	0	0.0039445	0.00479846	0.00322487	0.00348343	22.046	10.7891	30.0521	10.3888	24.0769	5.18899	1.3309	0.758673	1.97457	2.87656
Bacteria	Deinococcota	Deinococci	Deinococcales	Deinococcaceae	uncultured	Yes	0.00121015	0	0	0	0	0	0	0	0	0	0	0	0	0	0	0	0	0	0	0	0	0	0	0	0	0	0	0	0	0	0	0	0	0	0	0	0	0	0	0	0	0	0
Bacteria	Deinococcota	Deinococci	Deinococcales	Trueperaceae	Truepera		0.71149	0.430548	1.73907	0.951712	1.69031	1.50746	2.22525	1.6973	2.00584	3.77205	3.95051	2.57376	1.9638	2.34154	1.05613	1.89271	1.37462	1.29447	1.82787	0.740741	1.71664	1.65	1.13898	0.759044	1.71281	1.4985	1.21836	4.6952	2.0409	2.79172	2.85389	1.51408	0.687397	0.100426	0.0337591	0.0614242	0.0710777	0.030221	0.0520634	0.00535934	0.106287	0.0129134	0.0839873
Bacteria	Deinococcota	Deinococci	Thermales	Thermaceae	Meiothermus		0.0358647	0	0	0	0	0	0	0	0	0	0.00465131	0	0	0	0	0	0	0	0	0	0	0	0	0	0	0	0	0	0	0	0	0	0	0	0	0	0	0	0.00694179	0.571663	1.68227	3.96441	0.297892
Bacteria	Deinococcota	Deinococci	Thermales	Thermaceae	Thermus		0.00021056	0	0	0	0	0	0	0	0	0	0	0	0	0	0	0	0	0	0	0	0	0	0	0	0	0.00274703	0	0	0	0.007889	0	0	0	0	0	0	0	0	0	0	0	0	0
Bacteria	Dependentiae	Babeliae	Babeliales	Babeliaceae	Babeliaceae		0.0444483	0.0118138	0	0	0	0	0.00887141	0.029802	0.00295194	0.00906742	0	0	0	0	0.00518556	0	0	0	0	2.85656	0	0	0	0	0	0.00549405	0.0711103	0	0	0	0.0707774	0.106421	0.00232229	0	0	0	0	0	0.00694179	0	0	0	0
Bacteria	Dependentiae	Babeliae	Babeliales	Babeliales	Babeliales		0.0328049	0.00262529	0	0	0.107205	0	0.167078	0.0227063	0.0177117	0.104275	0.00775218	0	0.00750976	0	0	0	0	0	0	0	0	0.0245962	0.0495207	0.0798137	0.00548539	0.361234	0.0458266	0.00280702	0	0	0	0	0	0	0	0	0	0	0	0	0	0	0
Bacteria	Dependentiae	Babeliae	Babeliales	UBA12409	UBA12409		0.00601356	0.00918852	0	0	0	0	0.00739284	0.0231794	0	0.0226685	0.00310087	0	0	0.0080952	0	0	0	0	0	0	0	0	0	0	0	0	0.0474068	0	0	0.015778	0.0407869	0	0	0.00489884	0.00137792	0	0.00253849	0	0.0104127	0	0	0	0
Bacteria	Dependentiae	Babeliae	Babeliales	UBA12411	UBA12411		0.000202299	0	0	0	0	0	0	0	0	0	0	0	0	0	0	0	0	0	0	0	0	0	0	0	0	0	0	0	0	0	0	0	0	0	0	0	0	0	0	0	0	0	0
Bacteria	Dependentiae	Babeliae	Babeliales	Vermiphilaceae	Vermiphilaceae		0.0278225	0.0236276	0.00947354	0	0	0.0118542	0	0.00189219	0.0118078	0.0362697	0.00775218	0	0.0093872	0	0.00691408	0	0	0	0	0.0102312	0	0	0	0	0	0	0.00474068	0	0	0	0.00599808	0	0	0.208201	0.00275585	0	0.0875779	0	0.107598	0	0.0164929	0	0
Bacteria	Desulfobacterota	__	__	__	__		0.00674372	0	0	0	0	0	0	0	0	0	0	0.0191595	0	0	0	0.0122903	0	0.578035	0	0	0	0	0	0	0	0	0	0	0	0	0	0	0	0	0	0	0	0	0	0	0	0	0
Bacteria	Desulfobacterota	Desulfarculia	Desulfarculales	Desulfarculaceae	Desulfocarbo		2.70552e-06	0	0	0	0	0	0	0	0	0	0	0	0	0	0	0	0	0	0	0	0	0	0	0	0	0	0	0	0	0	0	0	0	0	0	0	0	0	0	0	0	0	0
Bacteria	Desulfobacterota	Desulfobaccia	Desulfobaccales	Desulfobaccaceae	Desulfobacca		0.000109998	0	0	0	0	0	0	0	0	0	0	0	0	0	0	0	0	0	0	0	0	0	0	0	0	0	0	0	0.00198918	0	0	0	0	0	0	0	0	0	0	0	0	0	0
Bacteria	Desulfobacterota	Desulfobacteria	Desulfatiglandales	Desulfatiglandaceae	Desulfatiglans		0.00251898	0	0	0	0.00293712	0	0	0	0	0	0	0	0	0	0	0	0	0	0	0	0	0	0	0	0	0	0	0	0	0	0	0	0	0	0	0	0	0	0	0	0	0	0
Bacteria	Desulfobacterota	Desulfobacteria	Desulfobacterales	Desulfobacteraceae	Desulfobacter		0.000897784	0	0	0	0	0	0	0	0	0	0	0	0	0	0	0	0	0	0	0	0	0	0	0	0	0	0	0	0	0	0	0	0	0	0	0	0	0	0	0	0	0	0
Bacteria	Desulfobacterota	Desulfobacteria	Desulfobacterales	Desulfobacteraceae	Desulfobacterium		0.000133327	0	0	0	0	0	0	0	0	0	0	0	0	0	0	0	0	0.0162827	0	0	0	0	0	0	0	0	0	0	0	0	0	0	0	0	0	0	0	0	0	0	0	0	0
Bacteria	Desulfobacterota	Desulfobacteria	Desulfobacterales	Desulfobacteraceae	Desulfobotulus		3.47385e-06	0	0	0	0	0	0	0	0	0	0	0	0	0	0	0	0	0	0	0	0	0	0	0	0	0	0	0	0	0	0	0	0	0	0	0	0	0	0	0	0	0	0
Bacteria	Desulfobacterota	Desulfobacteria	Desulfobacterales	Desulfobacteraceae	uncultured		0.000135753	0	0	0	0	0	0	0	0	0	0	0	0	0	0	0	0	0	0	0.00409249	0	0	0	0	0.00411404	0	0.00474068	0.00280702	0	0	0	0.00483731	0	0	0	0	0	0	0	0	0	0	0
Bacteria	Desulfobacterota	Desulfobacteria	Desulfobacterales	Desulfococcaceae	Desulfococcus		0.000541543	0	0	0	0	0	0	0	0	0	0	0	0	0	0	0	0	0	0	0	0	0	0	0	0	0	0	0	0	0	0	0	0	0	0	0	0	0	0	0	0	0	0
Bacteria	Desulfobacterota	Desulfobacteria	Desulfobacterales	Desulfococcaceae	Desulfonema		7.9648e-05	0	0	0	0	0	0	0	0	0	0	0	0	0	0	0	0	0	0	0	0	0	0	0	0	0	0	0	0	0.00197225	0	0	0	0	0.00137792	0	0	0.00262791	0	0	0	0	0
Bacteria	Desulfobacterota	Desulfobacteria	Desulfobacterales	Desulfococcaceae	uncultured		8.33928e-05	0	0	0	0	0	0	0	0	0	0	0	0	0	0	0	0	0	0	0	0	0	0	0	0	0	0	0	0	0	0	0	0	0	0	0	0	0	0	0	0	0	0
Bacteria	Desulfobacterota	Desulfobacteria	Desulfobacterales	Desulforegulaceae	Desulforegula		3.57924e-05	0	0	0	0	0	0	0	0	0	0	0	0	0	0	0	0	0	0	0	0	0	0	0	0	0	0	0	0	0	0	0	0	0	0	0	0	0	0	0	0	0	0
Bacteria	Desulfobacterota	Desulfobacteria	Desulfobacterales	Desulfosarcinaceae	__		3.61816e-05	0	0	0	0	0	0	0	0	0	0	0	0	0	0	0	0	0	0	0	0	0	0	0.00814425	0	0	0	0	0	0	0	0	0	0	0	0	0	0	0	0	0	0	0
Bacteria	Desulfobacterota	Desulfobacteria	Desulfobacterales	Desulfosarcinaceae	Desulfatirhabdium		9.85505e-05	0	0	0	0	0	0	0	0	0	0	0	0	0	0	0	0	0	0	0	0	0	0	0	0	0	0	0	0	0	0	0	0	0	0	0	0	0	0	0	0	0	0
Bacteria	Desulfobacterota	Desulfobacteria	Desulfobacterales	Desulfosarcinaceae	Desulfatitalea		2.03009e-05	0	0	0	0	0	0	0	0	0	0	0	0	0	0	0	0	0	0	0	0	0	0	0	0	0	0	0	0	0	0	0	0	0	0	0	0	0	0	0	0	0	0
Bacteria	Desulfobacterota	Desulfobacteria	Desulfobacterales	Desulfosarcinaceae	Incertae_Sedis		3.30267e-05	0	0	0	0	0	0	0	0	0	0	0	0	0	0	0	0	0	0	0	0	0	0	0	0	0	0	0	0	0	0	0	0	0	0	0	0	0	0	0	0	0	0
Bacteria	Desulfobacterota	Desulfobacteria	Desulfobacterales	Desulfosarcinaceae	Sva0081_sediment_group		0.000415254	0	0	0	0	0	0	0	0	0	0	0	0	0	0	0	0	0	0	0	0	0	0	0	0	0	0	0	0	0	0	0	0	0	0	0	0	0	0	0	0	0	0
Bacteria	Desulfobacterota	Desulfobacteria	Desulfobacterales	Desulfosarcinaceae	uncultured		0.000302091	0	0.00676682	0.00780092	0	0	0	0	0	0	0.00465131	0	0	0	0	0	0	0	0	0.00409249	0	0	0	0	0	0	0	0	0	0	0	0	0	0	0	0	0	0	0	0	0	0	0
Bacteria	Desulfobacterota	Desulfobulbia	Desulfobulbales	__	__		0.00204157	0	0	0	0	0	0	0	0	0	0	0	0	0	0	0	0	0.211675	0	0	0	0	0	0	0	0	0	0	0	0	0	0	0	0	0	0	0	0	0	0	0	0	0
Bacteria	Desulfobacterota	Desulfobulbia	Desulfobulbales	Desulfobulbaceae	__		0.000607799	0	0	0	0	0	0	0	0	0	0	0	0	0	0	0	0	0.073272	0	0	0	0	0	0	0	0	0	0	0	0	0	0	0	0	0	0	0	0	0	0	0	0	0
Bacteria	Desulfobacterota	Desulfobulbia	Desulfobulbales	Desulfobulbaceae	Desulfobulbus		0.00501372	0.00262529	0.00270673	0	0.00440567	0.0059271	0	0	0	0	0	0	0	0	0	0	0	0	0	0	0	0	0	0.00488655	0	0	0	0	0	0	0	0	0	0	0	0	0.00253849	0.00394187	0.0624761	0	0	0	0
Bacteria	Desulfobacterota	Desulfobulbia	Desulfobulbales	Desulfobulbaceae	uncultured		3.17592e-05	0	0	0	0	0	0	0	0	0	0	0	0	0	0	0	0	0	0	0	0	0	0	0	0	0	0	0	0	0	0	0	0	0	0	0	0	0	0	0	0	0	0
Bacteria	Desulfobacterota	Desulfobulbia	Desulfobulbales	Desulfocapsaceae	[Desulfobacterium]_catecholicum_group		0.000609485	0	0	0	0	0	0	0	0	0	0	0	0	0	0	0	0	0	0	0	0	0	0	0	0	0	0	0	0	0	0	0	0	0	0	0	0	0	0	0	0	0	0
Bacteria	Desulfobacterota	Desulfobulbia	Desulfobulbales	Desulfocapsaceae	Desulfofustis		1.85393e-05	0	0	0	0	0	0	0	0	0	0	0	0	0	0	0	0	0	0	0	0	0	0	0	0	0	0	0	0	0	0	0	0	0	0	0	0	0	0	0	0	0	0
Bacteria	Desulfobacterota	Desulfobulbia	Desulfobulbales	Desulfocapsaceae	Desulfopila		0.000443135	0	0	0	0	0	0	0	0	0	0	0	0	0	0	0	0	0	0	0	0	0	0	0	0	0	0	0	0	0	0	0	0	0	0	0	0	0	0	0	0	0	0
Bacteria	Desulfobacterota	Desulfobulbia	Desulfobulbales	Desulfocapsaceae	uncultured		0.00278244	0	0	0	0	0	0	0	0	0	0	0	0	0	0	0	0	0	0	0	0	0	0	0	0	0	0	0	0	0	0	0	0	0	0	0	0	0	0	0	0	0	0
Bacteria	Desulfobacterota	Desulfomonilia	Desulfomonilales	Desulfomonilaceae	Desulfomonile		0.00234095	0	0	0	0	0	0	0	0	0	0	0	0	0	0	0	0	0	0	0	0	0	0	0	0	0	0	0	0	0	0	0	0	0.00244942	0	0	0	0	0	0	0	0	0
Bacteria	Desulfobacterota	Desulfovibrionia	Desulfovibrionales	Desulfohalobiaceae	Desulfovermiculus		0.00246503	0	0	0	0	0	0	0	0	0	0	0	0	0	0	0	0	0	0	0	0	0	0	0	0	0	0	0	0	0	0	0	0	0	0	0	0	0	0	0	0	0	0
Bacteria	Desulfobacterota	Desulfovibrionia	Desulfovibrionales	Desulfomicrobiaceae	Desulfomicrobium		0.00829943	0.0170644	0.0121803	0.0296435	0.00881135	0.0296355	0.0192214	0.00756877	0	0	0.00465131	0	0.00375488	0	0	0	0	0	0	0	0	0.0184472	0.0106116	0.0195462	0.00411404	0	0	0.00842105	0.00397836	0.00197225	0	0	0.00232229	0	0	0	0	0	0	0	0	0	0
Bacteria	Desulfobacterota	Desulfovibrionia	Desulfovibrionales	Desulfovibrionaceae	Bilophila		7.00887e-05	0	0	0	0	0	0	0	0	0	0	0	0	0	0	0	0	0	0	0	0	0	0	0	0	0	0	0	0	0	0	0	0	0	0	0	0	0	0.00694179	0	0	0	0
Bacteria	Desulfobacterota	Desulfovibrionia	Desulfovibrionales	Desulfovibrionaceae	Desulfovibrio		0.022675	0.00918852	0.0392475	0.415009	0.0205598	0.0276598	0.0162642	0.0241255	0.0191876	0.00680056	0.0186052	0	0.0262842	0	0	0	0	0	0	0.00409249	0.00275323	0.00409937	0.0159174	0.0032577	0.0342837	0.00274703	0.0110616	0.0112281	0.00596754	0.00591675	0.00839731	0	0	0.0722579	0.0385818	0.00714235	0.0685392	0.0223373	0.0937142	0.00714579	0.00366508	0.0152613	0.0144353
Bacteria	Desulfobacterota	Desulfovibrionia	Desulfovibrionales	Desulfovibrionaceae	Desulfovibrionaceae		2.79249e-05	0	0	0	0	0	0	0	0	0	0	0	0	0	0	0	0	0	0	0	0	0	0	0	0	0	0	0	0	0	0	0	0	0	0	0	0	0	0	0	0	0	0
Bacteria	Desulfobacterota	Desulfovibrionia	Desulfovibrionales	Desulfovibrionaceae	uncultured		0.000198776	0	0	0.00624074	0	0	0	0	0	0	0	0	0	0	0	0	0	0	0	0	0	0	0	0	0	0	0	0	0	0	0	0	0.00232229	0	0	0	0	0.00262791	0.00694179	0	0	0	0
Bacteria	Desulfobacterota	Desulfuromonadia	Bradymonadales	Bradymonadales	Bradymonadales		0.0148945	0	0	0	0	0	0	0	0	0	0	0	0	0	0	0	0	0	0	0.0818498	0	0	0	0	0	0	0	0	0	0	0	0	0	0	0	0	0	0	0	0	0	0	0
Bacteria	Desulfobacterota	Desulfuromonadia	Desulfuromonadia	Desulfuromonadaceae	Desulfuromonadaceae		2.90834e-05	0	0	0	0	0	0	0	0	0	0	0	0	0	0	0	0	0	0	0	0	0	0	0	0	0	0	0	0	0	0	0	0	0	0	0	0	0	0	0	0	0	0
Bacteria	Desulfobacterota	Desulfuromonadia	Desulfuromonadia	Desulfuromonadaceae	Trichloromonas		2.45744e-05	0	0	0	0	0	0	0	0	0	0	0	0	0	0	0	0	0	0	0	0	0	0	0	0	0	0	0	0	0	0	0	0	0	0	0	0	0	0	0	0	0	0
Bacteria	Desulfobacterota	Desulfuromonadia	Desulfuromonadia	Syntrophotaleaceae	Syntrophotalea		0.000106482	0	0	0	0	0	0	0	0	0	0	0	0	0	0	0	0	0	0	0	0	0	0	0.0065154	0	0	0	0	0	0	0	0	0	0	0	0	0	0	0	0	0	0	0
Bacteria	Desulfobacterota	Desulfuromonadia	Geobacterales	Geobacteraceae	__		0.00020208	0	0	0	0	0	0	0	0	0	0	0	0	0	0	0	0	0	0	0	0	0	0	0	0	0	0	0	0	0	0	0	0	0	0	0	0	0	0	0	0	0	0
Bacteria	Desulfobacterota	Desulfuromonadia	Geobacterales	Geobacteraceae	Citrifermentans		0.000106216	0.00262529	0.00270673	0	0	0	0	0	0	0	0	0	0	0	0	0	0	0	0	0	0	0	0	0	0	0	0	0	0	0	0	0	0	0.00489884	0	0	0	0	0	0	0	0	0
Bacteria	Desulfobacterota	Desulfuromonadia	Geobacterales	Geobacteraceae	Geobacter		0.00240458	0.00262529	0	0.00468055	0	0	0	0	0	0	0	0	0	0	0	0	0	0	0	0	0	0	0	0.00488655	0	0	0	0	0	0	0	0	0	0.00367413	0.00275585	0	0	0	0.0312381	0	0	0	0
Bacteria	Desulfobacterota	Desulfuromonadia	Geobacterales	Geobacteraceae	Geobacteraceae		0.00022626	0	0	0	0	0	0	0	0	0	0	0	0	0	0	0	0	0	0	0	0	0	0	0	0	0	0	0	0	0	0	0	0	0	0	0	0	0	0	0	0	0	0
Bacteria	Desulfobacterota	Desulfuromonadia	Geobacterales	Geobacteraceae	Trichlorobacter		0.000848162	0	0	0	0	0	0	0	0	0	0	0	0	0	0	0	0	0	0	0	0	0	0	0.0032577	0	0	0	0	0	0	0	0	0	0	0	0	0	0	0.0104127	0	0	0	0
Bacteria	Desulfobacterota	Desulfuromonadia	Geobacterales	Geobacteraceae	uncultured		0.000515231	0	0	0	0	0	0	0	0	0	0	0	0	0	0	0	0	0	0	0	0	0	0	0	0	0	0	0	0	0	0	0.011287	0	0	0	0	0	0	0	0	0	0	0
Bacteria	Desulfobacterota	Desulfuromonadia	PB19	PB19	PB19	Yes	0.117929	0.0118138	0	0	0.120422	0.0118542	0.1449	0.16604	0.101842	0.170014	0.0418618	0.0702516	0.398017	0.121428	0.107168	0.0122903	0	0.048848	0.0944287	0.482914	0.0151428	0.12708	0.0725125	0.011402	0.0507398	0.245859	0.00948137	0.319064	0.193945	0.134113	0.0455854	0.0177368	0.00232229	0	0	0	0	0	0	0	0	0	0
Bacteria	Desulfobacterota	Syntrophia	Syntrophales	Smithellaceae	Smithella		0.000604718	0	0	0	0	0	0	0	0	0	0	0	0	0	0	0	0	0	0	0	0	0	0	0	0	0	0	0	0	0	0	0	0	0	0	0	0	0	0	0	0	0	0
Bacteria	Desulfobacterota	Syntrophia	Syntrophales	Syntrophaceae	Syntrophus		0.000505264	0	0	0	0	0	0	0	0	0	0	0	0	0	0	0	0	0	0	0	0	0	0	0	0	0	0	0	0	0	0	0.00967461	0	0	0	0	0	0	0	0	0	0	0
Bacteria	Desulfobacterota	Syntrophia	Syntrophales	Syntrophales	Syntrophales		5.28745e-05	0	0	0	0	0	0	0	0	0	0	0	0	0	0	0	0	0	0	0	0	0	0	0	0	0	0	0	0	0	0	0	0	0	0	0	0	0	0	0	0	0	0
Bacteria	Desulfobacterota	Syntrophia	Syntrophales	uncultured	uncultured		0.00145269	0	0	0	0	0	0	0	0	0	0	0	0	0	0	0	0	0	0	0	0	0	0	0	0	0	0	0	0	0	0	0.0145119	0	0	0	0	0	0	0	0	0	0	0
Bacteria	Desulfobacterota	Syntrophobacteria	Syntrophobacterales	Syntrophobacteraceae	Desulforhabdus		0.00223937	0.00262529	0	0	0.0146856	0.0059271	0.0207	0.00756877	0.00295194	0	0.0124035	0	0.0093872	0.0080952	0	0	0	0	0	0	0.00825968	0.0102484	0.0212232	0.0130308	0.00685674	0.00274703	0.00474068	0.00187135	0	0	0	0	0	0	0	0	0	0	0	0	0	0	0
Bacteria	Desulfobacterota	Syntrophobacteria	Syntrophobacterales	Syntrophobacteraceae	Desulfovirga		7.59054e-05	0	0	0	0	0	0	0	0	0	0	0	0	0	0	0	0	0	0	0	0	0	0	0	0	0	0	0	0	0	0	0	0	0	0	0	0	0	0	0	0	0	0
Bacteria	Desulfobacterota	Syntrophobacteria	Syntrophobacterales	Syntrophobacteraceae	Syntrophobacter		0.00111699	0	0	0	0	0	0	0	0	0	0	0	0	0	0	0	0	0	0	0	0	0.00409937	0	0	0	0	0	0	0	0.00197225	0	0.00322487	0.00464457	0	0	0	0	0	0	0	0	0	0
Bacteria	Desulfobacterota	Syntrophobacteria	Syntrophobacterales	Syntrophobacteraceae	uncultured		0.000366668	0	0	0	0	0	0	0	0	0	0	0	0	0	0	0	0	0	0	0	0	0	0	0	0	0	0	0	0	0	0	0	0	0	0	0	0	0	0	0	0	0	0
Bacteria	Desulfobacterota	Syntrophorhabdia	Syntrophorhabdales	Syntrophorhabdaceae	Syntrophorhabdus		0.000852363	0	0	0	0	0	0	0	0	0	0	0	0	0	0	0	0	0	0	0	0	0	0	0	0	0	0	0	0	0	0	0	0	0	0	0	0	0	0	0	0	0	0
Bacteria	Desulfobacterota	uncultured	uncultured	uncultured	uncultured		0.0942979	0	0	0	0	0	0	0	0	0	0	0	0.00375488	0	0	0	0	0	0	0	0	0	0	0	0	0	0	0	0	0	0	0	0	0	0	0	0	0	0	0	0	0	0
Bacteria	Dictyoglomota	Dictyoglomia	Dictyoglomales	Dictyoglomaceae	Dictyoglomus		7.59827e-05	0	0	0	0	0	0	0	0	0	0	0	0	0	0	0	0	0	0	0	0	0	0	0	0	0	0	0	0	0	0	0	0	0	0.0117123	0	0	0	0	0	0	0	0
Bacteria	Edwardsbacteria	Edwardsbacteria	Edwardsbacteria	Edwardsbacteria	Edwardsbacteria		4.05828e-06	0	0	0	0	0	0	0	0	0	0	0	0	0	0	0	0	0	0	0	0	0	0	0	0	0	0	0	0	0	0	0	0	0	0	0	0	0	0	0	0	0	0
Bacteria	Elusimicrobiota	Elusimicrobia	Elusimicrobiales	Elusimicrobiaceae	Elusimicrobium		7.66498e-05	0	0	0	0	0	0	0	0	0	0	0	0	0	0	0	0	0	0	0	0	0	0	0	0	0	0	0	0	0	0	0	0	0.00367413	0	0	0	0	0	0	0	0	0
Bacteria	Elusimicrobiota	Elusimicrobia	Lineage_IV	Lineage_IV	Lineage_IV		0.00513806	0	0	0	0	0	0	0	0	0	0	0	0	0	0	0	0	0	0	0	0	0	0	0	0	0	0	0	0	0	0	0	0	0	0	0	0	0	0	0	0	0	0
Bacteria	Elusimicrobiota	Elusimicrobia	MVP-88	MVP-88	MVP-88		0.0789482	0	0	0	0	0	0	0	0	0	0	0	0	0	0	0	0	0	0	0	0	0	0	0	0	0	0	0	0	0	0	0	0	0	0.00206688	0	0	0	0	0	0	0	0
Bacteria	Elusimicrobiota	Endomicrobia	Endomicrobiales	Endomicrobiaceae	Endomicrobium		5.5454e-05	0	0	0	0	0	0	0	0	0	0	0	0	0	0	0	0	0	0	0	0	0	0	0	0	0	0	0	0	0	0	0	0	0	0	0	0	0	0	0	0	0	0
Bacteria	Elusimicrobiota	Lineage_IIa	Lineage_IIa	Lineage_IIa	Lineage_IIa		0.00330099	0	0	0	0	0	0	0	0	0	0	0	0	0	0	0	0	0	0	0	0	0	0	0	0	0	0	0	0	0	0	0	0	0	0	0	0	0	0	0	0	0	0
Bacteria	Elusimicrobiota	Lineage_IIb	Lineage_IIb	Lineage_IIb	Lineage_IIb		0.0178778	0	0	0	0	0	0	0	0	0	0	0	0	0	0	0	0	0	0	0	0	0	0	0	0	0	0	0	0	0	0	0	0	0	0	0	0	0	0	0	0	0	0
Bacteria	Elusimicrobiota	Lineage_IIc	Lineage_IIc	Lineage_IIc	Lineage_IIc		0.000288328	0	0	0	0	0	0	0	0	0	0	0	0	0	0	0	0	0	0	0	0	0	0	0	0	0	0	0	0	0	0	0	0	0	0	0	0	0	0	0	0	0	0
Bacteria	Elusimicrobiota	Rs-M47	Rs-M47	Rs-M47	Rs-M47		2.28917e-05	0	0	0	0	0	0	0	0	0	0	0	0	0	0	0	0	0	0	0	0	0	0	0	0	0	0	0	0	0	0	0	0	0	0	0	0	0	0	0	0	0	0
Bacteria	Entotheonellaeota	Entotheonellia	Entotheonellales	Entotheonellaceae	Entotheonellaceae		6.18534e-05	0	0	0	0	0	0	0	0	0	0	0	0	0	0	0	0	0	0	0	0	0	0	0	0	0	0	0	0	0	0	0	0	0	0	0	0	0	0	0	0	0	0
Bacteria	FCPU426	FCPU426	FCPU426	FCPU426	FCPU426		0.00157936	0	0	0	0	0	0	0	0	0	0	0	0	0	0	0	0	0	0	0	0	0	0	0	0	0	0	0	0	0	0	0	0	0	0	0	0	0	0	0	0	0	0
Bacteria	Fermentibacterota	Fermentibacteria	Fermentibacterales	Fermentibacteraceae	Fermentibacteraceae		0.00206679	0	0.00406009	0	0	0	0	0	0	0	0	0	0	0	0	0	0	0	0	0	0.00412984	0	0	0	0	0	0	0	0	0.00295838	0	0.0580477	0.00696686	0	0	0	0	0	0	0	0	0	0
Bacteria	Fibrobacterota	Chitinivibrionia	Chitinivibrionales	Chitinivibrionaceae	possible_genus_03		5.34447e-05	0	0	0	0	0	0	0	0	0	0	0	0	0	0	0	0	0	0	0	0	0	0	0	0	0	0	0	0	0	0	0	0	0	0	0	0	0	0	0	0	0	0
Bacteria	Fibrobacterota	Chitinivibrionia	uncultured	uncultured	uncultured		0.00240754	0	0	0	0	0	0	0	0	0	0	0	0	0	0	0	0	0	0	0	0	0	0	0	0	0	0	0	0	0	0	0	0	0	0	0	0	0	0	0	0	0	0
Bacteria	Fibrobacterota	Fibrobacteria	Fibrobacterales	B122	B122		0.000288117	0	0	0	0	0	0	0	0	0	0	0	0	0	0	0	0	0	0	0	0	0	0	0	0	0	0	0	0	0	0	0	0	0	0	0	0	0	0	0	0	0	0
Bacteria	Fibrobacterota	Fibrobacteria	Fibrobacterales	B18	B18		4.07099e-05	0	0	0	0	0	0	0	0	0	0	0	0	0	0	0	0	0	0	0	0	0	0	0	0	0	0	0	0	0	0	0	0	0	0	0	0	0	0	0	0	0	0
Bacteria	Fibrobacterota	Fibrobacteria	Fibrobacterales	B5-096	B5-096		9.67704e-05	0	0	0	0	0	0	0	0	0	0	0	0	0	0	0	0	0	0	0	0	0	0	0	0	0	0	0	0	0	0	0	0	0	0	0	0	0	0	0	0	0	0
Bacteria	Fibrobacterota	Fibrobacteria	Fibrobacterales	Candidatus_Raymondbacteria	Candidatus_Raymondbacteria		0.000319219	0	0	0	0	0	0	0	0	0	0	0	0	0	0	0	0	0	0	0	0	0	0	0	0	0	0	0	0	0	0	0	0	0	0	0	0	0	0	0	0	0	0
Bacteria	Fibrobacterota	Fibrobacteria	Fibrobacterales	Fibrobacteraceae	Fibrobacter		0.000119278	0	0	0	0	0	0	0	0	0	0	0	0	0	0	0	0	0	0	0	0	0	0	0	0	0	0	0	0	0	0	0	0	0	0	0	0	0	0	0	0	0	0
Bacteria	Fibrobacterota	Fibrobacteria	Fibrobacterales	Fibrobacteraceae	possible_genus_04		0.00448696	0	0	0	0	0	0	0	0	0	0	0	0	0	0	0	0	0	0	0	0	0	0	0	0	0	0	0	0	0	0	0	0	0	0	0	0	0	0	0	0	0	0
Bacteria	Fibrobacterota	Fibrobacteria	Fibrobacterales	Fibrobacteraceae	uncultured		0.00483197	0	0	0	0.0690222	0	0	0	0	0	0	0	0	0	0	0	0	0	0	0	0	0	0	0	0	0	0	0	0	0	0	0	0	0	0	0	0	0	0	0	0	0	0
Bacteria	Fibrobacterota	Fibrobacteria	Fibrobacterales	SBYC	SBYC		2.06651e-05	0	0	0	0	0	0	0	0	0	0	0	0	0	0	0	0	0	0	0	0	0	0	0	0	0	0	0	0	0	0	0	0	0	0	0	0	0	0	0	0	0	0
Bacteria	Fibrobacterota	Fibrobacteria	Fibrobacterales	TG3	TG3		0.000152245	0	0	0	0	0	0	0	0	0	0	0	0	0	0	0	0	0	0	0	0	0	0	0	0	0	0	0	0	0	0	0	0	0	0	0	0	0	0	0	0	0	0
Bacteria	Firmicutes	__	__	__	__		0.00258896	0	0	0	0	0	0	0	0	0	0	0	0	0	0	0	0	0	0	0	0	0	0	0	0	0	0	0	0	0	0.00239923	0	0	0	0	0	0	0	0	0	0	0	0
Bacteria	Firmicutes	Bacilli	__	__	__		0.00240754	0	0	0	0	0	0	0	0	0	0	0	0	0	0	0	0	0	0	0	0	0	0	0	0	0	0	0	0	0	0	0	0.00232229	0	0	0	0	0	0	0	0	0	0
Bacteria	Firmicutes	Bacilli	Acholeplasmatales	Acholeplasmataceae	Acholeplasma		8.12404e-05	0	0	0	0	0	0	0	0	0	0	0	0	0	0	0	0	0	0	0	0.00412984	0	0	0	0	0	0	0	0	0	0	0	0	0	0	0	0.00253849	0	0	0	0	0	0
Bacteria	Firmicutes	Bacilli	Acholeplasmatales	Acholeplasmataceae	EUB33-2		7.25486e-05	0	0	0	0	0	0	0	0	0	0	0	0	0	0	0	0	0	0	0	0	0	0	0	0	0	0	0	0	0	0	0	0	0	0	0	0	0	0	0	0	0	0
Bacteria	Firmicutes	Bacilli	Alicyclobacillales	Alicyclobacillaceae	Alicyclobacillus		0.000349309	0	0	0	0	0	0	0.00189219	0	0	0.00775218	0	0	0	0	0	0	0	0	0	0	0	0	0	0.00685674	0.00412054	0.00474068	0.00187135	0	0.00197225	0	0	0	0	0	0	0	0	0	0	0	0	0
Bacteria	Firmicutes	Bacilli	Bacillales	Bacillaceae	__		6.95176e-05	0	0	0	0	0	0	0	0	0	0	0	0	0	0	0	0	0	0	0	0	0	0	0	0	0	0	0	0	0	0	0	0	0	0	0	0	0	0	0	0	0	0
Bacteria	Firmicutes	Bacilli	Bacillales	Bacillaceae	Anoxybacillus		2.85235e-05	0	0	0	0	0	0	0	0	0	0	0	0	0	0	0	0	0	0	0	0	0.00614905	0	0	0	0	0	0	0	0	0	0	0	0	0	0	0	0	0	0	0	0	0
Bacteria	Firmicutes	Bacilli	Bacillales	Bacillaceae	Bacillus		0.00567162	0.00525058	0.0121803	0	0	0.0039514	0.00295714	0.0118262	0	0.00906742	0.010853	0	0	0.0060714	0	0	0	0	0	0	0	0	0	0	0.00274269	0	0.00316046	0.00467836	0.00198918	0.00295838	0.00239923	0	0	0	0.00137792	0.00999929	0	0	0	0	0	0	0
Bacteria	Firmicutes	Bacilli	Bacillales	Bacillaceae	Halolactibacillus		2.36465e-05	0	0	0	0	0	0	0	0	0	0	0	0	0	0	0	0	0	0	0	0	0	0	0	0	0	0	0	0	0	0	0	0	0	0	0	0	0	0	0	0	0	0
Bacteria	Firmicutes	Bacilli	Bacillales	Planococcaceae	Caryophanon		4.83653e-05	0	0	0	0	0	0	0	0	0	0	0	0	0	0	0	0	0	0	0	0	0	0	0	0	0	0	0	0	0	0	0	0	0	0	0	0	0	0	0	0	0	0
Bacteria	Firmicutes	Bacilli	Bacillales	Planococcaceae	Chryseomicrobium		2.50205e-05	0	0	0	0	0	0	0	0	0	0	0	0	0	0.00518556	0	0	0	0	0	0	0	0	0	0	0	0	0	0	0	0	0	0	0	0	0	0	0	0	0	0	0	0
Bacteria	Firmicutes	Bacilli	Bacillales	Planococcaceae	Kurthia		0.000248794	0	0	0	0	0	0	0	0	0	0	0	0	0	0	0	0	0	0	0	0	0	0	0	0	0	0	0	0	0	0	0	0	0	0	0	0	0	0	0	0	0	0
Bacteria	Firmicutes	Bacilli	Bacillales	Planococcaceae	Lysinibacillus		5.00503e-05	0	0	0	0	0	0	0	0	0	0	0	0	0	0	0	0	0	0	0	0	0	0	0	0	0	0	0	0	0	0	0	0	0	0	0	0	0	0	0	0	0	0
Bacteria	Firmicutes	Bacilli	Bacillales	Planococcaceae	Planococcus		4.90257e-05	0	0	0	0	0	0	0	0	0	0	0	0	0	0	0	0	0	0	0	0	0	0	0	0	0	0	0	0	0	0	0	0	0	0	0	0	0	0	0.00535934	0	0	0
Bacteria	Firmicutes	Bacilli	Bacillales	Planococcaceae	Solibacillus		0.000196212	0	0	0	0	0	0	0	0	0	0	0	0	0	0	0	0	0	0	0	0	0	0	0	0	0	0	0	0	0	0	0	0	0	0	0	0	0	0	0	0	0	0
Bacteria	Firmicutes	Bacilli	Bacillales	Planococcaceae	Sporosarcina		5.64016e-06	0	0	0	0	0	0	0	0	0	0	0	0	0	0	0	0	0	0	0	0	0	0	0	0	0	0	0	0	0	0	0	0	0	0	0	0	0	0	0	0	0	0
Bacteria	Firmicutes	Bacilli	Brevibacillales	Brevibacillaceae	Brevibacillus		0.000109222	0	0	0	0	0	0	0	0	0	0	0	0	0	0	0	0	0	0	0	0	0	0	0	0	0	0	0	0	0	0.00359885	0	0.00580572	0	0	0	0	0	0	0	0	0	0
Bacteria	Firmicutes	Bacilli	Erysipelotrichales	__	__		3.69097e-05	0	0	0	0	0	0	0	0	0	0	0	0	0	0	0	0	0	0	0	0	0	0	0	0	0	0	0	0	0	0	0	0	0	0	0	0	0	0	0	0	0	0
Bacteria	Firmicutes	Bacilli	Erysipelotrichales	Erysipelatoclostridiaceae	Catenibacterium		0.000105894	0	0	0	0	0	0	0.00141914	0	0	0	0	0	0	0	0	0	0	0	0	0	0	0	0	0	0	0	0	0	0	0	0	0	0	0	0	0	0	0	0	0	0	0
Bacteria	Firmicutes	Bacilli	Erysipelotrichales	Erysipelatoclostridiaceae	Erysipelatoclostridium		0.00178814	0	0.0108269	0	0	0	0	0	0	0	0	0	0	0	0	0	0	0	0	0	0.00275323	0.00819874	0.00884298	0.0162885	0	0	0.0142221	0	0.00397836	0	0	0	0	0	0.0268695	0	0	0	0	0	0	0	0
Bacteria	Firmicutes	Bacilli	Erysipelotrichales	Erysipelatoclostridiaceae	Erysipelotrichaceae_UCG-003		3.88551e-05	0	0	0	0	0	0	0	0	0	0	0	0	0	0	0	0	0	0	0	0	0	0	0	0	0	0	0	0	0	0	0	0	0	0	0	0	0	0	0	0	0	0
Bacteria	Firmicutes	Bacilli	Erysipelotrichales	Erysipelatoclostridiaceae	UCG-004		0.00155905	0	0.00541345	0.00624074	0.00881135	0	0.01035	0.00331134	0.00442791	0.00453371	0.00775218	0	0	0.0060714	0.00691408	0	0	0	0	0	0	0	0	0	0	0	0	0.00187135	0	0	0	0	0	0.0110224	0.035137	0	0.0152309	0.00262791	0.0694179	0	0	0.00352183	0.00787381
Bacteria	Firmicutes	Bacilli	Erysipelotrichales	Erysipelotrichaceae	__		4.92883e-05	0	0	0	0	0	0	0	0	0	0	0	0	0	0	0	0	0	0	0	0	0	0	0	0	0	0	0	0	0	0	0	0	0	0	0	0	0	0	0	0	0	0
Bacteria	Firmicutes	Bacilli	Erysipelotrichales	Erysipelotrichaceae	[Anaerorhabdus]_furcosa_group		0.000275065	0	0	0	0	0	0	0	0	0	0	0	0	0	0.00345704	0	0	0	0	0	0	0	0	0	0	0	0	0	0	0	0	0	0	0	0.00413377	0	0	0	0	0	0	0	0
Bacteria	Firmicutes	Bacilli	Erysipelotrichales	Erysipelotrichaceae	Dielma		0.00162528	0	0.00270673	0	0.00881135	0	0	0	0	0	0	0	0	0	0	0	0	0	0	0	0	0.0573912	0.00707439	0	0	0.00274703	0	0	0	0	0	0	0	0.00244942	0	0	0	0	0	0	0	0	0
Bacteria	Firmicutes	Bacilli	Erysipelotrichales	Erysipelotrichaceae	Erysipelothrix		0.00211118	0	0	0	0	0	0	0	0	0	0	0	0	0	0	0	0	0	0	0	0	0	0	0	0	0	0	0	0	0	0	0.00322487	0	0	0	0	0	0	0	0	0	0	0
Bacteria	Firmicutes	Bacilli	Erysipelotrichales	Erysipelotrichaceae	Erysipelotrichaceae_UCG-006		1.46755e-05	0	0	0	0	0	0	0	0	0	0	0	0	0	0	0	0	0	0	0	0	0	0	0	0	0	0	0	0	0	0	0	0	0	0.00206688	0	0	0	0	0	0	0	0
Bacteria	Firmicutes	Bacilli	Erysipelotrichales	Erysipelotrichaceae	Erysipelotrichaceae_UCG-009		3.50469e-05	0	0	0	0.00293712	0	0	0	0	0	0	0	0	0	0	0	0	0	0	0	0	0	0	0	0	0	0	0	0	0	0	0	0	0	0	0	0.00253849	0.00394187	0	0	0	0	0
Bacteria	Firmicutes	Bacilli	Erysipelotrichales	Erysipelotrichaceae	Faecalitalea		0.000127603	0	0	0	0	0	0	0	0	0	0	0	0	0	0	0	0	0	0	0	0	0	0	0	0	0	0	0	0	0	0	0	0	0	0	0	0	0	0	0	0	0	0
Bacteria	Firmicutes	Bacilli	Erysipelotrichales	Erysipelotrichaceae	Holdemanella		0.000187823	0	0	0	0	0	0	0	0	0	0	0	0	0	0	0	0	0	0	0	0	0	0	0	0	0	0	0	0	0	0	0	0	0	0	0	0	0	0	0	0	0	0
Bacteria	Firmicutes	Bacilli	Erysipelotrichales	Erysipelotrichaceae	Solobacterium		0.000450156	0	0	0	0	0	0	0	0	0	0	0	0	0	0	0	0	0	0	0	0	0	0	0	0	0	0	0	0	0	0	0	0	0	0.0089565	0	0	0	0	0	0	0	0.0026246
Bacteria	Firmicutes	Bacilli	Erysipelotrichales	Erysipelotrichaceae	Turicibacter		0.000520233	0	0	0	0	0	0	0	0	0	0	0	0	0	0	0	0	0	0	0	0	0	0	0	0	0	0	0	0	0	0	0	0	0	0	0	0	0	0	0	0	0	0
Bacteria	Firmicutes	Bacilli	Erysipelotrichales	Erysipelotrichaceae	uncultured		5.46537e-05	0	0	0	0	0	0	0	0	0	0	0	0.00375488	0	0	0	0	0	0	0	0	0	0	0	0	0	0	0	0	0	0	0	0	0	0.00275585	0	0	0	0	0	0	0	0
Bacteria	Firmicutes	Bacilli	Exiguobacterales	Exiguobacteraceae	Exiguobacterium		0.000257301	0	0	0	0	0	0	0	0	0	0	0	0	0	0	0	0	0	0	0	0	0	0	0	0	0	0	0	0	0	0	0	0	0	0.00206688	0	0	0	0	0	0	0	0
Bacteria	Firmicutes	Bacilli	Izemoplasmatales	Izemoplasmataceae	Izemoplasmataceae		4.98697e-05	0	0	0	0	0	0	0	0	0	0	0	0	0	0	0	0	0	0	0	0	0	0	0	0	0	0	0	0	0	0	0	0	0	0	0	0	0	0	0	0	0	0
Bacteria	Firmicutes	Bacilli	Izemoplasmatales	Izemoplasmatales	Izemoplasmatales		0.000345138	0	0	0	0	0	0	0	0	0	0	0	0	0	0	0	0	0	0	0	0	0	0	0	0	0	0	0	0	0	0	0	0	0	0	0	0	0	0	0	0	0	0
Bacteria	Firmicutes	Bacilli	Lactobacillales	__	__		0.000577252	0	0	0	0	0	0	0	0	0	0	0	0	0	0	0	0	0	0	0	0	0	0	0	0	0	0	0	0	0	0	0	0	0	0	0	0	0	0	0	0	0	0
Bacteria	Firmicutes	Bacilli	Lactobacillales	Aerococcaceae	Dolosicoccus		3.85196e-06	0	0	0	0	0	0	0	0	0	0	0	0	0	0	0	0	0	0	0	0	0	0	0	0	0	0	0	0	0	0	0	0	0	0	0	0	0	0	0	0	0	0
Bacteria	Firmicutes	Bacilli	Lactobacillales	Carnobacteriaceae	Alkalibacterium		1.07484e-05	0	0	0	0	0	0	0	0	0	0	0	0	0	0	0	0	0	0	0	0	0	0	0	0	0	0	0	0	0	0	0	0	0	0	0	0	0	0	0	0	0	0
Bacteria	Firmicutes	Bacilli	Lactobacillales	Carnobacteriaceae	Carnobacterium		6.95809e-06	0	0	0	0	0	0	0	0	0	0	0	0	0	0	0	0	0	0	0	0	0	0	0	0	0	0	0	0	0	0	0	0	0	0	0	0	0	0	0	0	0	0
Bacteria	Firmicutes	Bacilli	Lactobacillales	Carnobacteriaceae	Granulicatella		0.000240337	0	0	0	0	0	0	0	0	0	0	0	0	0	0	0	0	0	0	0	0	0	0	0	0	0	0	0.00187135	0.000994589	0	0.00479846	0.00483731	0	0	0.00275585	0.00285694	0	0	0	0	0	0	0
Bacteria	Firmicutes	Bacilli	Lactobacillales	Carnobacteriaceae	Trichococcus		0.0154121	0	0	0	0	0	0	0	0	0	0	0	0	0	0	0	0	0	0	0	0	0	0	0	0	0	0	0	0	0	0	0	0	0	0	0	0	0	0	0	0	0	0
Bacteria	Firmicutes	Bacilli	Lactobacillales	Enterococcaceae	Enterococcus	Yes	0.282613	0.0249403	0.0338341	0.123255	1.84745	0.77645	1.97685	1.94328	0.844256	1.1969	0.78142	0.191595	0.503154	0.0870234	0.00691408	0	0	0	0	0	1.30365	0.731737	1.17789	0.974052	1.71418	0.682636	0.474068	0.106667	0.166096	0.0443756	0.00839731	0.011287	0.00580572	0.0428648	0.0303143	0.0299979	0.583853	0.287757	0.0902433	0.0285832	0.0604739	0.226571	0.384504
Bacteria	Firmicutes	Bacilli	Lactobacillales	Lactobacillaceae	Lactobacillus		0.0151709	0	0.0108269	0.201264	0.0734279	0.00987849	0.0280928	0.128196	0.00737986	0.0113343	0.00465131	0	0.0093872	0.0222618	0.00345704	0	0	0	0	0	0	0	0	0	0	0.00274703	0	0.00280702	0	0	0	0	0	0.00489884	0.00413377	0.00714235	0.0913856	0.0105117	0	0.0035729	0	0.00234789	0.0104984
Bacteria	Firmicutes	Bacilli	Lactobacillales	Leuconostocaceae	Leuconostoc		0.00296964	0	0	0.0436852	0	0	0	0	0	0	0	0	0	0	0	0	0	0	0	0	0	0	0	0	0	0	0	0	0	0	0.03119	0.0177368	0.00928915	0	0	0	0	0	0	0	0	0	0
Bacteria	Firmicutes	Bacilli	Lactobacillales	Leuconostocaceae	Weissella		7.23017e-05	0	0	0	0	0	0	0	0	0	0	0	0	0	0	0	0	0	0	0	0	0	0	0	0	0	0	0	0	0	0	0.00806218	0	0	0	0	0	0	0	0	0	0	0
Bacteria	Firmicutes	Bacilli	Lactobacillales	Streptococcaceae	Lactococcus	Yes	0.263637	0.238902	0.76059	4.4434	0.17329	0	0	0.00567658	0	0.108809	0.226364	0.204368	0.116401	0.131547	0.141739	0.0368709	0.226741	0.594317	0.553082	0.0879885	0.00688307	0	0	0	0.0164562	0.214268	0.48197	0.264795	1.49089	0.888499	0.482246	0.128995	0.0952138	0.417626	0.355504	0.212842	0.125655	0.0118256	0	0	0	0.00939155	0.0944857
Bacteria	Firmicutes	Bacilli	Lactobacillales	Streptococcaceae	Streptococcus	Yes	0.0153804	0.00787588	0.0162404	0.00624074	0	0	0.0044357	0	0	0	0	0	0.0319165	0	0	0	0	0	0	0	0.0247791	0	0.0601323	0.0260616	0.0342837	0.00686757	0.0948137	0.0654971	0.0328215	0.023667	0	0	0	0.00979768	0.0158461	0	0	0	0	0	0	0	0
Bacteria	Firmicutes	Bacilli	Lactobacillales	uncultured	uncultured		0.00163367	0	0	0	0	0	0	0	0	0	0	0	0	0	0	0	0	0	0	0	0	0	0	0	0	0	0	0	0	0	0	0	0	0	0	0	0	0	0	0	0	0	0
Bacteria	Firmicutes	Bacilli	Lactobacillales	Vagococcaceae	Vagococcus		0.000268274	0	0	0	0	0	0	0	0	0	0	0	0	0	0	0	0	0	0	0	0	0	0	0	0	0	0	0	0	0	0	0	0	0	0	0	0	0	0	0	0	0	0
Bacteria	Firmicutes	Bacilli	Mycoplasmatales	Mycoplasmataceae	Mycoplasma		0.000114116	0	0	0	0	0	0	0	0	0	0	0	0	0	0	0	0	0	0	0	0	0	0	0	0	0	0	0	0	0	0	0	0.00348343	0	0.00551169	0	0	0	0	0	0	0	0
Bacteria	Firmicutes	Bacilli	Paenibacillales	Paenibacillaceae	__		6.20171e-05	0	0	0	0	0	0	0	0	0	0	0	0	0	0	0	0	0	0	0	0	0	0	0	0	0	0	0	0	0	0	0	0	0	0	0	0	0	0	0	0	0	0
Bacteria	Firmicutes	Bacilli	Paenibacillales	Paenibacillaceae	Ammoniphilus		1.43914e-05	0	0	0	0	0	0	0	0	0	0	0	0	0	0	0	0	0	0	0	0	0	0	0	0	0	0	0	0	0	0	0	0	0	0	0	0	0	0	0	0	0	0
Bacteria	Firmicutes	Bacilli	Paenibacillales	Paenibacillaceae	Paenibacillus		0.000616085	0	0	0	0	0	0	0	0	0	0	0	0	0	0	0	0	0	0	0	0	0	0	0	0	0	0	0	0	0	0	0	0	0.00612355	0	0	0	0	0	0	0	0	0
Bacteria	Firmicutes	Bacilli	RF39	RF39	RF39		0.00248155	0.00525058	0	0	0.00293712	0	0	0.000946096	0	0	0	0	0	0	0	0	0	0	0	0	0	0	0	0	0.00411404	0	0	0	0	0	0.00239923	0	0	0	0.00964546	0	0	0	0	0	0	0	0.0026246
Bacteria	Firmicutes	Bacilli	Staphylococcales	Gemellaceae	Gemella		5.56182e-05	0	0	0	0	0	0	0	0	0	0	0	0	0	0	0	0	0	0	0	0	0	0	0	0	0	0	0	0	0	0	0	0	0	0	0	0	0	0	0	0	0	0
Bacteria	Firmicutes	Bacilli	Staphylococcales	Staphylococcaceae	Staphylococcus		0.000585274	0	0	0.17162	0	0	0	0	0	0	0	0	0	0	0	0	0	0	0	0	0	0	0	0	0	0	0	0	0	0	0	0	0	0.00244942	0	0	0	0	0	0	0	0	0
Bacteria	Firmicutes	Bacilli	Thermoactinomycetales	Thermoactinomycetaceae	Baia		0.000206169	0	0	0	0	0	0	0	0	0	0	0	0	0	0	0	0	0	0	0	0	0	0	0	0	0	0	0	0	0	0	0	0	0	0	0	0	0	0	0	0	0	0
Bacteria	Firmicutes	Bacilli	Thermoactinomycetales	Thermoactinomycetaceae	Pasteuria		3.12273e-05	0	0	0	0	0	0	0	0	0	0	0	0	0	0	0	0	0	0	0	0	0	0	0	0	0	0	0	0	0	0	0	0	0	0	0	0	0	0	0	0	0	0
Bacteria	Firmicutes	Bacilli	Thermoactinomycetales	Thermoactinomycetaceae	uncultured		0.000249552	0	0	0	0	0	0.00295714	0.00283829	0	0	0	0	0	0	0	0	0	0	0	0	0	0	0	0	0	0	0	0	0	0	0	0	0	0	0	0	0	0	0	0	0	0	0
Bacteria	Firmicutes	BRH-c20a	BRH-c20a	BRH-c20a	BRH-c20a		0.00191204	0	0	0	0	0	0	0	0	0	0	0	0	0	0	0	0	0	0	0.00409249	0	0	0	0	0	0	0	0	0	0	0	0.0354736	0	0	0	0	0	0	0	0	0	0	0
Bacteria	Firmicutes	Clostridia	__	__	__		0.000279181	0	0	0	0	0	0	0	0	0	0	0	0	0	0	0	0	0	0	0	0	0	0	0	0	0	0	0	0	0	0	0	0	0	0	0	0	0	0	0	0	0	0
Bacteria	Firmicutes	Clostridia	Caldicoprobacterales	Caldicoprobacteraceae	Caldicoprobacter		2.52656e-05	0	0	0	0	0	0	0	0	0	0	0	0	0	0	0	0	0	0	0	0	0	0	0	0	0	0	0	0	0	0	0	0	0	0	0	0	0	0	0	0	0	0
Bacteria	Firmicutes	Clostridia	Christensenellales	Christensenellaceae	Catabacter		4.74929e-06	0	0	0	0	0	0	0	0	0	0	0	0	0	0	0	0	0	0	0	0	0	0	0	0	0	0	0	0	0	0	0	0	0	0	0	0	0	0	0	0	0	0
Bacteria	Firmicutes	Clostridia	Christensenellales	Christensenellaceae	Christensenellaceae		1.80299e-05	0	0	0	0	0	0	0	0	0	0	0	0	0	0	0	0	0	0	0	0	0	0	0	0	0	0	0	0	0	0	0	0	0	0	0	0	0	0	0	0	0	0
Bacteria	Firmicutes	Clostridia	Christensenellales	Christensenellaceae	Christensenellaceae_R-7_group		0.0113701	0	0.00270673	0.0124815	0.00293712	0	0	0.00141914	0	0	0	0	0	0	0	0	0	0	0	0	0	0	0.00353719	0.0032577	0	0	0	0.00187135	0	0	0	0	0	0	0.00137792	0.00285694	0.00888471	0	0	0	0	0	0
Bacteria	Firmicutes	Clostridia	Christensenellales	Christensenellaceae	uncultured		0.00111692	0.00393794	0.00270673	0	0	0	0.00295714	0	0.00295194	0	0	0	0	0	0	0	0	0	0	0	0	0	0	0	0.00274269	0	0	0	0.00298377	0	0	0	0	0	0.00137792	0	0	0	0	0	0	0	0
Bacteria	Firmicutes	Clostridia	Clostridia_UCG-014	Clostridia_UCG-014	Clostridia_UCG-014		0.00378659	0	0.029774	0.00468055	0	0	0.00887141	0	0.00295194	0	0.00465131	0	0.00375488	0	0	0	0	0	0	0	0	0.0307453	0.00353719	0.0032577	0	0	0	0.00280702	0	0	0	0	0	0	0.0606286	0	0	0	0	0	0	0	0
Bacteria	Firmicutes	Clostridia	Clostridia_vadinBB60_group	Clostridia_vadinBB60_group	Clostridia_vadinBB60_group		0.00267245	0	0.00270673	0	0	0	0	0.00141914	0	0	0	0	0	0	0	0	0	0	0	0	0	0	0	0	0	0	0	0	0	0	0	0	0	0	0.00964546	0	0	0	0	0	0	0	0
Bacteria	Firmicutes	Clostridia	Clostridia	Gracilibacteraceae	Gracilibacter		0.000526061	0	0	0	0	0	0	0	0	0	0	0	0	0	0	0	0	0	0	0	0	0	0	0	0	0	0	0	0	0	0	0	0	0	0	0	0	0	0	0	0	0	0
Bacteria	Firmicutes	Clostridia	Clostridia	Gracilibacteraceae	Lutispora		0.000911865	0	0	0	0	0	0	0	0	0	0	0	0	0	0	0	0	0	0	0	0	0	0	0	0	0	0	0	0	0	0	0	0	0	0	0	0	0	0	0	0	0	0
Bacteria	Firmicutes	Clostridia	Clostridia	Gracilibacteraceae	uncultured		5.90188e-05	0	0	0	0	0	0	0	0	0	0	0	0	0	0	0	0	0	0	0	0	0	0	0	0	0	0	0	0	0	0	0	0	0	0	0	0	0	0	0	0	0	0
Bacteria	Firmicutes	Clostridia	Clostridia	Hungateiclostridiaceae	__		0.00180729	0	0	0	0	0	0.127157	0.00189219	0.00295194	0	0	0	0	0	0	0	0	0	0	0	0	0	0	0	0	0	0	0	0	0	0	0	0	0	0	0	0	0	0	0	0	0	0
Bacteria	Firmicutes	Clostridia	Clostridia	Hungateiclostridiaceae	Acetivibrio		2.37346e-05	0	0	0	0	0	0	0	0	0	0	0	0	0	0	0	0	0	0	0	0	0	0	0	0	0	0	0	0	0	0	0	0	0	0	0	0	0	0	0	0	0	0
Bacteria	Firmicutes	Clostridia	Clostridia	Hungateiclostridiaceae	Anaerobacterium		0.000519156	0	0	0.0187222	0	0	0.00295714	0.000473048	0	0	0	0	0	0	0	0	0	0	0	0	0	0	0	0	0	0	0	0	0.00298377	0	0	0	0	0	0	0	0	0	0	0	0	0	0.00656151
Bacteria	Firmicutes	Clostridia	Clostridia	Hungateiclostridiaceae	Ercella		0.000171524	0	0	0	0	0	0	0	0	0	0	0	0	0	0	0	0	0	0	0	0	0	0	0	0	0	0	0	0	0	0	0	0	0	0	0	0	0	0	0	0	0	0
Bacteria	Firmicutes	Clostridia	Clostridia	Hungateiclostridiaceae	Fastidiosipila		4.62546e-05	0	0	0	0	0	0	0.00236524	0	0	0	0	0	0	0	0	0	0	0	0	0	0	0	0	0	0	0	0	0	0	0	0	0	0	0	0	0	0	0	0	0	0	0
Bacteria	Firmicutes	Clostridia	Clostridia	Hungateiclostridiaceae	HN-HF0106		0.000117258	0	0	0	0	0	0	0	0	0	0	0	0	0	0	0	0	0	0	0	0	0	0	0	0	0	0	0	0	0	0	0	0	0	0	0	0	0	0	0	0	0	0
Bacteria	Firmicutes	Clostridia	Clostridia	Hungateiclostridiaceae	Hungateiclostridiaceae		9.15305e-05	0	0	0	0	0	0	0	0	0	0	0	0	0	0	0	0	0	0	0	0	0	0	0	0	0	0	0	0	0	0	0	0	0	0	0	0	0	0	0	0	0	0
Bacteria	Firmicutes	Clostridia	Clostridia	Hungateiclostridiaceae	Hungateiclostridium		7.1289e-06	0	0	0	0	0	0	0	0	0	0	0	0	0	0	0	0	0	0	0	0	0	0	0	0	0	0	0	0	0	0	0	0	0	0	0	0	0	0	0	0	0	0
Bacteria	Firmicutes	Clostridia	Clostridia	Hungateiclostridiaceae	Pseudobacteroides		0.000127654	0	0	0	0	0	0.00295714	0	0	0	0	0	0	0	0	0	0	0	0	0	0	0	0	0	0	0	0	0	0	0	0	0	0	0	0	0	0	0	0	0	0	0	0
Bacteria	Firmicutes	Clostridia	Clostridia	Hungateiclostridiaceae	Pseudoclostridium		3.02154e-05	0	0	0	0	0	0	0	0	0	0	0	0	0	0	0	0	0	0	0	0	0	0	0	0	0	0	0	0	0	0	0	0	0	0.00137792	0	0	0	0	0	0	0	0
Bacteria	Firmicutes	Clostridia	Clostridia	Hungateiclostridiaceae	Ruminiclostridium		0.00734513	0	0	0	0.00440567	0	0.00295714	0.00331134	0	0	0	0	0	0	0	0	0	0	0	0	0	0	0.00353719	0.0032577	0	0	0	0.00187135	0	0.00197225	0	0	0	0	0.00551169	0	0.00253849	0	0	0	0	0	0
Bacteria	Firmicutes	Clostridia	Clostridia	Hungateiclostridiaceae	Saccharofermentans		1.79402e-05	0	0	0	0	0	0	0	0	0	0	0	0	0	0	0	0	0	0	0	0	0	0	0	0	0	0	0	0	0	0	0	0	0	0	0	0	0	0	0	0	0	0
Bacteria	Firmicutes	Clostridia	Clostridia	Hungateiclostridiaceae	Thermoclostridium		1.48213e-05	0	0	0	0	0	0	0	0	0	0	0	0	0	0	0	0	0	0	0	0	0	0	0	0	0	0	0	0	0	0	0	0	0	0	0	0	0	0	0	0	0	0
Bacteria	Firmicutes	Clostridia	Clostridia	Hungateiclostridiaceae	uncultured		0.00907575	0	0.00270673	0	0.00293712	0	0.0251357	0.00236524	0	0	0	0	0	0.0040476	0	0	0	0	0	0	0	0	0	0	0	0	0	0.00374269	0	0	0	0	0	0	0	0	0.00253849	0	0	0	0	0	0
Bacteria	Firmicutes	Clostridia	Clostridiales	Caloramatoraceae	Clostridium		0.0025121	0.00393794	0.029774	0.131055	0	0	0	0.00141914	0	0	0	0	0	0	0	0	0	0	0	0	0	0	0	0	0	0	0	0.00187135	0	0	0	0	0	0	0.00137792	0	0	0	0	0	0	0	0
Bacteria	Firmicutes	Clostridia	Clostridiales	Caloramatoraceae	Fonticella		0.00166921	0	0	0	0	0.0039514	0.00887141	0	0	0	0.00310087	0	0.0319165	0	0	0	0	0	0	0	0.00550646	0.0184472	0	0	0	0	0.00790114	0.0449123	0.00795672	0	0	0	0	0	0	0	0	0	0.00694179	0	0	0	0
Bacteria	Firmicutes	Clostridia	Clostridiales	Caloramatoraceae	uncultured		0.000147461	0	0	0	0	0	0	0	0	0	0	0	0	0	0	0	0	0	0	0	0	0	0	0	0	0	0	0	0	0	0	0	0	0	0	0	0	0	0	0	0	0	0
Bacteria	Firmicutes	Clostridia	Clostridiales	Clostridiaceae	Clostridium_sensu_stricto_1	Yes	0.0459405	0.0210023	0.580593	0.0436852	0.089582	0.059271	0.0325285	0.0704842	0.0221396	0.0385365	0.0527148	0.012773	0.063833	0.0080952	0.00691408	0	0	0.0895547	0	0	0.0509347	0.0245962	0.155637	0.0423501	0.07131	0.0920254	0.0948137	0.0355556	0.0586808	0.0355005	0.0203935	0.00322487	0	0	0.00826754	0.00428541	0.010154	0.00262791	0.0138836	0	0.00733017	0.0082176	0.013123
Bacteria	Firmicutes	Clostridia	Clostridiales	Clostridiaceae	Clostridium_sensu_stricto_10	Yes	0.000616595	0	0	0	0	0	0.01035	0.00283829	0	0.00453371	0	0	0	0	0	0	0	0	0	0	0	0	0	0	0.00274269	0	0	0	0	0	0	0	0	0	0	0	0.00253849	0.00262791	0.0173545	0	0	0	0
Bacteria	Firmicutes	Clostridia	Clostridiales	Clostridiaceae	Clostridium_sensu_stricto_11	Yes	3.39938e-06	0	0	0	0	0	0	0	0	0	0	0	0	0	0	0	0	0	0	0	0	0	0	0	0	0	0	0	0	0	0	0	0	0	0	0	0	0	0	0	0	0	0
Bacteria	Firmicutes	Clostridia	Clostridiales	Clostridiaceae	Clostridium_sensu_stricto_12	Yes	0.0151276	0.0131265	0.0514278	0.0093611	0.0969248	0.0158056	0.0473142	0.0127723	0.00442791	0.00680056	0.00310087	0	0	0	0	0	0	0	0	0	0.152804	0.0553415	0.017686	0.0032577	0.0109708	0	0	0.00187135	0	0.00591675	0.00359885	0	0	0	0	0	0	0	0.0208254	0	0	0.00352183	0
Bacteria	Firmicutes	Clostridia	Clostridiales	Clostridiaceae	Clostridium_sensu_stricto_13	Yes	0.0135057	0	0.0473677	0.0124815	0	0	0	0.00804182	0	0	0	0	0	0	0	0	0	0	0	0	0	0	0	0	0	0	0	0	0	0	0	0	0	0	0	0.00285694	0	0	0	0	0	0	0
Bacteria	Firmicutes	Clostridia	Clostridiales	Clostridiaceae	Clostridium_sensu_stricto_14	Yes	0.000359793	0	0.00541345	0	0.00293712	0	0	0.000946096	0.00295194	0	0	0	0	0	0	0	0	0	0	0	0	0	0	0	0	0	0	0	0	0	0	0	0	0	0	0	0	0	0	0	0	0	0
Bacteria	Firmicutes	Clostridia	Clostridiales	Clostridiaceae	Clostridium_sensu_stricto_16	Yes	2.50564e-05	0	0	0	0	0	0	0	0	0	0	0	0	0	0	0	0	0	0	0	0	0	0	0	0	0	0	0	0	0	0	0	0	0	0	0	0	0	0	0	0	0	0
Bacteria	Firmicutes	Clostridia	Clostridiales	Clostridiaceae	Clostridium_sensu_stricto_18	Yes	6.23741e-06	0	0	0	0	0	0	0	0	0	0	0	0	0	0	0	0	0	0	0	0	0	0	0	0	0	0	0	0	0	0	0	0	0	0	0	0	0	0	0	0	0	0
Bacteria	Firmicutes	Clostridia	Clostridiales	Clostridiaceae	Clostridium_sensu_stricto_2	Yes	0.00186804	0	0	0	0	0	0.00887141	0	0.00737986	0	0	0	0	0	0	0	0	0	0	0	0.0137661	0.0266459	0.0229918	0.0097731	0	0	0	0.00561404	0	0	0	0	0	0	0	0	0	0	0	0	0	0	0
Bacteria	Firmicutes	Clostridia	Clostridiales	Clostridiaceae	Clostridium_sensu_stricto_3	Yes	0.00380073	0	0	0	0	0	0.0207	0.00473048	0.00885583	0	0	0	0	0	0	0	0	0	0	0	0.00825968	0.0471427	0.0459835	0.0097731	0.00959943	0.00686757	0	0.00374269	0	0.00197225	0	0	0	0	0	0	0.0177694	0	0.0416508	0	0	0	0
Bacteria	Firmicutes	Clostridia	Clostridiales	Clostridiaceae	Clostridium_sensu_stricto_5	Yes	0.00163817	0	0.00676682	0	0.00587423	0	0.01035	0.00141914	0.00737986	0	0	0	0	0.0060714	0	0	0	0	0	0	0.0137661	0.0184472	0	0	0	0.0137351	0	0.00187135	0	0	0	0	0	0	0	0	0.0228464	0	0.0277672	0	0	0.00234789	0.0026246
Bacteria	Firmicutes	Clostridia	Clostridiales	Clostridiaceae	Clostridium_sensu_stricto_7	Yes	0.000626547	0	0	0.0124815	0	0.0039514	0	0.00283829	0	0	0	0	0	0	0	0	0	0	0	0.0613874	0	0	0	0	0	0.00274703	0.00474068	0.00187135	0	0.00295838	0	0	0	0	0	0	0	0	0.0590052	0	0	0	0
Bacteria	Firmicutes	Clostridia	Clostridiales	Clostridiaceae	Clostridium_sensu_stricto_8	Yes	0.000219597	0	0	0	0	0.0118542	0	0.00331134	0	0	0	0	0	0	0	0	0	0	0	0	0	0	0	0	0	0	0	0	0	0	0	0	0	0	0	0	0	0	0	0	0	0	0
Bacteria	Firmicutes	Clostridia	Clostridiales	Clostridiaceae	Clostridium_sensu_stricto_9	Yes	0.00257713	0	0	0	0	0.0039514	0	0	0	0	0	0	0	0	0	0	0	0	0	0	0	0	0.00353719	0	0	0	0	0	0	0	0	0	0	0	0	0	0	0	0.183958	0	0	0	0
Bacteria	Firmicutes	Clostridia	Clostridiales	Clostridiaceae	Haloimpatiens	Yes	0.000338362	0	0.00812018	0	0	0	0	0	0	0	0	0	0	0	0	0	0	0	0	0	0	0	0	0	0	0	0	0	0	0	0	0	0	0.00367413	0	0	0	0	0.0485926	0	0	0	0.0039369
Bacteria	Firmicutes	Clostridia	Clostridiales	Clostridiaceae	Proteiniclasticum	Yes	0.000960124	0	0	0	0	0	0	0	0	0	0	0	0.00375488	0	0	0	0	0	0	0	0	0	0.00353719	0	0	0.00549405	0	0	0	0	0	0	0	0.00244942	0	0	0	0	0.0138836	0	0	0	0
Bacteria	Firmicutes	Clostridia	Clostridiales	Clostridiaceae	Sarcina	Yes	0.0195219	0	0	0.0717685	0.026434	0	0.0192214	0.113058	0.0605148	0.12241	0.0310087	0	0.00375488	0.0485712	0.0103711	0.172064	0	0	0.0337245	0.0511561	0	0	0.0159174	0.0586386	0.156334	0.164822	0.319206	0.105731	0.123329	0.0769178	0.00959693	0	0	0	0	0	0	0	0	0.0035729	0.00549763	0.0281746	0.013123
Bacteria	Firmicutes	Clostridia	Clostridiales	Clostridiaceae	uncultured	Yes	2.38403e-05	0	0	0	0	0	0	0	0	0	0	0	0	0	0	0	0	0	0	0	0	0	0	0	0	0	0	0	0	0	0	0	0	0	0	0	0	0	0	0	0	0	0
Bacteria	Firmicutes	Clostridia	Clostridiales	Clostridiaceae	Youngiibacter	Yes	7.58779e-05	0	0	0	0	0	0	0	0	0	0	0	0	0	0	0	0	0	0	0	0	0	0	0	0	0	0	0	0	0	0	0	0	0	0	0	0	0	0	0	0	0	0
Bacteria	Firmicutes	Clostridia	Clostridiales	Oxobacteraceae	Oxobacter		6.77231e-05	0	0	0	0	0	0.0044357	0.00141914	0	0	0	0	0	0	0	0	0	0	0	0	0	0	0	0	0	0	0	0	0	0	0	0	0	0	0	0	0	0	0	0	0	0	0
Bacteria	Firmicutes	Clostridia	Clostridiales	uncultured	uncultured		2.53158e-06	0	0	0	0	0	0	0	0	0	0	0	0	0	0	0	0	0	0	0	0	0	0	0	0	0	0	0	0	0	0	0	0	0	0	0	0	0	0	0	0	0	0
Bacteria	Firmicutes	Clostridia	Eubacteriales	Anaerofustaceae	Anaerofustis		2.29816e-05	0	0	0	0	0	0	0	0	0	0	0	0	0	0	0	0	0	0	0	0	0	0	0	0	0	0	0	0	0	0	0	0	0	0	0	0	0	0	0	0	0	0
Bacteria	Firmicutes	Clostridia	Eubacteriales	Eubacteriaceae	Acetobacterium		0.00245853	0	0	0.0124815	0	0	0	0	0	0	0	0	0	0	0	0	0	0	0	0	0	0	0	0.0065154	0.00411404	0	0	0	0	0	0	0	0	0.00244942	0	0	0	0	0	0	0	0	0
Bacteria	Firmicutes	Clostridia	Eubacteriales	Eubacteriaceae	Eubacterium		0.000816344	0	0	0.0109213	0.00293712	0	0	0.00378438	0	0	0	0	0	0	0	0	0	0	0	0	0	0	0.00353719	0	0	0	0	0	0.00696213	0	0	0	0	0	0.00344481	0.00285694	0.00380773	0	0	0	0	0	0
Bacteria	Firmicutes	Clostridia	Eubacteriales	Eubacteriaceae	Pseudoramibacter		1.62777e-05	0	0	0	0	0	0	0	0	0	0	0	0	0	0	0	0	0	0	0	0	0	0	0	0	0	0	0	0	0	0	0	0	0	0	0	0	0	0	0	0	0	0
Bacteria	Firmicutes	Clostridia	Eubacteriales	Eubacteriaceae	uncultured		0.000901562	0.00262529	0.0135336	0.0343241	0	0	0	0	0	0	0	0	0	0	0	0	0	0	0	0	0	0	0	0	0	0	0	0	0	0	0	0	0	0.00489884	0.0158461	0.00428541	0	0	0	0	0	0	0
Bacteria	Firmicutes	Clostridia	Eubacteriales	Garciellaceae	Irregularibacter		0.00015311	0	0	0	0	0	0	0	0	0	0	0	0	0	0	0	0	0	0	0	0	0	0	0	0	0	0	0	0	0	0	0	0	0	0	0	0	0	0	0	0	0	0
Bacteria	Firmicutes	Clostridia	Lachnospirales	__	__		1.18207e-05	0	0	0	0	0	0	0	0	0	0	0	0	0	0	0	0	0	0	0	0	0	0	0	0	0	0	0	0	0	0	0	0	0	0	0	0	0	0	0	0	0	0
Bacteria	Firmicutes	Clostridia	Lachnospirales	Defluviitaleaceae	Defluviitaleaceae_UCG-011		7.52105e-05	0	0	0	0	0	0	0	0	0	0	0	0	0	0	0	0	0	0	0	0	0	0	0	0	0	0	0	0	0	0	0	0	0	0	0	0	0	0	0	0	0	0
Bacteria	Firmicutes	Clostridia	Lachnospirales	Lachnospiraceae	__		0.000659949	0	0	0	0.00734279	0	0	0	0.00442791	0	0	0	0	0	0	0	0	0	0	0	0	0	0	0.00488655	0	0	0	0.00187135	0	0	0	0	0	0	0	0	0	0	0	0	0	0	0
Bacteria	Firmicutes	Clostridia	Lachnospirales	Lachnospiraceae	[Eubacterium]_eligens_group		0.000614295	0	0	0	0	0	0	0	0	0	0	0	0	0	0	0	0	0	0	0	0	0	0	0	0	0	0	0	0	0	0	0	0	0	0	0	0	0	0	0	0	0	0
Bacteria	Firmicutes	Clostridia	Lachnospirales	Lachnospiraceae	[Eubacterium]_fissicatena_group		2.05738e-05	0	0	0	0	0	0	0	0	0	0	0	0	0	0	0	0	0	0	0	0	0	0	0	0	0	0	0	0	0	0	0	0	0	0	0	0	0	0	0	0	0	0
Bacteria	Firmicutes	Clostridia	Lachnospirales	Lachnospiraceae	[Eubacterium]_hallii_group		1.87014e-05	0	0	0	0	0	0	0	0	0	0	0	0	0	0	0	0	0	0	0	0	0	0	0	0	0	0	0	0	0	0	0	0	0	0	0	0	0	0	0	0	0	0
Bacteria	Firmicutes	Clostridia	Lachnospirales	Lachnospiraceae	[Eubacterium]_ruminantium_group		5.64349e-05	0	0	0	0	0	0	0	0	0	0	0	0	0	0	0	0	0	0	0	0	0	0	0	0	0	0	0	0	0	0	0	0	0	0	0	0	0	0	0	0	0	0
Bacteria	Firmicutes	Clostridia	Lachnospirales	Lachnospiraceae	[Eubacterium]_ventriosum_group		6.08089e-05	0	0	0	0	0	0	0	0	0	0	0	0	0	0	0	0	0	0	0	0	0	0	0	0	0	0	0	0	0	0	0	0	0	0	0	0	0	0	0	0	0	0
Bacteria	Firmicutes	Clostridia	Lachnospirales	Lachnospiraceae	[Ruminococcus]_gauvreauii_group		4.81896e-05	0	0	0	0	0	0	0	0	0	0	0	0	0	0	0	0	0	0	0	0	0	0	0	0	0	0	0	0	0	0	0	0	0	0	0	0	0	0	0	0	0	0
Bacteria	Firmicutes	Clostridia	Lachnospirales	Lachnospiraceae	[Ruminococcus]_gnavus_group		0.000283343	0	0	0	0	0	0	0	0	0	0	0	0	0	0	0	0	0	0	0	0	0	0	0	0	0	0	0	0	0	0	0	0	0	0	0	0	0	0	0	0	0	0
Bacteria	Firmicutes	Clostridia	Lachnospirales	Lachnospiraceae	[Ruminococcus]_torques_group		0.000751403	0	0	0	0	0	0	0	0	0	0	0	0	0	0	0	0	0	0	0	0	0	0	0	0	0	0	0	0	0	0	0	0	0	0	0	0	0	0	0	0	0	0
Bacteria	Firmicutes	Clostridia	Lachnospirales	Lachnospiraceae	45044		6.06888e-06	0	0	0	0	0	0	0	0	0	0	0	0	0	0	0	0	0	0	0	0	0	0	0	0	0	0	0	0	0	0	0	0	0	0	0	0	0	0	0	0	0	0
Bacteria	Firmicutes	Clostridia	Lachnospirales	Lachnospiraceae	Acetitomaculum		8.93184e-06	0	0	0	0	0	0	0	0	0	0	0	0	0	0	0	0	0	0	0	0	0	0	0	0	0	0	0	0	0	0	0	0	0	0	0	0	0	0	0	0	0	0
Bacteria	Firmicutes	Clostridia	Lachnospirales	Lachnospiraceae	Agathobacter		0.000811056	0	0	0	0	0	0	0	0	0	0	0	0	0	0	0	0	0	0	0	0	0	0	0	0	0	0	0	0	0	0	0	0	0	0	0	0	0	0	0	0	0	0
Bacteria	Firmicutes	Clostridia	Lachnospirales	Lachnospiraceae	Anaerobium		3.15371e-05	0	0	0	0	0	0	0	0	0	0	0	0	0	0	0	0	0	0	0	0	0	0	0	0	0	0	0	0	0	0	0	0	0	0	0	0	0	0	0	0	0	0
Bacteria	Firmicutes	Clostridia	Lachnospirales	Lachnospiraceae	Anaerocolumna		0.000276872	0	0	0	0	0	0	0	0	0	0	0	0	0	0	0	0	0	0	0	0	0	0	0	0	0	0	0	0	0	0	0	0	0	0	0	0	0	0	0	0	0	0
Bacteria	Firmicutes	Clostridia	Lachnospirales	Lachnospiraceae	Anaerosporobacter		5.50061e-05	0	0	0	0	0	0	0	0	0	0	0	0	0	0	0	0	0	0	0	0	0	0	0	0	0	0	0	0	0	0	0	0	0	0	0	0	0	0	0	0	0	0
Bacteria	Firmicutes	Clostridia	Lachnospirales	Lachnospiraceae	Anaerostignum		0.00100461	0	0	0.0140417	0	0	0	0.000946096	0	0	0	0	0	0	0	0	0	0	0	0	0	0.0122981	0	0	0	0	0	0	0	0	0	0	0	0	0	0	0	0	0	0	0	0	0
Bacteria	Firmicutes	Clostridia	Lachnospirales	Lachnospiraceae	Anaerostipes		0.000292644	0	0	0	0	0	0	0	0	0	0	0	0	0	0	0	0	0	0	0	0	0	0	0	0	0	0	0	0	0	0	0	0	0	0	0	0	0	0	0	0	0	0
Bacteria	Firmicutes	Clostridia	Lachnospirales	Lachnospiraceae	Blautia		0.00156233	0	0	0.00468055	0	0	0	0	0.00442791	0	0	0	0	0	0	0	0	0	0	0	0	0.0307453	0.00884298	0.00488655	0	0	0	0	0	0	0	0	0	0	0	0	0.00380773	0	0	0	0	0	0
Bacteria	Firmicutes	Clostridia	Lachnospirales	Lachnospiraceae	Butyrivibrio		0.000400203	0	0	0	0	0	0	0	0	0	0	0	0	0	0	0	0	0	0	0	0	0	0	0	0	0	0	0	0	0	0	0	0	0	0	0	0	0	0	0	0	0	0
Bacteria	Firmicutes	Clostridia	Lachnospirales	Lachnospiraceae	Cellulosilyticum		6.07526e-06	0	0	0	0	0	0	0	0	0	0	0	0	0	0	0	0	0	0	0	0	0	0	0	0	0	0	0	0	0	0	0	0	0	0	0	0	0	0	0	0	0	0
Bacteria	Firmicutes	Clostridia	Lachnospirales	Lachnospiraceae	Coprococcus		4.48778e-05	0	0	0	0	0	0	0	0	0	0	0	0	0	0	0	0	0	0	0	0	0	0	0	0	0	0	0	0	0	0	0	0	0	0	0	0	0	0	0	0	0	0
Bacteria	Firmicutes	Clostridia	Lachnospirales	Lachnospiraceae	Dorea		0.000227879	0	0	0	0	0	0	0	0	0	0	0	0	0	0	0	0	0	0	0	0	0	0	0	0	0	0	0	0	0	0	0	0	0	0	0	0	0	0	0	0	0	0
Bacteria	Firmicutes	Clostridia	Lachnospirales	Lachnospiraceae	Epulopiscium		2.09488e-05	0	0	0	0	0	0	0	0	0	0	0	0	0	0	0	0	0	0	0	0	0	0	0	0	0	0	0	0	0	0	0	0	0	0	0	0	0	0	0	0	0	0
Bacteria	Firmicutes	Clostridia	Lachnospirales	Lachnospiraceae	Fusicatenibacter		0.00062874	0	0	0	0	0	0	0	0	0	0	0	0	0	0	0	0	0	0	0	0	0	0	0	0	0	0	0	0	0	0	0	0	0	0	0	0	0	0	0	0	0	0
Bacteria	Firmicutes	Clostridia	Lachnospirales	Lachnospiraceae	GCA-900066755		2.79132e-05	0	0	0	0	0	0	0	0	0	0	0	0	0	0	0	0	0	0	0	0	0	0	0	0	0	0	0	0	0	0	0	0	0	0	0	0	0	0	0	0	0	0
Bacteria	Firmicutes	Clostridia	Lachnospirales	Lachnospiraceae	Herbinix		7.72668e-06	0	0	0	0	0	0	0	0	0	0	0	0	0	0	0	0	0	0	0	0	0	0	0	0	0	0	0	0	0	0	0	0	0	0	0	0	0	0	0	0	0	0
Bacteria	Firmicutes	Clostridia	Lachnospirales	Lachnospiraceae	Howardella		0.000106936	0	0	0	0	0.0039514	0	0	0	0	0	0	0	0	0	0	0	0	0	0	0	0	0	0	0	0	0	0	0	0	0	0	0	0	0	0	0	0	0	0	0	0	0
Bacteria	Firmicutes	Clostridia	Lachnospirales	Lachnospiraceae	Hungatella		1.67695e-05	0	0	0	0	0	0	0	0	0	0	0	0	0	0	0	0	0	0	0	0	0	0	0	0	0	0	0	0	0	0	0	0	0	0	0	0	0	0	0	0	0	0
Bacteria	Firmicutes	Clostridia	Lachnospirales	Lachnospiraceae	Lachnoclostridium		0.00122186	0	0.00270673	0.0249629	0.00293712	0	0	0.00331134	0	0	0	0	0	0	0	0	0	0	0	0	0	0	0.00353719	0	0	0	0	0.00280702	0	0	0	0	0	0	0.00137792	0	0.00507698	0	0	0	0	0	0
Bacteria	Firmicutes	Clostridia	Lachnospirales	Lachnospiraceae	Lachnospira		0.000934277	0	0	0	0	0	0	0	0	0	0	0	0	0	0	0	0	0	0	0	0	0	0	0	0	0	0	0	0	0	0	0	0	0	0	0	0	0	0	0	0	0	0
Bacteria	Firmicutes	Clostridia	Lachnospirales	Lachnospiraceae	Lachnospiraceae_NC2004_group		2.0235e-05	0	0	0	0	0	0	0	0	0	0	0	0	0	0	0	0	0	0	0	0	0	0	0	0	0	0	0	0	0	0	0	0	0	0	0	0	0	0	0	0	0	0
Bacteria	Firmicutes	Clostridia	Lachnospirales	Lachnospiraceae	Lachnospiraceae_ND3007_group		3.78701e-05	0	0	0	0	0	0	0	0	0	0	0	0	0	0	0	0	0	0	0	0	0	0	0	0	0	0	0	0	0	0	0	0	0	0	0	0	0	0	0	0	0	0
Bacteria	Firmicutes	Clostridia	Lachnospirales	Lachnospiraceae	Lachnospiraceae_NK3A20_group		0.000112046	0	0	0	0	0	0	0	0	0	0	0	0	0	0	0	0	0	0	0	0	0	0	0	0	0	0	0	0	0	0	0	0	0	0	0	0	0	0	0	0	0	0
Bacteria	Firmicutes	Clostridia	Lachnospirales	Lachnospiraceae	Lachnospiraceae_NK4A136_group		0.000183468	0	0	0	0	0	0	0.000946096	0	0	0	0	0	0	0	0	0	0	0	0	0	0	0	0	0	0	0	0	0	0	0	0	0	0	0	0	0	0	0	0	0	0	0
Bacteria	Firmicutes	Clostridia	Lachnospirales	Lachnospiraceae	Lachnospiraceae_UCG-001		3.103e-06	0	0	0	0	0	0	0	0	0	0	0	0	0	0	0	0	0	0	0	0	0	0	0	0	0	0	0	0	0	0	0	0	0	0	0	0	0	0	0	0	0	0
Bacteria	Firmicutes	Clostridia	Lachnospirales	Lachnospiraceae	Lachnospiraceae_UCG-010		2.48062e-05	0	0	0	0	0	0	0	0	0	0	0	0	0	0	0	0	0	0	0	0	0	0	0	0	0	0	0	0	0	0	0	0	0	0	0	0	0	0	0	0	0	0
Bacteria	Firmicutes	Clostridia	Lachnospirales	Lachnospiraceae	Mobilitalea		0.000205658	0	0	0	0	0	0	0	0	0	0	0	0	0	0	0	0	0	0	0	0	0	0	0	0	0	0	0	0	0	0	0	0	0	0	0	0	0	0	0	0	0	0
Bacteria	Firmicutes	Clostridia	Lachnospirales	Lachnospiraceae	Natranaerovirga		0.000617735	0	0	0	0	0	0	0	0	0	0	0	0	0	0	0	0	0	0	0	0	0	0	0	0	0	0	0	0	0	0	0	0	0	0	0	0	0	0	0	0	0	0
Bacteria	Firmicutes	Clostridia	Lachnospirales	Lachnospiraceae	Oribacterium		0.00074369	0.00525058	0	0	0.00440567	0	0	0	0.00295194	0	0	0	0.00375488	0	0.00518556	0	0	0	0	0	0	0	0.00530579	0	0	0	0	0	0	0	0	0	0	0.00489884	0	0	0.00507698	0	0	0	0	0	0.0118107
Bacteria	Firmicutes	Clostridia	Lachnospirales	Lachnospiraceae	Robinsoniella		2.30544e-05	0	0	0	0	0	0	0	0	0	0	0	0	0	0	0	0	0	0	0	0	0	0	0	0	0	0	0	0	0	0	0	0	0	0	0	0	0	0	0	0	0	0
Bacteria	Firmicutes	Clostridia	Lachnospirales	Lachnospiraceae	Roseburia		0.000327097	0	0.00676682	0	0	0	0	0	0	0	0	0	0	0	0	0	0	0	0	0	0	0	0	0	0	0	0	0	0	0	0	0	0	0	0	0	0	0	0	0	0	0	0
Bacteria	Firmicutes	Clostridia	Lachnospirales	Lachnospiraceae	Sellimonas		4.00423e-05	0	0	0	0	0	0	0	0	0	0	0	0	0	0	0	0	0	0	0	0	0	0	0	0	0	0	0	0	0	0	0	0	0	0	0	0	0	0	0	0	0	0
Bacteria	Firmicutes	Clostridia	Lachnospirales	Lachnospiraceae	Shuttleworthia		0.000355883	0	0.00541345	0	0	0	0	0	0	0	0	0	0	0	0	0	0	0	0	0	0	0	0	0	0	0	0	0	0	0	0.00239923	0.00644974	0	0	0.00206688	0	0	0	0	0	0	0	0
Bacteria	Firmicutes	Clostridia	Lachnospirales	Lachnospiraceae	Tuzzerella		5.77219e-05	0	0	0	0	0	0	0	0	0	0	0	0	0	0	0	0	0	0	0	0	0	0.00353719	0	0	0	0	0	0	0	0	0	0	0	0	0	0	0	0	0	0	0	0
Bacteria	Firmicutes	Clostridia	Lachnospirales	Lachnospiraceae	Tyzzerella		5.88539e-05	0	0	0	0	0	0	0	0	0	0	0	0	0	0	0	0	0	0	0	0	0	0	0	0	0	0	0	0	0	0	0	0	0	0	0	0	0	0	0	0	0	0
Bacteria	Firmicutes	Clostridia	Lachnospirales	Lachnospiraceae	uncultured		0.000851892	0	0.0162404	0.0093611	0	0	0	0	0	0	0	0	0	0	0.00518556	0	0	0	0	0	0	0	0	0	0	0	0	0.00187135	0	0.00197225	0	0	0	0.00244942	0	0	0	0	0	0	0	0	0
Bacteria	Firmicutes	Clostridia	Lachnospirales	Lachnospiraceae	Vallitalea		3.82439e-05	0	0	0	0	0	0	0	0	0	0	0	0	0	0	0	0	0	0	0	0	0	0	0	0	0	0	0	0	0	0	0	0	0	0	0	0	0	0	0	0	0	0
Bacteria	Firmicutes	Clostridia	Lachnospirales	Lachnospiraceae	XBB1006		0.000860916	0	0	0	0	0	0	0	0	0	0	0	0	0	0	0	0	0	0	0	0	0	0	0	0	0	0	0	0	0	0	0	0	0	0	0	0.00253849	0	0.0104127	0	0	0	0
Bacteria	Firmicutes	Clostridia	Lachnospirales	uncultured	uncultured		0.000151493	0	0	0	0	0	0	0	0	0	0	0	0	0	0	0	0	0	0	0	0	0	0	0	0	0	0	0	0	0	0	0	0	0	0	0	0	0	0	0	0	0	0
Bacteria	Firmicutes	Clostridia	Monoglobales	Monoglobaceae	Monoglobus		0.000620638	0	0.00541345	0	0	0	0	0.00141914	0	0	0	0	0	0	0	0	0	0	0	0	0	0	0	0	0	0	0	0	0.00198918	0	0	0	0	0	0	0	0	0	0	0	0	0	0
Bacteria	Firmicutes	Clostridia	Oscillospirales	__	__		3.19609e-05	0	0	0	0	0	0	0	0	0	0	0	0	0	0	0	0	0	0	0	0	0	0	0	0	0	0	0	0	0	0	0	0	0	0	0	0	0	0	0	0	0	0
Bacteria	Firmicutes	Clostridia	Oscillospirales	[Eubacterium]_coprostanoligenes_group	[Eubacterium]_coprostanoligenes_group		0.000826423	0	0	0	0	0	0	0	0	0	0	0	0	0	0	0	0	0	0	0	0	0	0	0	0	0	0	0	0	0	0	0	0	0	0	0	0	0	0	0	0	0	0
Bacteria	Firmicutes	Clostridia	Oscillospirales	Butyricicoccaceae	Butyricicoccus		3.59216e-05	0	0	0	0	0	0	0	0	0	0	0	0	0	0	0	0	0	0	0	0	0	0.00353719	0	0	0	0	0	0	0	0	0	0	0	0.00344481	0	0	0	0	0	0	0	0
Bacteria	Firmicutes	Clostridia	Oscillospirales	Butyricicoccaceae	UCG-008		0.00085113	0	0	0	0	0	0	0	0	0	0	0	0	0	0	0	0	0	0	0	0.00412984	0.0143478	0	0	0	0	0	0	0	0	0	0	0	0	0.0089565	0	0	0	0	0	0	0	0
Bacteria	Firmicutes	Clostridia	Oscillospirales	Butyricicoccaceae	UCG-009		0.000364906	0.00262529	0	0	0	0	0	0	0	0	0	0	0	0	0	0	0	0	0	0	0	0	0	0	0	0	0	0	0	0	0	0	0	0	0	0	0	0	0.0312381	0	0	0	0
Bacteria	Firmicutes	Clostridia	Oscillospirales	Ethanoligenenaceae	Acetanaerobacterium		6.72356e-06	0	0	0	0	0	0	0	0	0	0	0	0	0	0	0	0	0	0	0	0	0	0	0	0	0	0	0	0	0	0	0	0	0	0	0	0	0	0	0	0	0	0
Bacteria	Firmicutes	Clostridia	Oscillospirales	Ethanoligenenaceae	Ethanoligenenaceae		0.000389868	0	0	0	0	0	0	0	0	0	0	0	0	0	0	0	0	0	0	0	0	0	0	0	0	0	0	0	0	0	0	0	0	0	0	0	0	0	0	0	0	0	0
Bacteria	Firmicutes	Clostridia	Oscillospirales	Ethanoligenenaceae	Ethanoligenens		2.00406e-05	0	0	0	0	0	0	0	0	0	0	0	0	0	0	0	0	0	0	0	0	0	0	0	0	0	0	0	0	0	0	0	0	0	0	0	0	0	0	0	0	0	0
Bacteria	Firmicutes	Clostridia	Oscillospirales	Ethanoligenenaceae	Incertae_Sedis		0.000222436	0.00262529	0	0	0	0	0	0.000946096	0	0	0	0	0	0	0	0	0	0	0	0	0	0	0	0	0	0	0	0	0	0	0	0	0	0	0	0	0	0	0	0	0	0	0
Bacteria	Firmicutes	Clostridia	Oscillospirales	Oscillospiraceae	__		7.72016e-06	0	0	0	0	0	0	0	0	0	0	0	0	0	0	0	0	0	0	0	0	0	0	0	0	0	0	0	0	0	0	0	0	0	0	0	0	0	0	0	0	0	0
Bacteria	Firmicutes	Clostridia	Oscillospirales	Oscillospiraceae	Colidextribacter		0.000310387	0	0	0	0	0	0	0	0	0	0	0	0	0	0	0	0	0	0	0	0	0	0	0	0	0	0	0.00187135	0	0	0	0	0	0	0	0	0.00761547	0	0.0104127	0	0	0	0
Bacteria	Firmicutes	Clostridia	Oscillospirales	Oscillospiraceae	Flavonifractor		0.000135616	0	0	0	0	0	0	0	0	0	0	0	0	0	0	0	0	0	0	0	0	0	0	0	0	0	0	0	0	0	0	0	0	0	0	0	0	0	0.0104127	0	0	0	0
Bacteria	Firmicutes	Clostridia	Oscillospirales	Oscillospiraceae	Intestinimonas		0.000305823	0	0	0	0	0	0	0.00141914	0	0	0	0	0	0	0	0	0	0	0	0	0	0	0	0	0	0	0	0	0	0	0	0	0	0	0	0	0	0	0	0	0	0	0
Bacteria	Firmicutes	Clostridia	Oscillospirales	Oscillospiraceae	NK4A214_group		0.000703379	0	0.00541345	0	0.00587423	0	0	0	0	0	0.00465131	0	0	0	0	0	0	0	0	0	0	0	0	0	0	0	0	0	0.00198918	0	0.00239923	0	0	0.00489884	0	0	0.00634622	0	0	0	0	0	0.0196845
Bacteria	Firmicutes	Clostridia	Oscillospirales	Oscillospiraceae	Oscillibacter		0.000814405	0	0.00270673	0	0	0	0	0.00283829	0	0	0	0	0	0	0.00345704	0	0	0	0	0	0	0	0	0	0	0	0	0	0	0.00295838	0	0	0.00232229	0.00367413	0.00275585	0.00285694	0.00380773	0	0.00694179	0	0	0	0
Bacteria	Firmicutes	Clostridia	Oscillospirales	Oscillospiraceae	Oscillospira		0.000569136	0	0	0	0	0	0	0	0	0	0	0	0	0	0	0	0	0	0	0	0	0	0	0	0	0	0	0	0	0	0	0	0	0	0	0	0	0	0	0	0	0	0
Bacteria	Firmicutes	Clostridia	Oscillospirales	Oscillospiraceae	Papillibacter		0.000336767	0	0	0	0.0117485	0	0	0.00378438	0	0	0	0	0	0	0	0	0	0	0	0	0	0	0	0	0.00274269	0	0.00474068	0.00280702	0	0.00493063	0.00479846	0	0	0	0	0	0.00253849	0.00656978	0.00694179	0	0	0	0
Bacteria	Firmicutes	Clostridia	Oscillospirales	Oscillospiraceae	Sporobacter		6.01928e-06	0	0	0	0	0	0	0	0	0	0	0	0	0	0	0	0	0	0	0	0	0	0	0	0	0	0	0	0	0	0	0	0	0	0	0	0	0	0	0	0	0	0
Bacteria	Firmicutes	Clostridia	Oscillospirales	Oscillospiraceae	UCG-002		0.00112666	0	0	0	0	0	0	0.00141914	0	0	0	0	0	0	0	0	0	0	0	0	0.00275323	0	0	0	0	0	0	0	0	0	0	0	0	0	0	0	0	0	0.0242963	0	0	0	0
Bacteria	Firmicutes	Clostridia	Oscillospirales	Oscillospiraceae	UCG-005		0.000450177	0	0	0	0	0	0	0	0	0	0	0	0	0	0	0	0	0	0	0	0	0	0	0	0	0	0	0	0	0	0	0	0	0.00734826	0	0	0	0	0	0	0	0	0.0039369
Bacteria	Firmicutes	Clostridia	Oscillospirales	Oscillospiraceae	uncultured		0.000616391	0	0	0	0	0	0	0	0	0	0	0	0	0	0	0	0	0	0	0	0	0	0.00707439	0	0	0	0.00474068	0	0	0	0	0	0	0	0.00137792	0	0.00507698	0	0.0694179	0	0	0	0.0026246
Bacteria	Firmicutes	Clostridia	Oscillospirales	Oscillospirales	Hydrogenoanaerobacterium		0.000169208	0	0	0	0	0	0	0.00283829	0	0	0	0	0	0	0	0	0	0	0	0	0	0	0	0	0	0	0	0.00187135	0	0	0	0	0	0	0	0	0	0	0	0	0	0	0
Bacteria	Firmicutes	Clostridia	Oscillospirales	Ruminococcaceae	[Eubacterium]_siraeum_group		1.34885e-05	0	0	0	0	0	0	0	0	0	0	0	0	0	0	0	0	0	0	0	0	0	0	0	0	0	0	0	0	0	0	0	0	0	0	0	0	0	0	0	0	0	0
Bacteria	Firmicutes	Clostridia	Oscillospirales	Ruminococcaceae	Anaerofilum		0.000506567	0	0	0	0	0	0	0.000946096	0.00295194	0	0	0	0	0	0	0	0	0	0	0	0	0	0	0	0	0	0	0	0	0	0	0	0	0	0.00551169	0	0.00380773	0.00262791	0.0173545	0.0035729	0.00366508	0	0.0170599
Bacteria	Firmicutes	Clostridia	Oscillospirales	Ruminococcaceae	Angelakisella		1.83331e-05	0	0	0	0	0	0	0	0	0	0	0	0	0	0	0	0	0	0	0	0	0	0	0	0	0	0	0	0	0	0	0	0	0	0	0	0	0	0	0	0	0	0
Bacteria	Firmicutes	Clostridia	Oscillospirales	Ruminococcaceae	CAG-352		0.000709134	0	0	0	0	0	0	0	0	0	0	0	0	0	0	0	0	0	0	0	0	0	0	0	0	0	0	0	0	0	0	0	0	0	0	0	0	0	0	0	0	0	0
Bacteria	Firmicutes	Clostridia	Oscillospirales	Ruminococcaceae	Candidatus_Soleaferrea		0.000455186	0	0.00270673	0	0	0	0	0	0	0	0	0	0	0	0	0	0	0	0	0	0	0.00409937	0.00884298	0	0	0	0	0	0	0	0	0	0	0.00367413	0.00344481	0	0	0	0	0	0	0	0.0039369
Bacteria	Firmicutes	Clostridia	Oscillospirales	Ruminococcaceae	Caproiciproducens		7.88095e-05	0	0	0	0	0	0	0	0	0	0	0	0	0	0	0	0	0	0	0	0	0	0	0	0	0	0	0	0	0	0	0	0	0	0	0	0	0	0	0	0	0	0
Bacteria	Firmicutes	Clostridia	Oscillospirales	Ruminococcaceae	Faecalibacterium		0.000612124	0	0	0	0	0	0	0	0	0	0	0	0.00375488	0	0	0	0	0	0	0	0	0	0	0	0	0	0	0	0	0	0	0	0	0	0.00137792	0	0	0.00262791	0	0	0	0	0
Bacteria	Firmicutes	Clostridia	Oscillospirales	Ruminococcaceae	Incertae_Sedis		0.00165489	0	0	0	0	0	0	0	0	0	0	0	0	0	0	0	0	0	0	0	0	0	0	0	0	0	0	0	0	0	0	0	0	0	0	0	0	0	0	0	0	0	0
Bacteria	Firmicutes	Clostridia	Oscillospirales	Ruminococcaceae	Pygmaiobacter		0.000670341	0	0.00270673	0	0	0	0	0	0	0	0	0	0	0	0	0	0	0	0	0	0	0	0	0	0	0	0	0	0	0.00295838	0	0	0	0	0.0089565	0	0	0	0	0	0	0	0
Bacteria	Firmicutes	Clostridia	Oscillospirales	Ruminococcaceae	Ruminococcus		0.000248534	0	0	0	0	0	0	0	0	0	0	0	0	0	0	0	0	0	0	0	0	0	0	0	0	0	0	0	0	0	0	0	0	0	0	0	0	0	0	0	0	0	0
Bacteria	Firmicutes	Clostridia	Oscillospirales	Ruminococcaceae	Subdoligranulum		0.00283863	0	0.00406009	0.00468055	0	0	0	0	0	0	0	0	0	0	0	0	0	0	0	0	0	0	0	0	0	0	0	0	0	0	0.00239923	0	0	0	0.00206688	0	0	0	0.0104127	0	0	0	0
Bacteria	Firmicutes	Clostridia	Oscillospirales	Ruminococcaceae	UBA1819		0.000117118	0	0	0	0	0	0	0	0	0	0	0	0	0	0	0	0	0	0	0	0	0	0	0	0	0	0	0	0	0	0	0	0	0	0	0	0	0	0	0	0	0	0.0026246
Bacteria	Firmicutes	Clostridia	Oscillospirales	Ruminococcaceae	uncultured		0.00166901	0.00525058	0	0	0.00293712	0	0	0.00189219	0.00295194	0.00680056	0	0	0	0	0	0	0	0	0	0	0	0	0	0	0	0	0	0	0	0	0	0	0	0	0	0	0	0	0.0138836	0	0	0	0
Bacteria	Firmicutes	Clostridia	Oscillospirales	UCG-010	UCG-010		0.00107462	0	0	0.00312037	0.0146856	0.0059271	0	0.00946096	0	0	0	0	0	0	0.00518556	0	0	0	0	0	0.00412984	0.00409937	0	0	0	0	0	0	0	0	0	0	0	0	0	0	0.00380773	0	0.0555343	0	0	0	0
Bacteria	Firmicutes	Clostridia	Oscillospirales	UCG-011	UCG-011		2.23429e-05	0	0	0	0	0	0	0	0	0	0	0	0	0	0	0	0	0	0	0	0	0	0	0	0	0	0	0	0	0	0	0	0	0	0	0	0	0	0	0	0	0	0
Bacteria	Firmicutes	Clostridia	Oscillospirales	uncultured	uncultured		0.00264611	0	0.0121803	0.00468055	0.036714	0.019757	0.0044357	0.0151375	0.00590388	0	0	0	0.00375488	0.0060714	0	0	0	0	0	0	0.00412984	0	0	0	0.00822808	0.0260968	0.020543	0.00280702	0	0.00591675	0.00239923	0.00483731	0	0	0	0	0	0	0.0902433	0	0	0	0
Bacteria	Firmicutes	Clostridia	Peptococcales	Peptococcaceae	uncultured		0.000802599	0	0	0	0	0	0	0	0	0	0	0	0	0	0	0	0	0	0	0	0	0	0	0	0	0	0	0	0	0	0	0	0	0	0	0	0	0	0	0	0	0	0
Bacteria	Firmicutes	Clostridia	Peptostreptococcales-Tissierellales	__	__		1.53607e-05	0	0	0	0	0	0	0	0	0	0	0	0	0	0	0	0	0	0	0	0	0	0	0	0	0	0	0	0	0	0	0	0	0	0	0	0	0	0	0	0	0	0
Bacteria	Firmicutes	Clostridia	Peptostreptococcales-Tissierellales	Acidaminobacteraceae	Acidaminobacter		0.00587718	0	0	0.0140417	0	0	0.0680141	0.00804182	0	0	0	0	0	0	0	0	0	0	0	0	0.0110129	0.00409937	0	0	0	0	0	0	0	0	0.00599808	0	0	0	0	0	0	0.00656978	0.159661	0	0	0	0
Bacteria	Firmicutes	Clostridia	Peptostreptococcales-Tissierellales	Anaerovoracaceae	__		1.13573e-05	0	0	0	0	0	0	0	0	0	0	0	0	0	0	0	0	0	0	0	0	0	0	0	0	0	0	0	0	0	0	0	0	0	0	0	0	0	0	0	0	0	0
Bacteria	Firmicutes	Clostridia	Peptostreptococcales-Tissierellales	Anaerovoracaceae	[Eubacterium]_brachy_group		0.00254246	0	0.00406009	0.00312037	0	0	0	0.00141914	0	0	0	0	0.00563232	0	0	0	0	0	0	0	0	0	0	0	0	0	0.00316046	0	0	0	0	0	0	0	0.00206688	0	0	0	0	0	0	0	0.0039369
Bacteria	Firmicutes	Clostridia	Peptostreptococcales-Tissierellales	Anaerovoracaceae	[Eubacterium]_nodatum_group		0.00354844	0.00393794	0.014887	0.0218426	0.0205598	0.0059271	0.0044357	0.0132453	0.0162357	0.00453371	0.010853	0	0.00750976	0	0.00691408	0	0	0	0	0	0.00550646	0.0122981	0.00884298	0	0.0137135	0.00412054	0.00474068	0	0.00198918	0.00295838	0	0	0	0.0208201	0.0117123	0.00428541	0.0253849	0.0157675	0	0	0.00916271	0.0234789	0.013123
Bacteria	Firmicutes	Clostridia	Peptostreptococcales-Tissierellales	Anaerovoracaceae	Amnipila		0.000109631	0	0	0	0	0	0	0.00141914	0	0	0	0	0	0	0	0	0	0	0	0	0	0	0	0	0	0	0	0	0	0	0	0	0	0	0	0	0	0	0	0	0	0	0
Bacteria	Firmicutes	Clostridia	Peptostreptococcales-Tissierellales	Anaerovoracaceae	Anaerovorax		0.00533402	0	0.00406009	0.00624074	0.0146856	0.0177813	0.0177428	0.000946096	0	0	0	0	0	0	0	0	0	0	0	0	0.00550646	0	0	0	0	0	0	0.00187135	0	0	0	0	0	0	0.00137792	0	0.00253849	0.00262791	0.128423	0	0	0	0
Bacteria	Firmicutes	Clostridia	Peptostreptococcales-Tissierellales	Anaerovoracaceae	Family_XIII_AD3011_group		4.67748e-05	0	0	0	0	0	0	0	0	0	0	0	0	0	0	0	0	0	0	0	0	0	0	0	0	0	0	0	0	0	0	0	0	0	0	0	0	0	0	0	0	0	0
Bacteria	Firmicutes	Clostridia	Peptostreptococcales-Tissierellales	Anaerovoracaceae	Mogibacterium		4.04572e-05	0	0	0	0	0	0	0	0	0	0	0	0	0	0	0	0	0	0	0	0	0	0	0	0	0	0	0	0	0	0	0	0	0	0	0	0.0114232	0	0	0	0	0	0
Bacteria	Firmicutes	Clostridia	Peptostreptococcales-Tissierellales	Anaerovoracaceae	S5-A14a		0.00762489	0.00393794	0.0514278	0.380685	0.00587423	0	0	0	0	0	0	0	0	0	0	0	0	0	0	0	0.00412984	0	0	0	0	0	0	0.00280702	0	0.00197225	0	0	0.00348343	0.00857297	0.0110234	0.00857082	0.00507698	0	0	0	0	0	0
Bacteria	Firmicutes	Clostridia	Peptostreptococcales-Tissierellales	Anaerovoracaceae	uncultured		0.000520208	0.00918852	0.00406009	0	0	0	0	0	0	0	0	0	0	0	0	0	0	0	0	0	0	0	0	0	0	0	0	0	0	0	0	0	0	0.00244942	0	0.00428541	0	0	0	0	0	0	0
Bacteria	Firmicutes	Clostridia	Peptostreptococcales-Tissierellales	Fusibacteraceae	Fusibacter		0.0116835	0	0.00270673	0	0.00440567	0	0.00295714	0	0	0	0	0	0	0	0	0	0	0	0	0	0	0	0	0.0032577	0	0	0	0.00187135	0	0	0	0	0	0.00244942	0.00206688	0.00571388	0	0.0157675	1.2044	0	0.00366508	0.00586972	0.0026246
Bacteria	Firmicutes	Clostridia	Peptostreptococcales-Tissierellales	Peptostreptococcaceae	__		1.68773e-05	0	0	0	0	0	0	0	0	0	0	0	0	0	0	0	0	0	0	0	0	0	0	0	0	0	0	0	0	0	0	0	0	0	0	0	0	0	0	0	0	0	0
Bacteria	Firmicutes	Clostridia	Peptostreptococcales-Tissierellales	Peptostreptococcaceae	Acetoanaerobium		0.00552019	0	0	0	0	0	0	0	0	0	0	0	0	0	0	0	0	0	0	0	0	0	0	0	0	0	0	0	0	0	0	0.00322487	0	0	0.00413377	0	0	0	0	0	0	0	0
Bacteria	Firmicutes	Clostridia	Peptostreptococcales-Tissierellales	Peptostreptococcaceae	Intestinibacter		0.000161732	0	0	0	0	0	0	0	0	0	0	0	0	0	0	0	0	0	0	0	0	0	0	0	0	0	0	0	0	0	0	0	0	0	0	0	0	0	0	0	0	0	0
Bacteria	Firmicutes	Clostridia	Peptostreptococcales-Tissierellales	Peptostreptococcaceae	Paeniclostridium		5.23901e-06	0	0	0	0	0	0	0	0	0	0	0	0	0	0	0	0	0	0	0	0	0	0	0	0	0	0	0	0	0	0	0	0	0	0	0	0	0	0	0	0	0	0
Bacteria	Firmicutes	Clostridia	Peptostreptococcales-Tissierellales	Peptostreptococcaceae	Paraclostridium		4.54334e-05	0	0	0	0	0	0	0	0	0	0	0	0	0	0	0	0	0	0	0	0	0	0	0	0	0	0	0	0	0	0	0	0	0	0	0	0	0	0	0	0	0	0
Bacteria	Firmicutes	Clostridia	Peptostreptococcales-Tissierellales	Peptostreptococcaceae	Peptoclostridium		0.000240763	0	0	0	0	0	0	0.000946096	0	0	0	0	0	0	0	0	0	0	0	0	0	0	0.00353719	0	0	0.00274703	0	0.00280702	0	0	0	0	0	0	0	0	0	0	0	0	0	0	0
Bacteria	Firmicutes	Clostridia	Peptostreptococcales-Tissierellales	Peptostreptococcaceae	Peptostreptococcus		0.000576183	0	0	0.0109213	0	0	0	0.00141914	0	0	0	0	0	0	0	0	0	0	0	0	0	0	0	0	0	0	0	0	0	0	0	0	0	0	0.00275585	0	0	0	0	0	0	0	0
Bacteria	Firmicutes	Clostridia	Peptostreptococcales-Tissierellales	Peptostreptococcaceae	Proteocatella		0.000920222	0	0	0.00624074	0	0	0	0	0	0	0	0	0	0	0	0	0	0	0	0	0	0	0	0	0	0	0	0	0	0	0	0	0	0	0	0	0	0	0	0	0	0	0
Bacteria	Firmicutes	Clostridia	Peptostreptococcales-Tissierellales	Peptostreptococcaceae	Romboutsia		0.00148362	0	0	0	0	0	0	0	0	0	0	0	0	0	0	0	0	0	0	0	0	0	0	0	0	0	0	0	0	0	0	0	0	0	0	0	0	0	0	0	0	0	0
Bacteria	Firmicutes	Clostridia	Peptostreptococcales-Tissierellales	Peptostreptococcaceae	Sporacetigenium		3.98084e-05	0	0	0	0	0	0	0	0	0	0	0	0	0	0	0	0	0	0	0	0	0	0	0	0	0	0	0	0	0	0	0	0	0	0	0	0	0	0	0	0	0	0
Bacteria	Firmicutes	Clostridia	Peptostreptococcales-Tissierellales	Peptostreptococcaceae	Terrisporobacter		1.42222e-05	0	0	0	0	0	0	0	0	0	0	0	0	0	0	0	0	0	0	0	0	0	0	0	0	0	0	0	0	0	0	0	0	0	0	0	0	0	0	0	0	0	0
Bacteria	Firmicutes	Clostridia	Peptostreptococcales-Tissierellales	Peptostreptococcaceae	uncultured		2.81631e-05	0	0	0	0	0	0	0	0	0	0	0	0	0	0	0	0	0	0	0	0	0	0	0	0	0	0	0	0	0	0	0	0	0	0	0	0	0	0	0	0	0	0
Bacteria	Firmicutes	Clostridia	Peptostreptococcales-Tissierellales	Peptostreptococcales-Tissierellales	Anaerosalibacter		2.56773e-05	0	0	0	0	0	0	0	0	0	0	0	0	0	0	0	0	0	0	0	0	0	0	0	0	0	0	0	0	0	0	0	0	0	0	0	0	0	0	0	0	0	0
Bacteria	Firmicutes	Clostridia	Peptostreptococcales-Tissierellales	Peptostreptococcales-Tissierellales	Anoxynatronum		8.54871e-05	0	0	0	0	0	0	0	0	0	0	0	0	0	0	0	0	0	0	0	0	0	0	0	0	0	0	0	0	0	0	0	0	0	0	0	0	0	0	0	0	0	0
Bacteria	Firmicutes	Clostridia	Peptostreptococcales-Tissierellales	Peptostreptococcales-Tissierellales	Clostridiisalibacter		1.13011e-05	0	0	0	0	0	0	0	0	0	0	0	0	0	0	0	0	0	0	0	0	0	0	0	0	0	0	0	0	0	0	0	0	0	0	0	0	0	0	0	0	0	0
Bacteria	Firmicutes	Clostridia	Peptostreptococcales-Tissierellales	Peptostreptococcales-Tissierellales	Finegoldia		3.63505e-05	0	0	0	0	0	0	0	0	0	0	0	0	0	0	0	0	0	0	0	0	0	0	0	0	0	0	0	0	0	0	0	0	0	0	0	0	0	0	0	0	0	0
Bacteria	Firmicutes	Clostridia	Peptostreptococcales-Tissierellales	Peptostreptococcales-Tissierellales	Gallicola		0.00105135	0	0	0.0109213	0	0	0	0	0	0	0	0	0	0	0	0	0	0	0	0	0	0	0	0	0	0	0	0	0	0	0	0	0	0	0.00413377	0	0	0	0	0	0	0	0
Bacteria	Firmicutes	Clostridia	Peptostreptococcales-Tissierellales	Peptostreptococcales-Tissierellales	Gottschalkia		3.07665e-05	0	0	0	0	0	0	0	0	0	0	0	0	0	0	0	0	0	0	0	0	0	0	0	0	0	0	0	0	0	0	0	0	0	0	0	0	0	0	0	0	0	0
Bacteria	Firmicutes	Clostridia	Peptostreptococcales-Tissierellales	Peptostreptococcales-Tissierellales	JTB215		5.87281e-05	0	0	0	0	0	0	0	0	0	0	0	0	0	0	0	0	0	0	0	0	0	0	0	0	0	0	0	0	0	0	0	0	0	0	0	0	0	0	0	0	0	0
Bacteria	Firmicutes	Clostridia	Peptostreptococcales-Tissierellales	Peptostreptococcales-Tissierellales	Peptoniphilus		0.00164964	0	0.0203004	0.0733287	0.0102799	0.0039514	0	0	0	0.00680056	0	0	0	0	0	0	0	0	0	0	0	0	0	0.0032577	0	0	0	0.00280702	0	0	0	0	0.00232229	0.0110224	0.0234247	0.0128562	0	0.00788374	0.0104127	0	0	0.00704366	0.00787381
Bacteria	Firmicutes	Clostridia	Peptostreptococcales-Tissierellales	Peptostreptococcales-Tissierellales	Serpentinicella		2.26084e-05	0	0	0	0	0	0	0	0	0	0	0	0	0	0	0	0	0	0	0	0	0	0	0	0	0	0	0	0	0	0	0	0	0	0	0	0	0	0	0	0	0	0
Bacteria	Firmicutes	Clostridia	Peptostreptococcales-Tissierellales	Peptostreptococcales-Tissierellales	Soehngenia		0.00273433	0	0	0	0	0	0	0	0	0	0	0	0	0	0	0	0	0	0	0	0	0	0	0	0	0	0	0	0	0	0	0	0	0	0	0	0	0	0	0	0	0	0
Bacteria	Firmicutes	Clostridia	Peptostreptococcales-Tissierellales	Peptostreptococcales-Tissierellales	Sporanaerobacter		0.00130511	0	0	0	0.00293712	0	0.00295714	0.0113532	0.00295194	0	0	0	0.00375488	0	0	0	0	0	0	0	0	0.0225465	0.00530579	0	0.00274269	0	0	0.00280702	0	0	0	0	0	0.0269436	0.00620065	0	0	0	0	0	0	0	0
Bacteria	Firmicutes	Clostridia	Peptostreptococcales-Tissierellales	Peptostreptococcales-Tissierellales	Tissierella		0.000150502	0	0	0	0	0	0	0	0	0	0	0	0	0	0	0	0	0	0	0	0	0	0	0	0	0	0	0	0	0	0	0	0	0	0	0	0	0	0	0	0	0	0
Bacteria	Firmicutes	Clostridia	Peptostreptococcales-Tissierellales	Peptostreptococcales-Tissierellales	uncultured		2.16696e-05	0	0	0	0	0	0	0	0	0	0	0	0	0	0	0	0	0	0	0	0	0	0	0	0	0	0	0	0	0	0	0	0	0	0	0	0	0	0	0	0	0	0
Bacteria	Firmicutes	Clostridia	Peptostreptococcales-Tissierellales	Peptostreptococcales-Tissierellales	W5053		1.58474e-05	0	0	0	0	0	0	0	0	0	0	0	0	0	0	0	0	0	0	0	0	0	0	0	0	0	0	0	0	0	0	0	0	0	0	0	0	0	0	0	0	0	0
Bacteria	Firmicutes	Clostridia	Peptostreptococcales-Tissierellales	Sedimentibacteraceae	Sedimentibacter		0.000764415	0	0	0	0	0	0	0	0	0	0	0	0	0	0	0	0	0	0	0	0	0	0	0	0	0	0	0	0	0	0	0	0	0	0.00275585	0	0	0	0	0	0	0	0
Bacteria	Firmicutes	Clostridia	Peptostreptococcales-Tissierellales	Thermotaleaceae	Crassaminicella		4.90607e-06	0	0	0	0	0	0	0	0	0	0	0	0	0	0	0	0	0	0	0	0	0	0	0	0	0	0	0	0	0	0	0	0	0	0	0	0	0	0	0	0	0	0
Bacteria	Firmicutes	Clostridia	Thermincolales	Thermincolaceae	Thermincola		1.41872e-05	0	0	0	0	0	0	0	0	0	0	0	0	0	0	0	0	0	0	0	0	0	0	0	0	0	0	0	0	0	0	0	0	0	0	0	0	0	0	0	0	0	0
Bacteria	Firmicutes	Clostridia	uncultured	uncultured	uncultured		0.000945858	0	0	0	0.00293712	0	0	0.00141914	0	0	0	0	0	0	0	0	0	0	0	0	0	0	0	0	0	0	0	0	0	0	0	0	0	0	0	0	0	0	0	0	0	0	0
Bacteria	Firmicutes	D8A-2	D8A-2	D8A-2	D8A-2		0.000692402	0	0.00270673	0	0	0	0	0	0	0	0	0	0	0	0	0	0	0	0	0	0	0	0	0	0	0	0	0	0	0	0	0.011287	0	0	0.00137792	0	0	0	0	0	0	0	0
Bacteria	Firmicutes	Desulfitobacteriia	Desulfitobacteriales	Desulfitobacteriaceae	Desulfitobacterium		1.94862e-05	0	0	0	0	0	0	0	0	0	0	0	0	0	0	0	0	0	0	0	0	0	0	0	0	0	0	0	0	0	0	0	0	0	0	0	0	0	0	0	0	0	0
Bacteria	Firmicutes	Desulfitobacteriia	Desulfitobacteriales	Desulfitobacteriaceae	Desulfosporosinus		7.8827e-05	0	0	0	0	0	0	0	0	0	0	0	0	0	0	0	0	0	0	0	0	0	0	0	0	0	0	0	0	0	0	0	0	0	0	0	0	0	0	0	0	0	0
Bacteria	Firmicutes	Desulfitobacteriia	Desulfitobacteriales	Desulfitobacteriales	Candidatus_Dichloromethanomonas		4.51469e-06	0	0	0	0	0	0	0	0	0	0	0	0	0	0	0	0	0	0	0	0	0	0	0	0	0	0	0	0	0	0	0	0	0	0	0	0	0	0	0	0	0	0
Bacteria	Firmicutes	Desulfitobacteriia	Desulfitobacteriales	Desulfitobacteriales	TC1		0.0019379	0	0	0	0	0.0039514	0.00739284	0.000946096	0	0.00680056	0	0	0	0.0040476	0	0	0	0	0	0	0.00688307	0	0	0	0	0	0	0	0.00298377	0	0.0179942	0	0	0	0	0	0	0	0	0	0	0	0
Bacteria	Firmicutes	Desulfitobacteriia	Desulfitobacteriales	Syntrophobotulaceae	Dehalobacter		1.10158e-05	0	0	0	0	0	0	0	0	0	0	0	0	0	0	0	0	0	0	0	0	0	0	0	0	0	0	0	0	0	0	0	0	0	0	0	0	0	0	0	0	0	0
Bacteria	Firmicutes	Desulfitobacteriia	Desulfitobacteriales	Syntrophobotulaceae	Syntrophobotulus		1.03752e-05	0	0	0	0	0	0	0	0	0	0	0	0.00375488	0	0	0	0	0	0	0	0	0	0	0	0	0	0	0	0	0	0	0	0	0	0	0	0	0	0	0	0	0	0
Bacteria	Firmicutes	Desulfitobacteriia	Desulfitobacteriales	uncultured	uncultured		5.86165e-05	0	0	0	0	0	0	0	0	0	0	0	0	0	0	0	0	0	0	0	0	0	0	0	0	0	0	0	0	0	0	0	0	0	0	0	0	0	0	0	0	0	0
Bacteria	Firmicutes	Desulfotomaculia	__	__	__		2.78621e-05	0	0	0	0	0	0	0	0	0	0	0	0	0	0	0	0	0	0	0	0	0	0	0	0	0	0	0	0	0	0	0	0	0	0	0	0	0	0	0	0	0	0
Bacteria	Firmicutes	Desulfotomaculia	Carboxydothermales	Carboxydothermaceae	Carboxydothermus		0.00352175	0	0	0	0	0	0	0	0	0	0	0	0	0	0	0	0	0	0	0	0	0	0	0	0	0	0	0	0	0	0	0	0	0	0	0	0	0	0	0	0	0	0
Bacteria	Firmicutes	Desulfotomaculia	Desulfotomaculales	Desulfotomaculales	__		3.03104e-05	0	0	0	0	0	0	0	0	0	0	0	0	0	0	0	0	0	0	0	0	0	0	0	0	0	0	0	0	0	0	0	0	0	0	0	0	0	0	0	0	0	0
Bacteria	Firmicutes	Desulfotomaculia	Desulfotomaculales	Desulfotomaculales	Cryptanaerobacter		3.38798e-06	0	0	0	0	0	0	0	0	0	0	0	0	0	0	0	0	0	0	0	0	0	0	0	0	0	0	0	0	0	0	0	0	0	0	0	0	0	0	0	0	0	0
Bacteria	Firmicutes	Desulfotomaculia	Desulfotomaculales	Desulfotomaculales	Desulfotomaculum		5.40446e-05	0	0	0	0	0	0	0	0	0	0	0	0	0	0	0	0	0	0	0	0	0	0.00353719	0	0	0	0	0	0	0	0	0	0	0	0.00137792	0	0	0	0	0	0	0	0
Bacteria	Firmicutes	Desulfotomaculia	Desulfotomaculales	Desulfotomaculales	Desulfurispora		0.000253188	0	0	0	0.00293712	0	0.00591427	0.00141914	0	0	0	0	0	0.0040476	0	0	0	0	0	0.00409249	0	0	0	0	0	0	0	0.00374269	0.00198918	0	0	0	0.00348343	0	0.00137792	0	0	0.00262791	0	0	0	0	0
Bacteria	Firmicutes	Desulfotomaculia	Desulfotomaculales	Desulfotomaculales	Pelotomaculum		1.05846e-05	0	0	0	0	0	0	0	0	0	0	0	0	0	0	0	0	0	0	0	0	0	0	0	0	0	0	0	0	0	0	0	0	0	0	0	0	0	0	0	0	0	0
Bacteria	Firmicutes	Dethiobacteria	Dethiobacterales	Dethiobacteraceae	Dethiobacter		5.28928e-06	0	0	0	0	0	0	0	0	0	0	0	0	0	0	0	0	0	0	0	0	0	0	0	0	0	0	0	0	0	0	0	0	0	0	0	0	0	0	0	0	0	0
Bacteria	Firmicutes	Firmicutes	Firmicutes	Firmicutes	Firmicutes		3.00165e-05	0.00262529	0	0	0	0	0.00295714	0	0	0	0	0	0	0	0	0	0	0	0	0	0	0	0	0	0	0	0	0	0	0	0	0	0	0	0	0	0	0	0	0	0	0	0
Bacteria	Firmicutes	Incertae_Sedis	DTU014	DTU014	DTU014		0.000359148	0	0	0	0	0	0	0	0	0	0	0	0	0	0	0	0	0	0	0	0	0	0	0	0	0	0	0	0	0	0	0.00644974	0.00348343	0	0.00275585	0	0	0	0	0	0	0	0
Bacteria	Firmicutes	Limnochordia	Limnochordales	uncultured	uncultured		3.62724e-06	0	0	0	0	0	0	0	0	0	0	0	0	0	0	0	0	0	0	0	0	0	0	0	0	0	0	0	0	0	0	0	0	0	0	0	0	0	0	0	0	0	0
Bacteria	Firmicutes	Limnochordia	Limnochordia	Limnochordia	Hydrogenispora		8.35729e-05	0	0.00270673	0	0	0	0	0	0	0	0	0	0	0	0	0	0	0	0	0	0	0	0	0	0	0	0	0	0	0	0	0	0	0	0.00137792	0	0	0	0	0	0	0	0
Bacteria	Firmicutes	Limnochordia	MBA03	MBA03	MBA03		0.00017277	0	0	0	0	0	0	0	0	0	0	0	0	0	0	0	0	0	0	0	0	0	0	0	0	0	0	0	0	0	0	0	0	0	0	0	0	0	0	0	0	0	0
Bacteria	Firmicutes	Limnochordia	uncultured	uncultured	uncultured		1.08278e-05	0	0	0	0	0	0	0	0	0	0	0	0	0	0	0	0	0	0	0	0	0	0	0	0	0	0	0	0	0	0	0	0	0	0	0	0	0	0	0	0	0	0
Bacteria	Firmicutes	Natranaerobiia	Natranaerobiales	Natranaerobiaceae	Natranaerobius		7.91924e-06	0	0	0	0	0	0	0	0	0	0	0	0	0	0	0	0	0	0	0	0	0	0	0	0	0	0	0	0	0	0	0	0	0	0	0	0	0	0	0	0	0	0
Bacteria	Firmicutes	Negativicutes	Acidaminococcales	Acidaminococcaceae	Acidaminococcus		0.00287469	0.00918852	0.0121803	0.0343241	0	0	0.00295714	0.00141914	0.00442791	0	0	0	0.00375488	0	0	0	0	0	0	0	0	0	0	0	0	0	0	0	0	0.00295838	0	0	0	0.00612355	0.0137792	0.00571388	0.0126924	0	0.00694179	0.00714579	0	0	0
Bacteria	Firmicutes	Negativicutes	Acidaminococcales	Acidaminococcaceae	Phascolarctobacterium		0.000867827	0	0	0	0	0	0	0	0	0	0	0	0	0	0	0	0	0	0	0	0	0	0	0	0	0	0	0	0	0	0	0	0	0	0	0	0	0	0	0	0	0	0
Bacteria	Firmicutes	Negativicutes	Acidaminococcales	Acidaminococcaceae	Succiniclasticum		0.00022577	0	0	0	0	0	0	0	0	0	0	0	0	0	0	0	0	0	0	0	0	0	0	0	0	0	0	0	0	0	0	0	0	0	0	0	0	0	0	0	0	0	0.00787381
Bacteria	Firmicutes	Negativicutes	Acidaminococcales	Acidaminococcaceae	Succinispira		0.000103351	0.00262529	0	0	0	0	0	0	0	0	0	0	0	0	0	0	0	0	0	0	0	0	0	0	0	0	0	0	0	0	0	0	0	0	0	0.00999929	0	0	0	0	0	0	0
Bacteria	Firmicutes	Negativicutes	Acidaminococcales	Acidaminococcaceae	uncultured		0.00628933	0.00393794	0.00812018	0	0	0.0118542	0.00887141	0	0.00295194	0	0.00465131	0	0.00375488	0	0	0	0	0	0	0	0.00550646	0	0.00353719	0	0	0	0.00474068	0.0102924	0.00596754	0.00197225	0	0	0	0	0	0.00285694	0.00634622	0	0	0	0	0	0
Bacteria	Firmicutes	Negativicutes	Veillonellales-Selenomonadales	Selenomonadaceae	__		0.000429317	0	0	0	0	0	0	0	0	0	0	0	0	0	0	0	0	0	0	0	0	0	0	0	0	0	0	0	0	0	0	0	0	0	0	0	0	0	0	0	0	0	0
Bacteria	Firmicutes	Negativicutes	Veillonellales-Selenomonadales	Selenomonadaceae	Anaerovibrio		0.000634771	0	0	0.0109213	0.00293712	0	0	0.00236524	0	0	0	0	0	0	0	0	0	0	0	0	0	0	0.00353719	0	0	0	0	0	0	0	0	0	0	0.00489884	0	0	0	0	0	0	0	0	0.0026246
Bacteria	Firmicutes	Negativicutes	Veillonellales-Selenomonadales	Selenomonadaceae	Megamonas		0.00104589	0	0	0	0	0	0	0	0	0	0	0	0	0	0	0	0	0	0	0	0	0	0	0	0	0	0	0	0	0	0	0	0	0	0	0	0	0	0	0	0	0	0
Bacteria	Firmicutes	Negativicutes	Veillonellales-Selenomonadales	Selenomonadaceae	Mitsuokella		4.88452e-05	0	0	0	0	0	0	0	0	0	0	0	0	0	0	0	0	0	0	0	0	0	0	0	0	0	0	0	0	0	0	0	0	0	0	0	0	0	0	0	0	0	0
Bacteria	Firmicutes	Negativicutes	Veillonellales-Selenomonadales	Selenomonadaceae	Pectinatus		4.74061e-05	0	0	0	0	0	0	0	0	0	0	0	0	0	0	0	0	0	0	0	0	0	0	0	0	0	0	0	0	0	0	0	0	0	0	0	0	0	0	0	0	0	0
Bacteria	Firmicutes	Negativicutes	Veillonellales-Selenomonadales	Selenomonadaceae	Propionispira		0.00018177	0	0	0	0	0	0	0	0	0	0	0	0	0	0	0	0	0	0	0	0	0	0	0	0	0	0	0	0	0	0	0	0	0	0	0	0	0	0	0	0	0	0
Bacteria	Firmicutes	Negativicutes	Veillonellales-Selenomonadales	Selenomonadaceae	Schwartzia		4.06341e-05	0	0	0	0	0	0	0	0	0	0	0	0	0	0	0	0	0	0	0	0	0	0	0	0	0	0	0	0	0	0	0	0	0	0	0	0	0	0	0	0	0	0
Bacteria	Firmicutes	Negativicutes	Veillonellales-Selenomonadales	Selenomonadaceae	Selenomonas		0.00116693	0	0.00812018	0.0109213	0	0	0	0	0	0	0	0	0	0	0	0	0	0	0	0	0	0	0	0	0	0	0	0	0	0	0	0	0	0.00489884	0.00482273	0	0	0	0	0	0	0	0
Bacteria	Firmicutes	Negativicutes	Veillonellales-Selenomonadales	Selenomonadaceae	uncultured		9.11265e-05	0	0	0	0	0	0	0	0	0	0	0	0	0	0	0	0	0	0	0	0	0	0	0	0	0	0.00316046	0	0	0	0	0	0	0	0	0	0	0	0	0	0	0	0
Bacteria	Firmicutes	Negativicutes	Veillonellales-Selenomonadales	Sporomusaceae	Acetonema		0.000408599	0	0	0	0	0	0	0	0	0	0	0	0	0	0	0	0	0	0	0	0	0	0	0	0	0	0	0	0	0	0	0	0	0	0	0	0	0	0	0	0	0	0
Bacteria	Firmicutes	Negativicutes	Veillonellales-Selenomonadales	Sporomusaceae	Anaeromusa-Anaeroarcus		0.000428101	0.00393794	0	0	0	0	0	0	0	0	0	0	0	0	0	0	0	0	0	0	0	0	0	0	0	0	0	0	0	0	0	0	0	0	0	0	0	0	0	0	0	0	0
Bacteria	Firmicutes	Negativicutes	Veillonellales-Selenomonadales	Sporomusaceae	Anaerosinus		0.000272932	0	0	0	0	0	0	0	0	0	0	0	0	0	0	0	0	0	0	0	0	0	0	0	0	0	0	0	0	0	0	0	0	0	0	0	0	0	0	0	0	0	0
Bacteria	Firmicutes	Negativicutes	Veillonellales-Selenomonadales	Sporomusaceae	Anaerospora		0.000125447	0	0	0	0	0	0	0	0	0	0	0	0	0	0	0	0	0	0	0	0	0	0	0	0	0	0	0	0	0	0	0	0	0	0	0	0	0	0	0	0	0	0
Bacteria	Firmicutes	Negativicutes	Veillonellales-Selenomonadales	Sporomusaceae	Methylomusa		5.36821e-05	0	0	0	0	0	0	0	0	0	0	0	0	0	0	0	0	0	0	0	0	0	0	0	0	0	0	0	0	0	0	0	0	0	0	0	0	0	0	0	0	0	0
Bacteria	Firmicutes	Negativicutes	Veillonellales-Selenomonadales	Sporomusaceae	Pelosinus		7.49856e-05	0	0	0	0	0	0	0	0	0	0	0	0	0	0	0	0	0	0	0	0	0	0	0	0	0	0	0	0	0	0	0	0	0	0	0	0	0	0	0	0	0	0
Bacteria	Firmicutes	Negativicutes	Veillonellales-Selenomonadales	Sporomusaceae	Propionispora		3.65605e-06	0	0	0	0	0	0	0	0	0	0	0	0	0	0	0	0	0	0	0	0	0	0	0	0	0	0	0	0	0	0	0	0	0	0	0	0	0	0	0	0	0	0
Bacteria	Firmicutes	Negativicutes	Veillonellales-Selenomonadales	Sporomusaceae	Sporomusa		8.87802e-06	0	0	0	0	0	0	0	0	0	0	0	0	0	0	0	0	0	0	0	0	0	0	0	0	0	0	0	0	0	0	0	0	0	0	0	0	0	0	0	0	0	0
Bacteria	Firmicutes	Negativicutes	Veillonellales-Selenomonadales	Sporomusaceae	uncultured		0.00411639	0	0	0	0	0	0	0	0	0	0	0	0	0	0	0	0	0	0	0	0.00275323	0	0	0	0	0	0	0	0	0	0	0	0	0	0	0	0.00380773	0	0	0	0	0	0
Bacteria	Firmicutes	Negativicutes	Veillonellales-Selenomonadales	uncultured	uncultured		0.000294311	0	0	0	0	0	0	0	0	0	0	0	0	0	0	0	0	0	0	0	0	0	0	0	0	0	0	0	0	0	0	0	0	0	0	0	0	0	0	0	0	0	0
Bacteria	Firmicutes	Negativicutes	Veillonellales-Selenomonadales	Veillonellaceae	Dialister	Yes	0.052127	0.00656323	0.0257139	1.14674	0.292243	0.0079028	0.0916712	0.11637	0.0236155	0.0136011	0.0124035	0	0.0225293	0.0020238	0	0	0	0	0	0.00409249	0.18722	0.0245962	0.0707439	0.0130308	0.0137135	0.00824108	0.00632091	0.00748538	0.0119351	0.00197225	0.00239923	0	0	0.0281683	0.13297	0.045711	1.35048	0.031535	0.138836	0.0285832	0.0128278	0.0551753	0.0590536
Bacteria	Firmicutes	Negativicutes	Veillonellales-Selenomonadales	Veillonellaceae	Megasphaera	Yes	0.0029236	0	0	0.00312037	0	0	0	0.00189219	0	0	0	0	0	0	0	0	0	0	0	0	0	0	0	0	0	0	0	0	0	0	0	0	0	0.00244942	0.00826754	0	0.00253849	0	0.00694179	0	0	0	0
Bacteria	Firmicutes	Negativicutes	Veillonellales-Selenomonadales	Veillonellaceae	Veillonella	Yes	0.252097	0.0105012	0.359995	0.287074	1.29674	0.276598	0.893055	1.06294	0.541681	0.138278	0.35505	0	0.409282	0.0323808	0.00864259	0	0	0.838557	0.303521	0.0245549	0.659398	0.352546	0.596017	0.043979	0.182389	0.105761	0.020543	0.0898246	0.0308323	0.00493063	0	0.00483731	0.00232229	0.0195954	3.05072	0.00999929	4.85994	0.390245	1.46125	1.68283	1.64196	2.51106	1.76242
Bacteria	Firmicutes	Negativicutes	Veillonellales-Selenomonadales	Veillonellaceae	Veillonellaceae	Yes	0.00283406	0	0	0	0	0	0	0	0	0	0	0	0	0	0	0	0	0	0	0	0	0.0553415	0.0123802	0.00488655	0	0	0	0	0	0	0	0	0	0	0	0	0	0	0	0	0	0	0
Bacteria	Firmicutes	Sulfobacillia	Sulfobacillales	Sulfobacillaceae	uncultured		9.40812e-05	0	0	0	0	0	0	0	0	0	0	0	0	0	0	0	0	0	0	0	0	0	0	0	0	0	0	0	0	0	0	0	0	0	0.00275585	0	0	0	0	0	0	0	0
Bacteria	Firmicutes	Syntrophomonadia	Syntrophomonadales	Syntrophomonadaceae	Pelospora		0.000463771	0	0	0	0	0	0	0	0	0	0	0	0	0	0	0	0	0	0	0	0	0	0	0	0	0	0	0	0	0	0	0	0	0	0	0	0	0	0	0	0	0	0
Bacteria	Firmicutes	Syntrophomonadia	Syntrophomonadales	Syntrophomonadaceae	Syntrophomonadaceae		0.00111538	0	0	0	0	0	0	0	0	0	0	0	0	0	0	0	0	0	0	0	0.00550646	0	0	0	0	0	0	0	0	0	0	0.0403109	0	0	0	0	0	0	0	0	0	0	0
Bacteria	Firmicutes	Syntrophomonadia	Syntrophomonadales	Syntrophomonadaceae	Syntrophomonas		0.000283252	0	0	0	0	0	0	0	0	0	0	0	0	0	0	0	0	0	0	0	0	0	0	0	0	0	0	0	0	0	0	0.00806218	0	0	0.00551169	0	0	0	0	0	0	0	0
Bacteria	Firmicutes	Syntrophomonadia	Syntrophomonadales	Syntrophomonadaceae	Syntrophothermus		2.29651e-05	0	0	0	0	0	0	0	0	0	0	0	0	0	0	0	0	0	0	0	0	0	0	0	0	0	0	0	0	0	0	0	0	0	0	0	0	0	0	0	0	0	0
Bacteria	Firmicutes	Syntrophomonadia	Syntrophomonadales	Syntrophomonadaceae	uncultured		2.94419e-05	0	0	0	0	0	0	0	0	0	0	0	0	0	0	0	0	0	0	0	0	0	0	0	0	0	0	0	0	0	0	0	0	0	0	0	0	0	0	0	0	0	0
Bacteria	Firmicutes	Thermoanaerobacteria	Thermoanaerobacterales	Family_III	Thermoanaerobacterium		2.29654e-06	0	0	0	0	0	0	0	0	0	0	0	0	0	0	0	0	0	0	0	0	0	0	0	0	0	0	0	0	0	0	0	0	0	0.00137792	0	0	0	0	0	0	0	0
Bacteria	Firmicutes	Thermovenabulia	Thermovenabulales	Thermovenabulales	Tepidanaerobacter		5.77668e-05	0	0	0	0	0	0	0	0	0	0	0	0	0	0	0	0	0	0	0	0	0	0	0	0	0	0	0	0	0	0	0	0	0	0.0089565	0	0	0	0	0	0	0	0
Bacteria	Firmicutes	TSAC18	TSAC18	TSAC18	TSAC18		1.48803e-05	0	0	0	0	0	0	0	0	0	0	0	0	0	0	0	0	0	0	0	0	0	0	0	0	0	0	0	0	0	0	0	0	0	0	0	0	0	0	0	0	0	0
Bacteria	Fusobacteriota	Fusobacteriia	Fusobacteriales	Fusobacteriaceae	Cetobacterium		0.000326012	0	0	0	0	0	0	0	0	0	0	0	0	0	0	0	0	0	0	0	0	0	0	0	0	0	0	0	0	0	0	0	0	0	0	0	0	0	0	0	0	0	0
Bacteria	Fusobacteriota	Fusobacteriia	Fusobacteriales	Fusobacteriaceae	Fusobacterium		0.00145037	0	0	0.0234028	0.00293712	0	0.0044357	0	0.00442791	0.00453371	0	0	0.00563232	0	0	0	0	0	0	0	0.00688307	0	0	0	0.00274269	0	0.00632091	0	0	0	0.00359885	0	0	0	0.00137792	0	0	0	0	0	0	0	0.00787381
Bacteria	Fusobacteriota	Fusobacteriia	Fusobacteriales	Leptotrichiaceae	Hypnocyclicus		0.00128244	0	0	0	0	0	0	0	0	0	0	0	0	0	0	0	0	0	0	0	0	0	0	0	0	0	0	0	0	0	0	0	0	0	0	0	0	0	0	0	0	0	0
Bacteria	Fusobacteriota	Fusobacteriia	Fusobacteriales	Leptotrichiaceae	Leptotrichia		0.00542659	0	0	0	0	0	0	0	0	0	0	0	0	0	0	0	0	0	0	0	0	0	0	0	0	0	0	0	0	0	0	0	0	0	0	0	0	0	0	0	0	0	0
Bacteria	Fusobacteriota	Fusobacteriia	Fusobacteriales	Leptotrichiaceae	Sebaldella		0.00163977	0.00787588	0	0	0.00440567	0	0	0	0	0	0.00465131	0	0	0	0.00518556	0	0	0	0	0	0	0	0	0	0.0109708	0	0.00948137	0	0	0.00197225	0	0.00483731	0	0.0318425	0.00275585	0.00857082	0	0	0	0	0	0.00352183	0.0039369
Bacteria	Fusobacteriota	Fusobacteriia	Fusobacteriales	Leptotrichiaceae	uncultured		0.00179913	0	0.00270673	0.00780092	0	0	0	0	0.00590388	0.00453371	0	0	0	0	0.00864259	0	0	0	0	0	0	0	0	0.0065154	0.00274269	0	0	0	0	0	0	0	0	0	0	0	0	0	0.0104127	0	0	0	0
Bacteria	FW113	FW113	FW113	FW113	FW113		3.88113e-05	0	0	0.0109213	0	0	0	0	0	0	0	0	0	0	0	0	0	0	0	0	0	0	0	0	0	0	0	0	0	0	0	0	0	0	0	0	0	0	0	0	0	0	0
Bacteria	Gemmatimonadota	BD2-11_terrestrial_group	BD2-11_terrestrial_group	BD2-11_terrestrial_group	BD2-11_terrestrial_group		0.00150827	0	0	0	0	0	0	0	0	0	0	0	0	0	0	0	0	0	0	0	0	0	0	0	0	0	0	0	0	0	0	0	0	0	0	0	0	0	0	0	0	0	0
Bacteria	Gemmatimonadota	Gemmatimonadetes	Gemmatimonadales	Gemmatimonadaceae	Gemmatimonas	Yes	0.0376955	0.0472553	0.059548	0.0249629	0.063148	0.0849551	0.0473142	0.0558197	0.0383753	0.0748062	0.0930261	0.0510921	0.0750976	0.0364284	0.00691408	0.0122903	0.085028	0.12212	0.215837	0.128913	0.0192726	0.00409937	0.00353719	0.0162885	0.0178275	0.0123616	0.055308	0.0467836	0.0576862	0.0207086	0.0479846	0.0838466	0.351826	0	0.00206688	0	0	0	0	0	0	0	0.0026246
Bacteria	Gemmatimonadota	Gemmatimonadetes	Gemmatimonadales	Gemmatimonadaceae	Roseisolibacter	Yes	6.92323e-05	0	0	0	0	0	0	0	0	0	0	0	0	0	0	0	0	0	0	0	0	0	0	0.0065154	0	0	0	0	0	0	0	0	0	0	0	0	0	0	0	0	0	0	0
Bacteria	Gemmatimonadota	Gemmatimonadetes	Gemmatimonadales	Gemmatimonadaceae	uncultured	Yes	0.447232	0.128639	0.373528	0.0234028	0.11161	0.110639	0.0931498	0.123939	0.141693	0.0997416	0.0744209	0.0574786	0.116401	0.0849996	0.0743263	0.0491612	0.0921137	0.0162827	0.242817	0.225087	0.167947	0.174223	0.26529	1.90087	0.289354	0.122243	0.0284441	0.177778	0.0974698	0.0571953	0.116363	0.0677223	0.210167	0	0	0	0	0	0	0	0	0	0.0026246
Bacteria	Gemmatimonadota	Longimicrobia	Longimicrobiales	Longimicrobiaceae	Longimicrobiaceae		0.0183959	0.085322	0.0433076	0	0.013217	0.0059271	0.0147857	0.00331134	0.00442791	0	0	0.012773	0.0375488	0.176071	0.0725978	0.0122903	0.0141713	0.073272	0.134898	0.120728	0.115636	0.100435	0.0884298	0.0456078	0.0370264	0.0357113	0.0300243	0.0636257	0.0596754	0.0591675	0.0851727	0.0306363	0.0150949	0	0	0	0	0	0	0	0	0	0
Bacteria	Gemmatimonadota	Longimicrobia	Longimicrobiales	Longimicrobiaceae	Longimicrobium		2.23848e-05	0	0	0	0	0	0	0	0	0	0	0	0	0	0	0	0	0	0	0	0	0	0	0	0	0	0	0	0	0	0	0	0	0	0	0	0	0	0	0	0	0.00352183	0
Bacteria	Gemmatimonadota	MD2902-B12	MD2902-B12	MD2902-B12	MD2902-B12		6.43037e-06	0	0	0	0	0	0	0	0	0	0	0	0	0	0	0	0	0	0	0	0	0	0	0	0	0	0	0	0	0	0	0	0	0	0	0	0	0	0	0	0	0	0
Bacteria	Hydrogenedentes	Hydrogenedentia	Hydrogenedentiales	Hydrogenedensaceae	Candidatus_Hydrogenedens		0.000239491	0	0	0	0	0	0	0	0	0	0	0	0	0	0	0	0	0	0	0	0	0	0	0	0	0	0	0	0	0	0	0.00483731	0	0	0	0	0	0	0	0	0	0	0
Bacteria	Hydrogenedentes	Hydrogenedentia	Hydrogenedentiales	Hydrogenedensaceae	Hydrogenedensaceae		0.0355702	0	0	0	0	0	0	0	0	0	0	0	0	0	0	0	0	0	0	0	0	0	0	0	0	0	0	0	0	0	0	0	0	0	0	0	0	0	0	0	0	0	0
Bacteria	Hydrogenedentes	Hydrogenedentia	Hydrogenedentiales	Hydrogenedensaceae	YC-ZSS-LKJ63		3.08743e-05	0	0	0	0	0	0	0	0	0	0	0	0	0	0	0	0	0	0	0	0	0	0	0	0	0	0	0	0	0	0	0	0	0	0	0	0	0	0	0	0	0	0
Bacteria	Latescibacterota	Latescibacteria	Latescibacterales	Latescibacteraceae	Candidatus_Latescibacter		1.91281e-05	0	0	0	0	0	0	0	0	0	0	0	0	0	0	0	0	0	0	0	0	0	0	0	0	0	0	0	0	0	0	0	0	0	0	0	0	0	0	0	0	0	0
Bacteria	Latescibacterota	Latescibacteria	Latescibacterales	Latescibacteraceae	Latescibacteraceae		0.00294471	0	0	0	0	0	0	0	0	0	0	0	0	0	0	0	0	0	0	0	0	0	0	0	0	0	0	0	0	0	0	0	0	0	0	0	0	0	0	0	0	0	0
Bacteria	Latescibacterota	Latescibacterota	Latescibacterota	Latescibacterota	Latescibacterota		0.0667032	0	0	0	0	0	0	0	0	0	0	0	0	0	0	0	0	0	0	0	0	0	0	0	0	0	0	0	0	0	0	0.00322487	0	0	0	0	0	0	0	0	0	0	0
Bacteria	LCP-89	LCP-89	LCP-89	LCP-89	LCP-89		0.0142563	0	0	0	0	0	0	0	0	0	0	0	0	0	0	0	0	0	0	0	0	0	0	0	0	0	0	0	0	0	0	0	0	0	0	0	0	0	0	0	0	0	0
Bacteria	Margulisbacteria	Margulisbacteria	Margulisbacteria	Margulisbacteria	Margulisbacteria		0.00412927	0.022315	0	0	0	0	0	0	0	0	0	0	0	0	0	0	0	0	0	0.0613874	0	0	0	0	0	0	0	0	0	0	0	0	0	0	0	0	0	0	0	0	0	0	0
Bacteria	Marinimicrobia_(SAR406_clade)	Marinimicrobia_(SAR406_clade)	Marinimicrobia_(SAR406_clade)	Marinimicrobia_(SAR406_clade)	Marinimicrobia_(SAR406_clade)		5.60561e-05	0	0	0	0	0	0	0	0	0	0	0	0	0	0	0	0	0	0	0	0	0	0	0	0	0	0	0	0	0	0	0	0	0	0	0	0	0	0	0	0	0	0
Bacteria	MBNT15	MBNT15	MBNT15	MBNT15	MBNT15		0.0078599	0	0	0	0	0	0	0	0	0	0	0	0	0	0	0	0	0	0	0	0	0	0	0	0	0	0	0	0	0	0	0	0	0	0	0	0	0	0	0	0	0	0
Bacteria	Methylomirabilota	Methylomirabilia	Methylomirabilales	Methylomirabilaceae	Sh765B-TzT-35		9.25115e-05	0	0	0	0	0	0	0	0	0	0	0	0	0	0	0	0	0	0	0	0	0	0	0	0	0	0	0	0	0	0	0	0	0	0	0	0	0	0	0	0	0	0
Bacteria	Methylomirabilota	Methylomirabilia	Rokubacteriales	Rokubacteriales	Rokubacteriales		0.000178966	0	0	0.0187222	0	0	0	0	0	0	0	0	0	0	0	0	0	0	0	0	0	0	0	0	0	0	0	0	0	0	0	0	0	0	0	0	0	0	0	0	0	0	0
Bacteria	Modulibacteria	Moduliflexia	Moduliflexales	Moduliflexaceae	Moduliflexaceae		6.76379e-06	0	0	0	0	0	0	0	0	0	0	0	0	0	0	0	0	0	0	0	0	0	0	0	0	0	0	0	0	0	0	0	0	0	0	0	0	0	0	0	0	0	0
Bacteria	Myxococcota	__	__	__	__		1.24782e-05	0	0	0	0	0	0	0	0	0	0	0	0	0	0	0	0	0	0	0	0	0	0	0	0	0	0	0	0	0	0	0	0	0	0	0	0	0	0	0	0	0	0
Bacteria	Myxococcota	bacteriap25	bacteriap25	bacteriap25	bacteriap25		0.00881982	0	0	0	0	0	0	0	0	0	0	0	0	0	0	0	0	0	0	0	0	0	0	0	0	0	0	0	0	0	0	0	0	0	0	0	0	0	0	0	0	0	0
Bacteria	Myxococcota	Myxococcia	Myxococcales	__	__		0.000451695	0	0	0	0	0	0	0	0	0	0	0	0	0	0	0	0	0	0	0	0	0	0	0	0	0	0	0	0	0	0	0	0	0	0	0	0	0	0	0	0	0	0
Bacteria	Myxococcota	Myxococcia	Myxococcales	Anaeromyxobacteraceae	Anaeromyxobacter		0.0155473	0	0	0	0	0	0	0	0	0	0	0	0	0	0	0	0	0	0	0	0	0	0	0	0	0	0	0	0	0	0	0	0	0	0	0	0	0	0	0	0	0	0
Bacteria	Myxococcota	Myxococcia	Myxococcales	Myxococcaceae	__	Yes	0.000293463	0	0	0	0	0	0	0	0	0	0	0	0	0	0	0	0	0	0	0	0	0	0	0	0	0	0	0	0	0	0	0	0	0	0	0	0	0	0	0	0	0	0
Bacteria	Myxococcota	Myxococcia	Myxococcales	Myxococcaceae	Cystobacter	Yes	0.000489591	0	0	0	0	0	0	0	0	0	0	0	0	0	0	0	0	0	0	0	0	0	0	0	0	0	0	0	0	0	0	0	0	0	0	0	0	0	0	0	0	0	0
Bacteria	Myxococcota	Myxococcia	Myxococcales	Myxococcaceae	KD3-10	Yes	0.0116304	0	0	0	0	0	0	0	0	0	0	0	0	0	0	0	0	0	0	0	0	0	0	0	0	0	0	0	0	0	0	0	0	0	0	0	0	0	0	0	0	0	0
Bacteria	Myxococcota	Myxococcia	Myxococcales	Myxococcaceae	Myxococcaceae	Yes	0.00143559	0	0	0	0	0	0	0	0	0	0	0	0	0	0	0	0	0	0	0	0	0	0	0	0	0	0	0	0	0	0	0	0	0	0	0	0	0	0	0	0	0	0
Bacteria	Myxococcota	Myxococcia	Myxococcales	Myxococcaceae	Myxococcus	Yes	7.18158e-05	0	0	0	0	0	0	0	0	0	0	0	0	0	0	0	0	0	0	0	0	0	0.0194546	0	0	0	0	0	0	0	0	0	0	0	0	0	0	0	0	0	0	0	0
Bacteria	Myxococcota	Myxococcia	Myxococcales	Myxococcaceae	P3OB-42	Yes	0.0728833	0.0472553	0.089322	0.00624074	0.279026	0.108663	0.11385	0.0430474	0.0428032	0	0	0	0.0563232	0.0141666	0.0311133	0	0	0	0	0.104359	0	0.077888	0.0123802	0.0097731	0.00822808	0.00824108	0	0.00280702	0.0278485	0.00197225	0	0	0	0	0.00137792	0	0	0	0	0	0	0.00352183	0
Bacteria	Myxococcota	Myxococcia	Myxococcales	Myxococcaceae	uncultured	Yes	0.0197059	0	0	0	0	0	0	0	0	0	0	0	0	0	0	0	0	0	0	0.0347862	0.0206492	0.0122981	0.0106116	0	0	0	0	0	0	0	0	0	0	0	0	0	0	0	0	0	0	0	0
Bacteria	Myxococcota	Myxococcia	Myxococcales	Vulgatibacteraceae	Vulgatibacter		0.00291688	0	0	0	0	0	0	0	0	0	0	0	0	0	0	0	0	0	0	0	0	0	0	0	0	0	0	0	0	0	0	0	0	0	0	0	0	0	0	0	0	0	0
Bacteria	Myxococcota	Polyangia	__	__	__		0.00018442	0	0	0	0	0	0	0	0	0	0	0	0	0	0	0	0	0	0	0	0	0	0	0	0	0	0	0	0	0	0	0	0	0	0	0	0	0	0	0	0	0	0
Bacteria	Myxococcota	Polyangia	Blfdi19	Blfdi19	Blfdi19		0.0198192	0.0144391	0.00406009	0	0	0	0	0	0	0	0	0	0	0	0	0	0	0	0	0.00613874	0	0	0	0	0	0	0	0	0	0	0	0	0	0	0	0	0	0	0	0	0	0	0
Bacteria	Myxococcota	Polyangia	FFCH16767	FFCH16767	FFCH16767		0.00152818	0	0	0	0	0	0	0	0	0	0	0	0	0	0	0	0	0	0	0	0	0	0	0	0	0	0	0	0	0	0	0	0	0	0	0	0	0	0	0	0	0	0
Bacteria	Myxococcota	Polyangia	Haliangiales	Haliangiaceae	Haliangium	Yes	0.696297	0	0.00406009	0	0	0	0	0	0	0	0	0	0	0	0	0	0	0	0	0	0	0	0	0	0	0	0	0	0	0	0	0	0	0.00244942	0	0	0	0	0	0	0	0	0
Bacteria	Myxococcota	Polyangia	MidBa8	MidBa8	MidBa8		3.66772e-06	0	0	0	0	0	0	0	0	0	0	0	0	0	0	0	0	0	0	0	0	0	0	0	0	0	0	0	0	0	0	0	0	0	0	0	0	0	0	0	0	0	0
Bacteria	Myxococcota	Polyangia	mle1-27	mle1-27	mle1-27	Yes	0.294057	0	0.0460143	0	0.0455253	0.0177813	0.0458356	0.109747	0.0398512	0.0113343	0.162796	0	0.362346	0.200356	0.09334	0.0553063	0.304684	0.0651307	0.0269796	2.02169	0	0	0.0318347	0.270389	0.577337	0.232124	0.27654	0.0205848	0.0497295	0.0374728	0.107965	0.0612725	0.175333	0.00857297	0.00206688	0	0	0	0	0	0	0	0
Bacteria	Myxococcota	Polyangia	Nannocystales	Nannocystaceae	Nannocystaceae	Yes	0.00271143	0	0	0	0	0	0	0	0	0	0	0	0	0	0	0	0	0	0	0	0	0	0	0	0	0	0	0	0	0	0	0	0	0	0	0	0	0	0	0	0	0	0
Bacteria	Myxococcota	Polyangia	Nannocystales	Nannocystaceae	Nannocystis	Yes	0.22405	0	0	0	0	0	0	0	0	0	0	0	0	0	0	0	0	0	0	0	0	0	0	0	0	0	0	0	0	0	0	0	0.00580572	0	0.00137792	0	0	0	0	0	0	0	0
Bacteria	Myxococcota	Polyangia	Nannocystales	Nannocystaceae	Pseudenhygromyxa	Yes	6.20561e-05	0	0	0	0	0	0	0	0	0	0	0	0	0	0	0	0	0	0	0	0	0	0	0	0	0	0	0	0	0	0	0	0	0	0	0	0	0	0	0	0	0	0
Bacteria	Myxococcota	Polyangia	Nannocystales	Nannocystaceae	uncultured	Yes	0.00529984	0	0	0	0	0	0	0	0	0	0	0	0	0	0	0	0	0	0	0	0	0	0	0	0	0	0	0	0	0	0	0	0	0	0	0	0	0	0	0	0	0	0
Bacteria	Myxococcota	Polyangia	Polyangiales	__	__		0.0120331	0	0	0	0	0	0	0	0	0	0	0	0	0	0	0	0	0	0	0	0	0	0	0	0	0	0	0	0	0	0	0	0	0	0	0	0	0	0	0	0	0	0
Bacteria	Myxococcota	Polyangia	Polyangiales	Amb-16S-1034	Amb-16S-1034		0.000137719	0	0	0	0	0	0	0	0	0	0	0	0	0	0	0	0	0	0	0	0	0	0	0	0	0	0	0	0	0	0	0	0	0	0	0	0	0	0	0	0	0	0
Bacteria	Myxococcota	Polyangia	Polyangiales	BIrii41	BIrii41		0.0264432	0.00393794	0	0	0.0234969	0.0118542	0	0	0.00295194	0	0	0	0	0	0	0	0	0	0	0	0.00275323	0	0	0	0	0	0	0.00561404	0	0	0	0	0	0	0	0	0	0	0	0	0	0	0
Bacteria	Myxococcota	Polyangia	Polyangiales	Eel-36e1D6	Eel-36e1D6		6.59586e-05	0	0	0	0	0	0	0	0	0	0	0	0	0	0	0	0	0	0	0	0	0	0	0	0	0	0	0	0	0	0	0	0	0	0	0	0	0	0	0	0	0	0
Bacteria	Myxococcota	Polyangia	Polyangiales	Phaselicystidaceae	Phaselicystis	Yes	0.143793	0.0170644	0.0487211	0	0.0323083	0.0237084	0.00887141	0.00756877	0.00295194	0	0	0	0	0.0080952	0.0397559	0	0	0	0.168623	0.122775	0.096363	0.0368943	0.0212232	0.0293193	0.0932516	0.0466994	0.0316046	0.0982456	0.0228756	0.00295838	0.00239923	0	0	0	0	0.00285694	0	0	0	0	0	0	0.00918611
Bacteria	Myxococcota	Polyangia	Polyangiales	Polyangiaceae	__	Yes	0.00022861	0	0	0	0	0	0	0	0	0	0	0	0	0	0	0	0	0	0	0	0	0	0	0	0	0	0	0	0	0	0	0	0	0	0	0	0	0	0	0	0	0	0
Bacteria	Myxococcota	Polyangia	Polyangiales	Polyangiaceae	Aetherobacter	Yes	0.00741537	0	0	0	0	0	0	0	0	0	0	0	0	0	0	0	0	0	0	0	0	0	0	0	0	0	0	0	0	0	0	0	0	0	0	0	0	0	0.00694179	0	0	0	0
Bacteria	Myxococcota	Polyangia	Polyangiales	Polyangiaceae	Chondromyces	Yes	0.00138181	0	0	0	0	0	0	0	0	0	0	0	0	0	0	0	0	0	0	0	0	0	0	0	0	0	0	0	0	0	0	0	0	0	0	0	0	0	0	0	0	0	0
Bacteria	Myxococcota	Polyangia	Polyangiales	Polyangiaceae	Jahnella	Yes	0.00132252	0	0	0	0	0	0	0	0	0	0	0	0	0	0	0	0	0	0	0	0	0	0	0	0	0	0	0	0	0	0	0	0	0	0	0	0	0	0	0	0	0	0
Bacteria	Myxococcota	Polyangia	Polyangiales	Polyangiaceae	Labilithrix	Yes	0.00346907	0	0	0	0	0	0	0	0	0	0	0	0	0	0	0	0	0	0	0	0	0	0	0	0	0	0	0	0	0	0	0	0	0	0	0	0	0	0	0	0	0	0
Bacteria	Myxococcota	Polyangia	Polyangiales	Polyangiaceae	Minicystis	Yes	0.0284888	0	0	0	0	0	0	0	0	0	0	0	0	0	0	0	0	0	0	0	0	0	0	0	0	0	0	0	0	0	0	0	0	0	0	0	0	0	0	0	0	0.00234789	0.00918611
Bacteria	Myxococcota	Polyangia	Polyangiales	Polyangiaceae	Pajaroellobacter	Yes	0.143849	0	0.00406009	0	0.0176227	0.0079028	0	0	0	0	0	0	0	0	0	0	0	0	0	0.212809	0.00825968	0	0.0212232	0.00488655	0	0	0	0	0	0.0177503	0.0131958	0.0145119	0.00232229	0.0159212	0.00206688	0	0	0	0	0	0	0	0.0104984
Bacteria	Myxococcota	Polyangia	Polyangiales	Polyangiaceae	Polyangiaceae	Yes	0.00185878	0	0	0	0	0	0	0	0	0	0	0	0	0	0	0	0	0	0	0	0	0	0	0	0	0	0	0	0	0	0	0	0	0	0	0	0	0	0	0	0	0	0
Bacteria	Myxococcota	Polyangia	Polyangiales	Polyangiaceae	Polyangium	Yes	0.261861	0	0	0	0	0	0	0	0	0	0	0	0	0	0	0	0	0	0	0	0	0	0	0	0	0	0	0	0	0	0	0	0	0	0	0	0	0	0	0	0	0	0
Bacteria	Myxococcota	Polyangia	Polyangiales	Polyangiaceae	Sorangium	Yes	0.00204427	0	0	0	0	0	0	0	0	0	0	0	0	0	0	0	0	0	0	0	0	0	0	0	0	0	0	0	0	0	0	0	0	0	0	0	0	0	0	0	0	0	0
Bacteria	Myxococcota	Polyangia	Polyangiales	Polyangiaceae	uncultured	Yes	0.0793635	0	0	0	0	0	0	0	0	0	0	0	0	0	0	0	0	0	0	0	0	0	0	0	0	0	0	0	0	0	0	0	0	0	0	0	0	0	0	0	0	0	0
Bacteria	Myxococcota	Polyangia	Polyangiales	Sandaracinaceae	Sandaracinus	Yes	0.0733509	0.126014	0.0243605	0	0.0220284	0.0059271	0.13455	0.0723764	0.10627	0.0906742	0.110081	0.114957	0.0244067	0.0546426	0.0967971	0.043016	0.021257	0	0	0.157561	0.0770904	0.176273	0.323653	0.102618	0.0233129	0	0	0.0252632	0.0188972	0.0108474	0.0479846	0	0	0.00244942	0	0	0	0	0	0	0	0	0
Bacteria	Myxococcota	Polyangia	Polyangiales	Sandaracinaceae	uncultured	Yes	0.0550978	0.00656323	0	0	0	0	0.00591427	0	0.00295194	0	0	0	0.0300391	0.040476	0.0103711	0	0	0	0	0.165746	0.284959	0.00819874	0.026529	0.0032577	0	0	0	0	0.00198918	0.00986125	0.0131958	0	0	0	0	0	0	0	0	0	0	0	0
Bacteria	Myxococcota	Polyangia	Polyangiales	uncultured	uncultured		0.00112838	0	0	0	0	0	0	0	0	0	0	0	0	0	0	0	0	0	0	0	0	0	0	0	0	0	0	0	0	0	0	0	0	0	0	0	0	0	0	0	0	0	0
Bacteria	Myxococcota	Polyangia	UASB-TL25	UASB-TL25	UASB-TL25		0.00109075	0	0	0	0	0	0	0	0	0	0	0	0	0	0	0	0	0	0	0	0	0	0	0	0	0	0	0	0	0	0	0	0	0	0	0	0	0	0	0	0	0	0
Bacteria	Myxococcota	Polyangia	VHS-B3-70	VHS-B3-70	VHS-B3-70		0.000312066	0	0	0	0	0	0	0	0	0	0	0	0	0	0	0	0	0	0	0	0	0	0	0	0	0	0	0	0	0	0	0	0	0	0	0	0	0	0	0	0	0	0
Bacteria	NB1-j	NB1-j	NB1-j	NB1-j	NB1-j	Yes	0.172468	0.00262529	0	0	0	0	0	0	0	0	0	0	0	0	0	0	0	0	0	0	0	0	0	0	0	0	0	0	0	0	0	0	0	0	0	0	0	0	0	0	0	0	0
Bacteria	Nitrospirota	Leptospirillia	Leptospirillales	Leptospirillaceae	Leptospirillum		4.35071e-05	0	0	0	0	0	0	0	0	0	0	0	0	0	0	0	0	0	0	0	0	0	0	0	0	0	0	0	0	0	0	0	0	0	0	0	0	0	0	0	0	0	0
Bacteria	Nitrospirota	Nitrospiria	Nitrospirales	Nitrospiraceae	Nitrospira	Yes	0.208873	0.732456	0.383002	0.104532	0.530149	0.40897	1.17546	0.302751	0.177117	0.374031	0.336445	0.510921	0.405527	0.153809	0.138282	1.27819	0.354283	0.146544	0.418184	0.382648	0.344154	0.528819	0.401471	0.232926	0.373006	0.358487	0.259157	0.145965	0.111394	0.118335	0.104367	0.116095	0.0743132	0	0	0.00571388	0	0	0.00694179	0	0	0.00352183	0
Bacteria	Nitrospirota	Thermodesulfovibrionia	uncultured	uncultured	uncultured		0.000147904	0	0	0	0	0	0	0	0	0	0	0	0	0	0	0	0	0	0	0	0	0	0	0	0	0	0	0	0	0	0	0	0	0	0	0	0	0	0	0	0	0	0
Bacteria	NKB15	NKB15	NKB15	NKB15	NKB15		1.8636e-05	0	0	0	0	0	0	0	0	0	0	0	0	0	0	0	0	0	0	0	0	0	0	0	0	0	0	0	0	0	0	0	0	0	0	0	0	0	0	0	0	0	0
Bacteria	Patescibacteria	ABY1	__	__	__		0.00172345	0	0	0	0	0	0	0	0	0	0	0	0	0	0	0	0	0.0895547	0.0134898	0	0	0	0	0	0	0	0	0	0	0	0	0	0	0	0	0	0	0	0	0	0	0	0
Bacteria	Patescibacteria	ABY1	Candidatus_Buchananbacteria	Candidatus_Buchananbacteria	Candidatus_Buchananbacteria		0.000300737	0	0	0	0	0	0	0	0	0	0	0	0	0	0	0	0	0	0	0	0	0	0	0	0	0	0	0	0	0	0	0	0	0	0	0	0	0	0	0	0	0	0
Bacteria	Patescibacteria	ABY1	Candidatus_Falkowbacteria	Candidatus_Falkowbacteria	Candidatus_Falkowbacteria		0.00622641	0	0.00406009	0	0	0	0	0	0	0	0	0	0	0	0	0	0	0	0	0	0	0	0	0	0	0	0	0	0	0	0	0	0	0	0	0	0	0	0	0	0	0	0
Bacteria	Patescibacteria	ABY1	Candidatus_Kerfeldbacteria	Candidatus_Kerfeldbacteria	Candidatus_Kerfeldbacteria		0.0215887	0	0	0	0	0	0	0	0	0	0	0	0	0	0	0	0	0	0	0	0	0	0	0	0	0	0	0	0	0	0	0	0	0	0	0	0	0	0	0	0	0	0
Bacteria	Patescibacteria	ABY1	Candidatus_Komeilibacteria	Candidatus_Komeilibacteria	Candidatus_Komeilibacteria		0.0110607	0	0	0	0	0	0	0	0	0	0	0	0	0	0	0	0	0	0	0	0	0	0	0	0	0	0	0	0	0	0	0	0	0	0	0	0	0	0	0	0	0	0
Bacteria	Patescibacteria	ABY1	Candidatus_Kuenenbacteria	Candidatus_Kuenenbacteria	Candidatus_Kuenenbacteria		0.00692343	0	0	0	0	0	0	0	0	0	0	0	0	0	0	0	0	0	0	0	0	0	0	0	0	0	0	0	0	0	0	0	0	0	0	0	0	0	0	0	0	0	0
Bacteria	Patescibacteria	ABY1	Candidatus_Magasanikbacteria	Candidatus_Magasanikbacteria	Candidatus_Magasanikbacteria		0.0834167	0.0118138	0.00947354	0.00312037	0	0	0	0	0	0	0	0	0.0582007	0.131547	0.0259278	0	0.0708567	2.01905	0.0607042	0.0654798	0	0	0.0141488	0	0	0.0631816	0	0.00374269	0	0.0640981	0.0287908	0	0.0267063	0	0	0	0	0	0	0	0	0	0
Bacteria	Patescibacteria	ABY1	Candidatus_Uhrbacteria	Candidatus_Uhrbacteria	Candidatus_Uhrbacteria		0.00781276	0	0	0	0	0	0	0	0	0	0	0	0	0	0	0	0	0	0	0	0	0	0	0	0	0	0	0	0	0	0	0	0	0	0	0	0	0	0	0	0	0	0
Bacteria	Patescibacteria	Berkelbacteria	Berkelbacteria	Berkelbacteria	Berkelbacteria		0.0119201	0	0	0	0	0	0	0	0	0	0	0	0	0	0	0	0	0	0	0	0	0	0.00884298	0	0	0	0	0	0	0	0	0	0	0	0	0	0	0	0	0	0	0	0
Bacteria	Patescibacteria	Gracilibacteria	Absconditabacteriales_(SR1)	Absconditabacteriales_(SR1)	Absconditabacteriales_(SR1)	Yes	0.396799	0.00525058	0	0	0.198255	0.0296355	0	0.0827834	0.050183	0.315093	0.14264	0.0447056	0.251577	0	0.101983	0.0122903	0.0141713	0.0162827	0	0	0	0.207018	0.0159174	0	0	0	0.0363452	0.287251	0.00298377	0.0108474	0	0.00483731	1.9693	0.0232695	0.00206688	0	0	0	0	0	0	0.00586972	0.0170599
Bacteria	Patescibacteria	Gracilibacteria	Candidatus_Abawacabacteria	Candidatus_Abawacabacteria	Candidatus_Abawacabacteria		0.00121822	0	0	0	0	0	0	0	0	0	0	0	0	0	0	0	0	0	0	0	0	0	0	0	0	0	0	0	0	0	0	0	0	0	0	0	0	0	0	0	0	0	0
Bacteria	Patescibacteria	Gracilibacteria	Candidatus_Peregrinibacteria	Candidatus_Peregrinibacteria	Candidatus_Peregrinibacteria		0.0173872	0	0.0243605	0	0	0	0	0	0	0	0	0	0	0	0	0	0	0	0	0.00613874	0	0	0	0	0	0	0	0	0.00298377	0	0	0	0	0	0	0	0	0	0	0	0	0	0
Bacteria	Patescibacteria	Gracilibacteria	Candidatus_Peribacteria	Candidatus_Peribacteria	Candidatus_Peribacteria		0.029784	0	0	0	0	0	0	0	0	0	0	0	0	0	0	0	0	0	0	0	0	0	0	0	0	0	0	0	0	0	0	0	0.00232229	0	0	0	0	0	0	0	0	0	0
Bacteria	Patescibacteria	Gracilibacteria	Gracilibacteria	Gracilibacteria	Gracilibacteria		0.0802679	0.00262529	0	0	0	0	0	0	0	0	0	0	0	0	0	0	0	0	0	0	0	0	0	0	0	0	0	0.00187135	0	0	0.0167946	0	0	0.339245	0	0	0	0	0	0.0035729	0	0	0.00524921
Bacteria	Patescibacteria	Gracilibacteria	JGI_0000069-P22	JGI_0000069-P22	JGI_0000069-P22		0.0835554	0.141766	0.00270673	0.0109213	0.00293712	0.0079028	0	0	0	0	0	0	0.0506909	0.135595	0.0345704	0	0	0	0.0134898	0.00613874	0.103246	0.0184472	0.0300661	0	0.75287	0.318655	0.104295	0.129123	0.33816	0.159752	0.303503	0	0.008128	0.0195954	0	0	0	0	0	0	0	0	0.0039369
Bacteria	Patescibacteria	Microgenomatia	Candidatus_Amesbacteria	Candidatus_Amesbacteria	Candidatus_Amesbacteria		0.00624349	0	0	0	0	0	0	0	0	0	0	0	0	0	0	0	0	0	0	0	0	0	0	0	0	0	0	0	0	0	0	0	0	0	0	0	0	0	0	0	0	0	0
Bacteria	Patescibacteria	Microgenomatia	Candidatus_Chisholmbacteria	Candidatus_Chisholmbacteria	Candidatus_Chisholmbacteria		0.000247595	0	0	0	0	0	0	0	0	0	0	0	0	0	0	0	0	0	0	0	0	0	0	0	0	0	0	0	0	0	0	0	0	0	0	0	0	0	0	0	0	0	0
Bacteria	Patescibacteria	Microgenomatia	Candidatus_Collierbacteria	Candidatus_Collierbacteria	Candidatus_Collierbacteria		0.00369976	0	0	0	0	0	0	0	0	0	0	0	0	0	0	0	0	0	0	0	0	0	0	0	0	0	0	0	0	0	0	0	0	0	0	0	0	0	0	0	0	0	0
Bacteria	Patescibacteria	Microgenomatia	Candidatus_Pacebacteria	Candidatus_Pacebacteria	Candidatus_Pacebacteria		0.0270405	0.0721955	0.0419543	0.00624074	0	0	0	0	0	0	0	0	0	0	0	0	0	0	0	0.0122775	0.0165194	0.0122981	0.0212232	0.0586386	0.067196	0.0837843	0.13906	0.0402339	0.0238701	0.0167641	0.0431862	0.0403109	0.0743132	0	0	0	0	0	0	0	0	0	0
Bacteria	Patescibacteria	Microgenomatia	Candidatus_Roizmanbacteria	Candidatus_Roizmanbacteria	Candidatus_Roizmanbacteria		0.00407225	0	0	0	0	0	0	0	0	0	0	0	0	0	0	0	0	0	0	0	0	0	0	0	0	0	0	0	0	0	0	0	0	0	0	0	0	0	0	0	0	0	0
Bacteria	Patescibacteria	Microgenomatia	Candidatus_Shapirobacteria	Candidatus_Shapirobacteria	Candidatus_Shapirobacteria		0.000418785	0	0	0	0	0	0	0	0	0	0	0	0	0	0	0	0	0	0	0	0	0	0	0	0	0	0	0	0	0	0	0	0	0	0	0	0	0	0	0	0	0	0
Bacteria	Patescibacteria	Microgenomatia	Candidatus_Woesebacteria	Candidatus_Woesebacteria	Candidatus_Woesebacteria		0.0182743	0.0341288	0.138043	0.0327639	0	0	0	0	0	0	0	0	0	0	0	0	0	0	0	0.41948	0	0	0.00884298	0.0130308	0.00822808	0.00412054	0.00948137	0	0.00298377	0.0266254	0.139155	0.0838466	0.0441235	0	0	0	0	0	0	0	0	0	0
Bacteria	Patescibacteria	Microgenomatia	Microgenomatia	Microgenomatia	Microgenomatia		0.0781038	0.364916	0.0825551	0.0109213	0.00293712	0	0	0	0	0	0	0	0	0.0748806	4.546	0.0921772	0	0.048848	0.195602	0.218948	0	0	0	0	0.00959943	0	0	0	0	0	0.197937	0.0419233	0.577088	0.00612355	0.00206688	0	0	0	0.0381799	0.0178645	0.0109953	0.021131	0.0288706
Bacteria	Patescibacteria	Parcubacteria	__	__	__		0.000994812	0	0	0	0	0	0	0	0	0	0	0	0	0	0	0	0	0.073272	0	0	0	0	0	0	0	0	0	0	0	0	0	0	0	0	0	0	0	0	0	0	0	0	0
Bacteria	Patescibacteria	Parcubacteria	32-520	32-520	32-520		2.70552e-06	0	0	0	0	0	0	0	0	0	0	0	0	0	0	0	0	0	0	0	0	0	0	0	0	0	0	0	0	0	0	0	0	0	0	0	0	0	0	0	0	0	0
Bacteria	Patescibacteria	Parcubacteria	Candidatus_Adlerbacteria	Candidatus_Adlerbacteria	Candidatus_Adlerbacteria		0.000360723	0	0	0	0	0	0	0	0	0	0	0	0	0	0	0	0	0	0	0	0	0	0	0	0	0	0	0	0	0	0	0	0	0	0	0	0	0	0	0	0	0	0
Bacteria	Patescibacteria	Parcubacteria	Candidatus_Azambacteria	Candidatus_Azambacteria	Candidatus_Azambacteria		0.00603042	0	0	0	0	0	0	0	0	0	0	0	0	0	0	0	0	0	0	0	0	0	0	0	0	0	0	0	0	0	0	0	0	0	0	0	0	0	0	0	0	0	0
Bacteria	Patescibacteria	Parcubacteria	Candidatus_Campbellbacteria	Candidatus_Campbellbacteria	Candidatus_Campbellbacteria		0.00315757	0	0	0	0	0	0	0	0	0	0	0	0	0	0	0	0	0	0	0	0	0	0	0	0	0	0	0	0	0	0	0	0	0	0	0	0	0	0	0	0	0	0
Bacteria	Patescibacteria	Parcubacteria	Candidatus_Colwellbacteria	Candidatus_Colwellbacteria	Candidatus_Colwellbacteria		0.00174285	0	0	0	0	0	0	0	0	0	0	0	0	0	0	0	0	0	0	0	0	0	0	0	0	0	0	0	0	0	0	0	0	0	0	0	0	0	0	0	0	0	0
Bacteria	Patescibacteria	Parcubacteria	Candidatus_Doudnabacteria	Candidatus_Doudnabacteria	Candidatus_Doudnabacteria		0.0402593	0	0	0	0	0	0	0	0	0	0	2.99527	0	0	0	0.0122903	1.9769	0.805992	0.0472144	0	0	0	0	0	0	0	0	0	0	0	0	0	0	0	0	0	0	0	0	0	0	0	0
Bacteria	Patescibacteria	Parcubacteria	Candidatus_Giovannonibacteria	Candidatus_Giovannonibacteria	Candidatus_Giovannonibacteria		3.18098e-05	0	0	0	0	0	0	0	0	0	0	0	0	0	0	0	0	0	0	0	0	0	0	0	0	0	0	0	0	0	0	0	0	0	0	0	0	0	0	0	0	0	0
Bacteria	Patescibacteria	Parcubacteria	Candidatus_Jorgensenbacteria	Candidatus_Jorgensenbacteria	Candidatus_Jorgensenbacteria		0.00657845	0	0	0	0	0	0	0	0	0	0	0	0	0	0	0	0	0	0	0	0	0	0	0	0	0	0	0	0	0	0	0	0	0	0	0	0	0	0	0	0	0	0
Bacteria	Patescibacteria	Parcubacteria	Candidatus_Kaiserbacteria	Candidatus_Kaiserbacteria	Candidatus_Kaiserbacteria		0.0336316	0.191646	0.00270673	0	0	0	0	0	0	0	0	0	0	0	0	0	0	0	0	0	0	0	0	0.0504944	0.0233129	0	0.00790114	0	0	0	0	0	0	0	0	0	0	0	0	0	0	0	0
Bacteria	Patescibacteria	Parcubacteria	Candidatus_Lloydbacteria	Candidatus_Lloydbacteria	Candidatus_Lloydbacteria		0.0201845	0	0	0	0	0	0	0	0	0	0	0	0	0	0	0	0	0	0	0	0	0	0	0	0	0	0	0	0	0	0	0	0	0	0	0	0	0	0	0	0	0	0
Bacteria	Patescibacteria	Parcubacteria	Candidatus_Moranbacteria	Candidatus_Moranbacteria	Candidatus_Moranbacteria		0.0741301	0	0	0	0	0	0	0	0	0	0	0	0	0	0	0	0	0	0	0	0.00412984	0	0	0	0	0	0	0	0	0	0	0	0	0	0	0	0	0	0	0	0	0	0
Bacteria	Patescibacteria	Parcubacteria	Candidatus_Nomurabacteria	Candidatus_Nomurabacteria	Candidatus_Nomurabacteria	Yes	0.217349	0.137828	0.215185	1.011	0	0	0.171514	0.0312212	0.0457551	0.553112	0.0806227	0.0319326	0.653349	0.0364284	0.411387	0.0307257	0.0708567	1.27005	0.242817	0.00613874	0	0	0	0.0684117	0.287983	0.798011	0.687399	0.0701754	0.632559	0.20117	0.395873	0.062885	0.008128	1.41576	0.33828	0.0142847	0	0	0	0	0	0	0
Bacteria	Patescibacteria	Parcubacteria	Candidatus_Portnoybacteria	Candidatus_Portnoybacteria	Candidatus_Portnoybacteria		0.000141397	0	0	0	0	0	0	0	0	0	0	0	0	0	0	0	0	0	0	0	0	0	0	0	0	0	0	0	0	0	0	0	0	0	0	0	0	0	0	0	0	0	0
Bacteria	Patescibacteria	Parcubacteria	Candidatus_Ryanbacteria	Candidatus_Ryanbacteria	Candidatus_Ryanbacteria		2.27801e-05	0	0	0	0	0	0	0	0	0	0	0	0	0	0	0	0	0	0	0	0	0	0	0	0	0	0	0	0	0	0	0	0	0	0	0	0	0	0	0	0	0	0
Bacteria	Patescibacteria	Parcubacteria	Candidatus_Staskawiczbacteria	Candidatus_Staskawiczbacteria	Candidatus_Staskawiczbacteria		6.90005e-05	0	0	0	0	0	0	0	0	0	0	0	0	0	0	0	0	0	0	0	0	0	0	0	0	0	0	0	0	0	0	0	0	0	0	0	0	0	0	0	0	0	0
Bacteria	Patescibacteria	Parcubacteria	Candidatus_Vogelbacteria	Candidatus_Vogelbacteria	Candidatus_Vogelbacteria		0.00452943	0	0	0	0	0	0	0	0	0	0	0	0	0	0	0	0	0	0	0	0	0	0	0	0	0	0	0	0	0	0	0	0	0	0	0	0	0	0	0	0	0	0
Bacteria	Patescibacteria	Parcubacteria	Candidatus_Wolfebacteria	Candidatus_Wolfebacteria	Candidatus_Wolfebacteria		0.000152781	0	0	0	0	0	0	0	0	0	0	0	0	0	0	0	0	0	0	0	0	0	0	0	0	0	0	0	0	0	0	0	0	0	0	0	0	0	0	0	0	0	0
Bacteria	Patescibacteria	Parcubacteria	Candidatus_Yanofskybacteria	Candidatus_Yanofskybacteria	Candidatus_Yanofskybacteria		0.00928548	0	0	0	0	0	0	0	0	0	0	0	0	0	0	0	0	0	0	0	0	0	0	0	0	0	0	0	0	0	0	0	0	0	0	0	0	0	0	0	0	0	0
Bacteria	Patescibacteria	Parcubacteria	Candidatus_Yonathbacteria	Candidatus_Yonathbacteria	Candidatus_Yonathbacteria		6.55317e-05	0	0	0	0	0	0	0	0	0	0	0	0	0	0	0	0	0	0	0	0	0	0	0	0	0	0	0	0	0	0	0	0	0	0	0	0	0	0	0	0	0	0
Bacteria	Patescibacteria	Parcubacteria	Candidatus_Zambryskibacteria	Candidatus_Zambryskibacteria	Candidatus_Zambryskibacteria		0.0107563	0	0	0	0	0	0	0	0	0	0	0	0	0	0	0	0	0	0	0	0	0	0	0	0	0	0	0	0	0	0	0	0	0	0	0	0	0	0	0	0	0	0
Bacteria	Patescibacteria	Parcubacteria	GWA2-38-13b	GWA2-38-13b	GWA2-38-13b		0.000116027	0	0	0	0	0	0	0	0	0	0	0	0	0	0	0	0	0	0	0	0	0	0	0	0	0	0	0	0	0	0	0	0	0	0	0	0	0	0	0	0	0	0
Bacteria	Patescibacteria	Parcubacteria	Parcubacteria	Parcubacteria	Parcubacteria	Yes	0.725669	0.0564438	0	0	0.995682	0.914749	2.60967	0.971641	3.90099	1.73641	1.22174	3.62754	7.34079	0.315713	0.0553126	0.0122903	2.38787	0.911829	0.168623	0.0409249	5.58905	0.100435	0.0389091	0.0553809	0.696644	0.0947724	0.286021	3.9476	6.13861	2.95739	0.737764	0.0612725	0.0185783	0.155538	0.00344481	0.0728519	0	0	0	0	0	0	0
Bacteria	Patescibacteria	Saccharimonadia	Saccharimonadales	Saccharimonadaceae	Candidatus_Saccharimonas		0.00148647	0	0	0.00468055	0	0	0.00887141	0.00662267	0.00442791	0.00453371	0.0139539	0	0.00375488	0.0040476	0	0	0	0	0	0	0	0	0	0.0065154	0	0	0	0.00842105	0.00497295	0.00986125	0.0107965	0.0161244	0	0	0	0	0	0	0	0	0	0	0
Bacteria	Patescibacteria	Saccharimonadia	Saccharimonadales	Saccharimonadaceae	Saccharimonadaceae		0.000116806	0	0	0	0	0	0	0	0	0	0	0	0	0	0	0	0	0	0	0	0	0	0	0	0	0	0	0	0	0	0.00359885	0	0.00464457	0	0	0	0	0	0	0	0	0	0
Bacteria	Patescibacteria	Saccharimonadia	Saccharimonadales	Saccharimonadaceae	TM7a		0.000315748	0	0	0	0	0	0	0	0	0	0	0	0	0	0	0	0	0	0	0	0	0	0	0	0	0	0	0	0	0	0.00599808	0	0	0	0	0	0	0	0	0	0	0.00352183	0
Bacteria	Patescibacteria	Saccharimonadia	Saccharimonadales	Saccharimonadaceae	TM7x		2.26655e-05	0	0	0	0	0	0	0	0	0	0	0	0	0	0	0	0	0	0	0	0	0	0	0	0	0	0	0	0	0	0	0	0	0	0	0.00285694	0	0	0	0	0	0	0
Bacteria	Patescibacteria	Saccharimonadia	Saccharimonadales	Saccharimonadales	Saccharimonadales	Yes	0.115742	0.0459426	0.0189471	0	0	0.0869308	0.0192214	0.0411552	0.0398512	0.0521376	0.0263574	0	0.0488135	0.0040476	0.214336	0	0	0	0.0404694	0.100266	0.042675	0.172173	0.178628	0.0342059	0.0562252	0.0260968	0.0805916	0.0430409	0.0397836	0.0680426	0.0599808	0.0354736	0.0127726	0.00857297	0	0	0.0190387	0.00656978	0	0	0.0329858	0.00704366	0.0039369
Bacteria	Patescibacteria	uncultured	uncultured	uncultured	uncultured		0.00102912	0	0	0	0	0	0	0	0	0	0	0	0	0	0	0	0	0	0	0	0	0	0	0	0	0	0	0	0	0	0	0	0	0	0	0	0	0	0	0	0	0	0
Bacteria	Patescibacteria	WWE3	WWE3	WWE3	WWE3		0.031228	0.0380667	0.00270673	0	0.0161541	0.0276598	0.00295714	0.0387899	0.0206636	0.00453371	0.00310087	0.0447056	0.749099	0.0546426	0.0846974	0.0122903	0.0141713	0.0569893	0.0134898	0.0286474	0	0	0.11319	0	0	0	0	0	0	0	0	0.0532104	0.008128	0	0	0	0	0	0	0	0	0	0
Bacteria	Planctomycetota	__	__	__	__		1.14384e-05	0	0	0	0	0	0	0	0	0	0	0	0	0	0	0	0	0	0	0	0	0	0	0	0	0	0	0	0	0	0	0	0	0	0	0	0	0	0	0	0	0	0
Bacteria	Planctomycetota	028H05-P-BN-P5	028H05-P-BN-P5	028H05-P-BN-P5	028H05-P-BN-P5		0.00156223	0	0	0	0	0	0	0	0	0	0	0	0	0	0	0	0	0	0	0	0	0	0	0	0	0	0	0	0	0	0	0	0	0	0	0	0	0	0	0	0	0	0
Bacteria	Planctomycetota	BD7-11	BD7-11	BD7-11	BD7-11		0.0380812	0	0	0	0	0	0	0	0	0	0	0	0	0	0	0	0	0	0	0	0	0	0	0	0	0	0	0	0	0	0	0	0	0	0	0	0	0	0	0	0	0	0
Bacteria	Planctomycetota	Brocadiae	Brocadiales	Brocadiaceae	Candidatus_Brocadia		0.00119841	0	0	0	0	0	0	0	0	0	0	0	0	0	0	0	0	0	0	0	0	0	0	0	0	0	0	0	0	0	0	0	0	0	0	0	0	0	0	0	0	0	0
Bacteria	Planctomycetota	Brocadiae	Brocadiales	Brocadiaceae	Candidatus_Jettenia		2.56574e-05	0	0	0	0	0	0	0	0	0	0	0	0	0	0	0	0	0	0	0	0	0	0	0	0	0	0	0	0	0	0	0	0	0	0	0	0	0	0	0	0	0	0
Bacteria	Planctomycetota	Brocadiae	Brocadiales	Brocadiaceae	Candidatus_Kuenenia		4.79252e-05	0	0	0.00468055	0	0	0	0	0	0	0	0	0	0	0	0	0	0	0	0	0	0	0	0	0	0	0	0	0	0	0	0	0	0	0	0	0	0	0	0	0	0	0
Bacteria	Planctomycetota	OM190	OM190	OM190	OM190	Yes	0.429309	0	0	0	0	0	0.00295714	0	0	0	0	0	0	0	0	0	0	0	0	0	0.00275323	0.00614905	0	0	0	0	0	0	0	0	0	0	0	0	0.00137792	0	0	0	0	0	0	0	0
Bacteria	Planctomycetota	Phycisphaerae	CCM11a	CCM11a	CCM11a		0.00921522	0	0	0	0	0	0	0	0	0	0	0	0	0	0	0	0	0	0	0	0	0	0	0	0	0	0	0	0	0	0	0	0	0	0	0	0	0	0	0	0	0	0
Bacteria	Planctomycetota	Phycisphaerae	DG-20	DG-20	DG-20		8.40705e-05	0	0	0	0	0	0	0	0	0	0	0	0	0	0	0	0	0	0	0	0	0	0	0	0	0	0	0	0	0	0	0	0	0	0	0	0	0	0	0	0	0	0
Bacteria	Planctomycetota	Phycisphaerae	mle1-8	mle1-8	mle1-8	Yes	0.113144	0	0	0	0	0	0	0.00236524	0	0	0	0	0	0	0	0	0	0	0	0	0	0	0.00530579	0.0032577	0	0	0	0	0	0	0	0.025799	0	0	0	0	0	0	0	0	0	0	0
Bacteria	Planctomycetota	Phycisphaerae	MSBL9	4572-13	4572-13		1.1803e-05	0	0	0	0	0	0	0	0	0	0	0	0	0	0	0	0	0	0	0	0	0	0	0	0	0	0	0	0	0	0	0	0	0	0	0	0	0	0	0	0	0	0
Bacteria	Planctomycetota	Phycisphaerae	MSBL9	GWC2-45-44	GWC2-45-44		2.20564e-05	0	0	0	0	0	0	0	0	0	0	0	0	0	0	0	0	0	0	0	0	0	0	0	0	0	0	0	0	0	0	0	0	0	0	0	0	0	0	0	0	0	0
Bacteria	Planctomycetota	Phycisphaerae	MSBL9	KCLunmb-38-53	KCLunmb-38-53		0.000364127	0	0	0	0	0	0	0	0	0	0	0	0	0	0	0	0	0	0	0	0	0	0	0	0	0	0	0	0	0	0	0	0	0	0	0	0	0	0	0	0	0	0
Bacteria	Planctomycetota	Phycisphaerae	MSBL9	L21-RPul-D3	L21-RPul-D3		9.1897e-05	0	0	0	0	0	0	0	0	0	0	0	0	0	0	0	0	0	0	0	0	0	0	0	0	0	0	0	0	0	0	0	0	0	0	0	0	0	0	0	0	0	0
Bacteria	Planctomycetota	Phycisphaerae	MSBL9	SG8-4	SG8-4		0.000394284	0	0	0	0	0	0	0	0	0	0	0	0	0	0	0	0	0	0	0	0	0	0	0	0	0	0	0	0	0	0	0	0	0	0	0	0	0	0	0	0	0	0
Bacteria	Planctomycetota	Phycisphaerae	MSBL9	SM23-30	SM23-30		9.61688e-05	0	0	0	0	0	0	0	0	0	0	0	0	0	0	0	0	0	0	0	0	0	0	0	0	0	0	0	0	0	0	0	0	0	0	0	0	0	0	0	0	0	0
Bacteria	Planctomycetota	Phycisphaerae	Phycisphaerales	AKAU3564_sediment_group	AKAU3564_sediment_group		0.000445985	0	0	0	0	0	0	0	0	0	0	0	0	0	0	0	0	0	0	0	0	0	0	0	0	0	0	0	0	0	0	0	0	0	0	0	0	0	0	0	0	0	0
Bacteria	Planctomycetota	Phycisphaerae	Phycisphaerales	Phycisphaeraceae	AKYG587	Yes	0.00371505	0	0	0	0	0	0	0	0	0	0	0	0	0	0	0	0	0	0	0	0	0	0	0	0	0	0	0	0	0	0	0	0	0	0	0	0	0	0	0	0	0	0
Bacteria	Planctomycetota	Phycisphaerae	Phycisphaerales	Phycisphaeraceae	CL500-3	Yes	0.609294	18.4807	18.1608	1.35268	0.135107	0.144226	0.172992	0.112112	0.169737	0.337761	0.345747	0.67697	1.4982	0.872258	0.409659	0.282677	0.290512	0.260523	0.424929	0.673215	0.615346	0.286956	0.428	0.430016	0.640419	0.395572	0.652634	0.805614	0.877228	0.683385	0.855326	1.69144	1.61399	0.187381	0.110234	0.174273	0.00507698	0	0	0	0	0.00469577	0
Bacteria	Planctomycetota	Phycisphaerae	Phycisphaerales	Phycisphaeraceae	I-8	Yes	0.00619363	0	0	0	0	0	0	0	0	0	0	0	0	0	0	0	0	0	0	0	0	0	0	0	0	0	0	0	0	0	0	0.00322487	0	0	0	0	0	0	0	0	0	0	0
Bacteria	Planctomycetota	Phycisphaerae	Phycisphaerales	Phycisphaeraceae	Phycisphaeraceae	Yes	2.4864e-05	0	0	0	0	0	0	0	0	0	0	0	0	0	0	0	0	0	0	0	0	0	0	0	0	0	0	0	0	0	0	0	0	0	0	0	0	0	0	0	0	0	0
Bacteria	Planctomycetota	Phycisphaerae	Phycisphaerales	Phycisphaeraceae	SM1A02	Yes	1.90683	1.32446	4.38219	0.42125	18.6727	6.92482	8.11438	10.1899	6.93264	1.21277	0.365903	0.408737	1.30294	3.13891	5.89079	1.51785	1.70765	3.24839	7.56779	9.69511	2.11861	3.11757	6.75958	3.29842	1.06691	0.708733	0.314465	0.475322	0.923974	0.608439	0.299904	0.180593	0.0197394	0.0269436	0.0117123	0	0	0.00262791	0.0104127	0.00535934	0	0	0.0026246
Bacteria	Planctomycetota	Phycisphaerae	Phycisphaerales	Phycisphaeraceae	uncultured	Yes	0.0278979	0.00918852	0.0189471	0	0	0	0	0	0	0.0204017	0	0.0574786	0.0131421	0.0121428	0.00345704	0.0368709	0.021257	0	0	0.0532024	0	0.0696893	0.0389091	0.0065154	0.00274269	0	0	0	0	0	0	0	0	0	0	0	0	0	0	0	0	0	0
Bacteria	Planctomycetota	Phycisphaerae	Pla1_lineage	Pla1_lineage	Pla1_lineage		0.0134177	0	0	0	0	0	0	0	0	0	0	0	0	0	0	0	0	0	0	0	0	0	0	0	0	0	0	0	0	0	0	0	0	0	0	0	0	0	0	0	0	0	0
Bacteria	Planctomycetota	Phycisphaerae	S-70	S-70	S-70		0.156252	0	0	0	0	0	0	0	0	0	0	0	0	0	0	0	0	0	0	0	0	0	0	0	0	0	0	0	0	0	0	0	0.00696686	0	0	0	0	0	0	0	0	0	0
Bacteria	Planctomycetota	Phycisphaerae	Tepidisphaerales	CPla-3_termite_group	CPla-3_termite_group		0.000354339	0	0	0	0	0	0	0	0	0	0	0	0	0	0	0	0	0	0	0	0	0	0	0	0	0	0	0	0	0	0	0	0	0	0	0	0	0	0	0	0	0	0
Bacteria	Planctomycetota	Phycisphaerae	Tepidisphaerales	Tepidisphaeraceae	Tepidisphaera		0.00375349	0	0	0	0	0	0	0	0	0	0	0	0	0	0	0	0	0	0	0	0	0	0	0	0	0	0	0	0	0	0	0	0	0	0	0	0	0	0	0	0	0	0
Bacteria	Planctomycetota	Phycisphaerae	Tepidisphaerales	Tepidisphaeraceae	Tepidisphaeraceae		0.0149776	0	0	0	0.00440567	0	0	0	0	0	0	0	0	0	0.00691408	0	0	0	0	0.00409249	0	0	0	0	0	0	0	0	0	0	0	0	0	0	0	0	0	0	0	0	0	0	0
Bacteria	Planctomycetota	Phycisphaerae	Tepidisphaerales	WD2101_soil_group	WD2101_soil_group		0.0201104	0	0	0	0	0	0	0	0	0	0	0	0	0	0	0	0	0	0	0	0	0	0.0141488	0.011402	0.0109708	0	0	0	0	0	0	0	0	0	0	0	0	0	0	0	0	0	0
Bacteria	Planctomycetota	Pla3_lineage	Pla3_lineage	Pla3_lineage	Pla3_lineage		4.38525e-05	0	0	0	0	0	0	0	0	0	0	0	0	0	0	0	0	0	0	0	0	0	0	0	0	0	0	0	0	0	0	0	0	0	0	0	0	0	0	0	0	0	0
Bacteria	Planctomycetota	Pla4_lineage	Pla4_lineage	Pla4_lineage	Pla4_lineage		0.024017	0	0	0	0	0	0	0	0	0	0	0	0	0	0	0	0	0	0	0	0	0	0	0	0	0	0	0	0	0	0	0	0	0	0	0	0	0	0	0	0	0	0
Bacteria	Planctomycetota	Planctomycetes	Gemmatales	Gemmataceae	Fimbriiglobus	Yes	0.0135478	0.0367541	0	0.00468055	0.00734279	0	0	0	0	0	0	0	0	0	0	0	0	0	0	0	0.00550646	0	0	0	0	0	0	0	0	0	0	0	0	0	0	0	0	0	0	0	0	0	0
Bacteria	Planctomycetota	Planctomycetes	Gemmatales	Gemmataceae	Gemmata	Yes	0.0380747	0	0	0	0	0	0	0	0	0	0	0	0	0	0	0	0	0	0	0	0	0	0.00353719	0.0097731	0	0	0.00632091	0.00280702	0.00198918	0.00295838	0.00239923	0	0	0.0232695	0.157083	0.0842797	0.281772	0.0275931	0.0173545	0	0.0348183	0.0845239	0.198158
Bacteria	Planctomycetota	Planctomycetes	Gemmatales	Gemmataceae	Telmatocola	Yes	0.000470255	0	0	0	0	0	0	0	0	0	0	0	0	0	0	0	0	0	0	0	0	0	0	0	0	0	0	0	0	0	0	0	0	0	0	0	0	0	0	0	0	0	0
Bacteria	Planctomycetota	Planctomycetes	Gemmatales	Gemmataceae	Tuwongella	Yes	0.00151451	0.00262529	0	0	0.00734279	0	0	0.00331134	0	0	0	0	0.00375488	0	0	0	0	0	0	0	0.0165194	0.00819874	0.00353719	0.0146597	0.00548539	0	0.00948137	0	0	0	0	0	0	0	0	0	0	0	0	0	0	0	0
Bacteria	Planctomycetota	Planctomycetes	Gemmatales	Gemmataceae	uncultured	Yes	0.153396	0.555249	0.429016	0.201264	0.292243	0.237084	0.328242	0.16604	0.162357	0.0906742	0.210859	0	0.180234	0.147737	0.138282	0.0122903	0.0141713	0.0162827	0.0269796	0.0572949	0.0798436	0.120931	0.198083	0.123793	0.133021	0.0906519	0.134319	0.0935673	0.094486	0.0976264	0.101967	0.243478	0.282158	0.00244942	0.0089565	0.00428541	0	0	0	0	0	0	0
Bacteria	Planctomycetota	Planctomycetes	Gemmatales	Gemmataceae	Zavarzinella	Yes	0.000136011	0	0	0	0	0	0	0	0	0	0	0	0	0	0	0	0	0	0	0	0	0	0	0	0	0	0	0	0	0	0	0	0	0	0	0	0	0	0	0	0	0	0
Bacteria	Planctomycetota	Planctomycetes	Isosphaerales	Isosphaeraceae	Aquisphaera		0.00460562	0.0380667	0.0419543	0.0218426	0.00440567	0.0118542	0.0221785	0.00709572	0	0.00680056	0.0155044	0	0.0150195	0	0.0172852	0	0	0	0	0.01637	0.00688307	0	0	0	0.00685674	0	0	0.00561404	0	0	0	0	0.00348343	0	0	0	0.0114232	0.0131396	0	0.00714579	0	0.00469577	0.00918611
Bacteria	Planctomycetota	Planctomycetes	Isosphaerales	Isosphaeraceae	Isosphaera		0.0105053	0	0	0	0	0	0	0	0	0	0	0	0	0	0	0	0	0	0	0	0	0	0	0	0	0	0	0	0	0	0	0	0	0.0342919	0.0447825	0.10285	0.110424	0.278559	0.770539	0.360862	0.0604739	0.196049	0.108921
Bacteria	Planctomycetota	Planctomycetes	Isosphaerales	Isosphaeraceae	Paludisphaera		0.0051655	0.00262529	0.00947354	0.00312037	0.00293712	0.0177813	0.00295714	0	0	0.00453371	0	0	0	0	0	0	0	0	0	0.0388787	0	0.00614905	0	0	0.00959943	0.0164822	0	0.00935673	0.00397836	0.00591675	0	0.0177368	0.0232229	0.00367413	0.0130903	0.00857082	0.0609238	0.090663	0.0833015	0.0446612	0.0934597	0.0305225	0.0183722
Bacteria	Planctomycetota	Planctomycetes	Isosphaerales	Isosphaeraceae	Singulisphaera		0.0124189	0.00262529	0.00406009	0	0.0102799	0	0	0.00236524	0.00442791	0.0113343	0.0155044	0	0.0112646	0.0060714	0.00345704	0	0	0	0	0	0.0289089	0.0143478	0.0212232	0.0065154	0.0383977	0.0137351	0.0252837	0.0383626	0.0765834	0.0571953	0.0743762	0.211229	0.157916	0.00122471	0	0	0.0507698	0.0433606	0	0	0.0128278	0.0939155	0.0039369
Bacteria	Planctomycetota	Planctomycetes	Isosphaerales	Isosphaeraceae	Tundrisphaera		0.00148008	0	0	0	0	0	0	0	0	0	0	0	0	0	0	0	0	0	0	0	0	0	0	0	0	0	0	0	0	0	0	0	0	0	0	0	0	0	0	0	0	0	0
Bacteria	Planctomycetota	Planctomycetes	Isosphaerales	Isosphaeraceae	uncultured		0.0571561	0.0196897	0.0324807	0.017162	0.0793021	0.286476	0.116807	0.0965018	0.0678947	0.0566714	0.0294583	0	0.0750976	0.0465474	0.0328419	0.0122903	0	0	0	0.0388787	0.0371686	0.0553415	0.0583637	0.0407213	0.0397691	0.0618081	0.034765	0.0711111	0.0159134	0.0404311	0.0215931	0.0145119	0.00232229	0.394357	0.813663	0.342833	0.38585	0.433606	0.590052	0.321561	0.976745	0.139699	0.308391
Bacteria	Planctomycetota	Planctomycetes	Pirellulales	Pirellulaceae	__	Yes	0.000107425	0	0	0	0	0	0	0	0	0	0	0	0	0	0	0	0	0	0	0	0	0	0	0	0	0	0	0	0	0	0	0	0	0	0	0	0	0	0	0	0	0	0
Bacteria	Planctomycetota	Planctomycetes	Pirellulales	Pirellulaceae	Blastopirellula	Yes	0.0113577	0	0	0	0	0	0	0	0	0	0	0	0	0	0	0	0	0	0	0	0.0399218	0.0430434	0.0336033	0.0032577	0	0	0	0	0	0	0	0	0	0	0	0	0	0	0	0	0	0	0
Bacteria	Planctomycetota	Planctomycetes	Pirellulales	Pirellulaceae	Candidatus_Anammoximicrobium	Yes	0.000191787	0	0	0	0	0	0	0	0	0	0	0	0	0	0	0	0	0	0	0	0	0	0	0	0	0	0	0	0	0	0	0	0	0	0	0	0	0	0	0	0	0	0
Bacteria	Planctomycetota	Planctomycetes	Pirellulales	Pirellulaceae	Pir4_lineage	Yes	0.0785634	0.0131265	0.0121803	0	0	0	0	0.00141914	0	0	0	0	0	0	0	0	0	0	0	0.00613874	0.0096363	0.0143478	0.00884298	0.0195462	0.0164562	0.0123616	0.0126418	0.0205848	0.0188972	0.0266254	0.0203935	0.0644974	0.0267063	0	0	0	0	0	0	0	0	0	0
Bacteria	Planctomycetota	Planctomycetes	Pirellulales	Pirellulaceae	Pirellula	Yes	0.0700798	0	0	0	0	0	0	0	0	0	0	0	0	0	0	0	0	0	0	0	0	0	0	0	0	0	0	0	0	0	0	0	0	0	0	0	0	0	0	0	0	0	0
Bacteria	Planctomycetota	Planctomycetes	Pirellulales	Pirellulaceae	Rhodopirellula	Yes	0.00346881	0	0	0	0	0	0	0	0	0	0	0	0	0	0	0	0	0	0	0	0	0	0	0	0	0	0	0	0	0	0	0	0	0	0	0	0	0	0	0	0	0	0
Bacteria	Planctomycetota	Planctomycetes	Pirellulales	Pirellulaceae	uncultured	Yes	0.153703	0.040692	0.029774	0.0109213	0	0.0296355	0.00295714	0.00473048	0	0	0.0170548	0	0.0319165	0.0364284	0.0518556	0.0122903	0	0	0.0202347	0.202578	0.0440517	0.0348446	0.0477521	0.0863291	0.0274269	0.0274703	0.0395057	0.057076	0.0139243	0.0345144	0.0587812	0.13222	0.0209006	0.00734826	0	0	0	0	0	0.0035729	0	0	0
Bacteria	Planctomycetota	Planctomycetes	Planctomycetales	Gimesiaceae	uncultured		0.000229003	0	0	0	0	0	0	0	0	0	0	0	0	0	0	0.0122903	0	0	0.0134898	0	0	0	0	0	0	0	0	0	0	0	0	0	0	0	0	0	0	0	0	0	0	0	0
Bacteria	Planctomycetota	Planctomycetes	Planctomycetales	Rubinisphaeraceae	Planctomicrobium	Yes	0.112986	0.00787588	0.00676682	0	0.0513995	0.0572953	0.0842784	0.0302751	0.053135	0.0204017	0.0372105	0	0.0582007	0.145714	0.0259278	0	0	0.048848	0.141643	0.141191	0.167947	0.19267	0.231686	0.131937	0.137135	0.0906519	0.0521475	0.0552047	0.0934914	0.0897374	0.203935	0.196717	0.138176	0.0195954	0.0620065	0.0557103	0.333811	0.0170814	0.00694179	0	0.00549763	0	0
Bacteria	Planctomycetota	Planctomycetes	Planctomycetales	Rubinisphaeraceae	Rubinisphaera	Yes	0.0537646	0.0249403	0.0203004	0.00312037	0	0	0	0	0	0	0	0	0	0	0	0	0	0.0162827	0.182113	2.52916	0.0633242	0.0471427	0.0159174	0.0032577	0.00685674	0	0	0	0	0.00295838	0.0407869	0.322487	0.47723	0	0	0	0	0	0	0	0	0	0
Bacteria	Planctomycetota	Planctomycetes	Planctomycetales	Rubinisphaeraceae	SH-PL14	Yes	0.0679838	0.219212	0.292326	0.0140417	0.0205598	0	0.0162642	0.00804182	0.00737986	0.015868	0.010853	0	0.0394263	0.0971424	0.191866	0.0798869	0.0354283	0.048848	0.161878	0.0388787	0.00550646	0.0102484	0.0282975	0.0244328	0.0137135	0.0247232	0.0173825	0.0692398	0.0994589	0.134113	0.0647793	0.0902964	0.0743132	0	0	0	0	0	0	0	0	0	0
Bacteria	Planctomycetota	Planctomycetes	Planctomycetales	Rubinisphaeraceae	uncultured	Yes	0.0320604	0	0	0	0	0	0	0	0	0	0	0	0	0	0	0	0	0	0	0	0	0	0	0	0	0	0	0	0	0	0	0	0	0	0	0	0	0	0	0	0	0	0
Bacteria	Planctomycetota	Planctomycetes	Planctomycetales	Schlesneriaceae	Planctopirus		0.0132624	0	0	0	0	0	0	0	0	0	0	0	0	0	0	0	0	0	0	0	0	0	0	0	0	0	0	0	0	0	0	0	0	0	0.017913	0.0157132	0	0	0	0	0	0	0
Bacteria	Planctomycetota	Planctomycetes	Planctomycetales	Schlesneriaceae	Schlesneria		0.00273258	0	0	0	0	0	0	0	0	0	0	0	0	0	0	0	0	0	0	0	0	0	0	0	0	0	0	0	0	0	0	0	0	0	0.00206688	0	0	0	0	0	0	0	0
Bacteria	Planctomycetota	Planctomycetes	Planctomycetales	uncultured	uncultured		0.0541008	0.00656323	0.00676682	0	0.0102799	0.0217327	0.00295714	0.00189219	0	0.0113343	0	0	0.016897	0.0161904	0	0	0	0	0	0.0102312	0.0096363	0.00409937	0	0	0.00411404	0.00412054	0	0.00654971	0	0.007889	0.00599808	0.011287	0.00580572	0	0	0	0	0	0	0	0	0	0
Bacteria	Planctomycetota	Planctomycetes	uncultured	uncultured	uncultured	Yes	0.38507	1.00942	0.824198	0.224667	2.19256	4.34259	1.75506	0.833038	0.774885	1.00195	1.15197	0.67697	0.805422	0.712378	0.719064	0.792724	0.410969	0.431491	0.586807	0.96992	0.223011	0.479626	0.801174	0.882837	0.909203	1.56718	1.40798	0.85614	0.758872	0.691274	0.535029	0.770744	0.296092	0.0208201	0.0103344	0.024284	0.0114232	0.0105117	0	0	0.00366508	0.0082176	0.00524921
Bacteria	Planctomycetota	vadinHA49	vadinHA49	vadinHA49	vadinHA49		0.0328982	0	0	0	0	0	0	0	0	0	0	0	0	0	0	0	0	0	0	0	0	0	0	0	0	0	0	0	0	0	0	0	0	0	0	0	0	0	0	0	0	0	0
Bacteria	Proteobacteria	__	__	__	__		6.48518e-05	0	0	0	0	0	0	0	0	0	0	0	0	0	0	0	0	0	0	0	0	0	0	0	0	0	0	0	0	0	0	0	0	0	0	0	0	0	0	0	0	0	0
Bacteria	Proteobacteria	Alphaproteobacteria	__	__	__		0.0672347	0.0249403	0.0338341	0	0.318677	0.100761	0.0369642	0.0231794	0.0590388	0.228952	0.272877	0.357645	0.0844848	0.0566664	0.191866	0.0122903	0	0.0814133	0	0.0695723	0.0702073	0.00819874	0.187471	0.0260616	0.0123421	1.69629	0.0790114	0.162807	0.021881	0.0207086	0.0203935	0.0193492	0.00464457	0.0134718	0.0489163	0.0114278	0	0.0643839	0.229079	0.0232238	0.00366508	0.0363922	0.00787381
Bacteria	Proteobacteria	Alphaproteobacteria	Acetobacterales	Acetobacteraceae	__	Yes	0.000978095	0	0	0	0	0	0	0	0	0	0	0	0	0	0	0	0	0	0	0	0	0	0	0	0	0	0	0	0	0	0	0	0	0	0	0	0	0	0	0	0	0	0
Bacteria	Proteobacteria	Alphaproteobacteria	Acetobacterales	Acetobacteraceae	Acetobacter	Yes	0.000550876	0	0	0	0	0	0	0	0	0	0	0	0	0	0	0	0	0	0	0	0	0	0	0	0	0	0	0	0	0	0	0	0	0	0	0	0	0	0	0	0	0	0
Bacteria	Proteobacteria	Alphaproteobacteria	Acetobacterales	Acetobacteraceae	Acetobacteraceae	Yes	0.000762255	0	0	0	0	0	0	0	0	0	0	0	0	0	0	0	0	0	0	0	0	0	0	0	0	0	0	0	0	0	0	0	0	0	0	0	0	0	0	0	0	0	0
Bacteria	Proteobacteria	Alphaproteobacteria	Acetobacterales	Acetobacteraceae	Acidisphaera	Yes	0.00310288	0	0	0	0	0	0	0	0	0	0	0	0	0	0	0	0	0	0	0	0	0	0	0	0	0	0	0	0	0	0	0	0	0	0	0	0	0	0	0	0	0	0
Bacteria	Proteobacteria	Alphaproteobacteria	Acetobacterales	Acetobacteraceae	Acidocella	Yes	4.94836e-05	0	0	0	0	0	0	0	0	0	0	0	0	0	0	0	0	0	0	0	0	0	0	0	0	0	0	0	0	0	0	0	0	0	0	0	0	0	0	0	0	0	0
Bacteria	Proteobacteria	Alphaproteobacteria	Acetobacterales	Acetobacteraceae	Komagataeibacter	Yes	1.93471e-05	0	0	0	0	0	0	0	0	0	0	0	0	0	0	0	0	0	0	0	0	0	0	0	0	0	0	0	0	0	0	0	0	0	0	0	0	0	0	0	0	0	0
Bacteria	Proteobacteria	Alphaproteobacteria	Acetobacterales	Acetobacteraceae	Rhodopila	Yes	0.0216277	0.00656323	0.00676682	0.00468055	0.0704908	0.0434654	0.0118285	0.0165567	0.00885583	0	0.03566	0	0.016897	0.0040476	0.00345704	0	0	0	0	0.0122775	0.00275323	0.0102484	0.00530579	0.0065154	0.00959943	0.00412054	0.00474068	0	0.00795672	0.0039445	0.00359885	0.0193492	0.0418012	0.0440896	0.226668	0.0742804	0.163733	0.463827	0.340148	0.0625257	0.142938	0.142047	0.238839
Bacteria	Proteobacteria	Alphaproteobacteria	Acetobacterales	Acetobacteraceae	Rhodovarius	Yes	0.00252876	0	0	0	0	0	0	0	0	0	0	0	0	0	0	0	0	0	0	0	0	0	0	0	0	0	0	0	0	0	0	0	0	0	0.00137792	0	0	0	0	0	0	0	0
Bacteria	Proteobacteria	Alphaproteobacteria	Acetobacterales	Acetobacteraceae	Rhodovastum	Yes	0.0101418	0	0	0	0	0	0	0	0	0	0	0	0	0	0	0	0	0	0	0	0	0	0	0	0	0	0	0	0	0	0	0	0	0	0	0	0	0	0	0	0	0	0
Bacteria	Proteobacteria	Alphaproteobacteria	Acetobacterales	Acetobacteraceae	Roseomonas	Yes	0.259136	0.0748208	0.105562	0.209065	0.227627	0.302282	0.350421	0.385534	0.274531	0.516843	0.804676	0.708903	0.653349	0.380474	0.309405	1.04468	0.814852	0.358219	0.485633	0.926949	0.209245	0.143478	0.173322	0.239441	0.451173	0.542538	0.314465	0.77193	0.66538	0.889485	1.06166	1.99619	1.42937	0.211875	0.255605	0.154275	0.732354	0.298268	0.725417	0.292977	0.218073	0.292312	0.955356
Bacteria	Proteobacteria	Alphaproteobacteria	Acetobacterales	Acetobacteraceae	Rubritepida	Yes	2.36202e-05	0	0	0	0	0	0	0	0	0	0	0	0	0	0	0	0	0	0	0	0	0	0	0	0	0	0	0	0	0	0	0	0	0	0	0	0	0	0	0	0	0	0
Bacteria	Proteobacteria	Alphaproteobacteria	Acetobacterales	Acetobacteraceae	uncultured	Yes	0.336799	0.0616944	0.0960888	0.134176	0.508121	0.221278	0.276492	0.493862	0.475263	0.174548	0.164346	0	0.0431811	0.010119	0.0345704	0	0	0	0	0.235318	0.152804	0.137329	0.106116	0.115648	0.133021	0.140098	0.142221	0.223626	0.213837	0.219906	0.203935	0.50308	0.509742	0.0906285	2.16609	1.37419	0.719662	4.27956	12.4432	21.9447	15.6298	8.33382	5.63634
Bacteria	Proteobacteria	Alphaproteobacteria	Acetobacterales	Elioraeaceae	Elioraea		0.0435805	0	0	0	0.00734279	0	0.00591427	0.019868	0.0206636	0.015868	0.010853	0	0.0150195	0.010119	0.0103711	0	0	0	0	0.0266012	0.0234024	0.0204968	0.0424463	0.0407213	0.0150848	0.0288438	0.0363452	0.0449123	0.0258593	0.0276115	0.0239923	0.0532104	0.032512	0	0	0	0	0	0	0	0	0	0
Bacteria	Proteobacteria	Alphaproteobacteria	Alphaproteobacteria_Incertae_Sedis	Unknown_Family	Acuticoccus		0.00255217	0	0	0	0	0	0	0	0	0	0	0	0	0	0	0	0	0	0	0	0	0	0	0	0	0	0	0	0	0	0	0	0	0.00367413	0.00344481	0.0357117	0.119309	0.0157675	0	0	0	0.00704366	0.00524921
Bacteria	Proteobacteria	Alphaproteobacteria	Alphaproteobacteria_Incertae_Sedis	Unknown_Family	Neomegalonema		3.45332e-05	0	0	0	0	0	0	0	0	0	0	0	0	0	0	0	0	0	0	0	0	0	0	0	0	0	0	0	0	0	0	0	0	0	0	0	0	0	0	0	0	0	0
Bacteria	Proteobacteria	Alphaproteobacteria	Azospirillales	Azospirillaceae	Azospirillaceae		1.53613e-05	0	0	0	0	0	0	0	0	0	0	0	0	0	0	0	0	0	0	0	0	0	0	0	0	0	0	0	0	0	0	0	0	0	0	0	0	0	0	0	0	0	0
Bacteria	Proteobacteria	Alphaproteobacteria	Azospirillales	Azospirillaceae	Azospirillum		5.26809e-05	0	0	0	0	0	0	0	0	0	0	0	0	0	0	0	0	0	0	0	0	0	0	0	0	0	0	0	0	0	0	0	0	0	0	0	0	0	0	0	0	0	0
Bacteria	Proteobacteria	Alphaproteobacteria	Azospirillales	Azospirillaceae	Nitrospirillum		4.69861e-06	0	0	0	0	0	0	0	0	0	0	0	0	0	0	0	0	0	0	0	0	0	0	0	0	0	0	0	0	0	0	0	0	0	0	0	0	0	0	0	0	0	0
Bacteria	Proteobacteria	Alphaproteobacteria	Azospirillales	Azospirillaceae	Skermanella		4.16045e-05	0	0	0	0	0	0	0	0	0	0	0	0	0	0	0	0	0	0	0	0	0	0	0	0	0	0	0	0	0	0	0	0	0	0	0	0	0	0	0	0	0	0
Bacteria	Proteobacteria	Alphaproteobacteria	Azospirillales	Azospirillaceae	uncultured		1.87944e-05	0	0	0	0	0	0	0	0	0	0	0	0	0	0	0	0	0	0	0	0	0	0	0	0	0	0	0	0	0	0	0	0	0	0	0	0	0	0	0	0	0	0
Bacteria	Proteobacteria	Alphaproteobacteria	Azospirillales	Azospirillales_Incertae_Sedis	Stella		0.0710214	0	0	0	0.0161541	0.0059271	0.00295714	0.00283829	0.00737986	0.00453371	0.00310087	0	0.0112646	0.0060714	0.00864259	0	0	0	0	0.00613874	0	0.0143478	0.0459835	0.0228039	0.0109708	0.0233497	0.0126418	0.00842105	0.0129297	0.0197225	0.0071977	0.00322487	0	0	0	0	0	0	0	0	0	0	0
Bacteria	Proteobacteria	Alphaproteobacteria	Azospirillales	Inquilinaceae	Inquilinus		0.000697306	0	0	0	0	0	0	0	0	0	0	0	0	0	0	0	0	0	0	0	0	0	0	0	0	0	0	0	0	0	0	0	0	0	0	0	0	0	0	0	0	0	0
Bacteria	Proteobacteria	Alphaproteobacteria	Caedibacterales	Caedibacteraceae	Caedibacter		0.00904301	0	0	0	0	0	0	0	0	0.00680056	0	0	0	0	0	0	0	0	0	0	0	0	0	0.0162885	0	0	0	0	0.00298377	0.00295838	0.0551823	0.153181	0	0	0.0124013	0.0157132	0.0495006	0.0197094	0.0381799	0	0.0329858	0.00586972	0
Bacteria	Proteobacteria	Alphaproteobacteria	Caedibacterales	Caedibacteraceae	Candidatus_Nucleicultrix		0.001526	0	0	0	0	0	0	0	0	0	0	0	0	0	0	0	0	0	0	0	0	0	0	0	0	0	0	0	0	0	0	0	0	0	0	0	0	0	0	0	0	0	0
Bacteria	Proteobacteria	Alphaproteobacteria	Caedibacterales	Caedibacteraceae	uncultured		0.000902907	0	0	0	0	0	0	0	0	0	0	0	0	0	0	0	0	0	0	0	0	0	0	0	0	0	0	0	0	0	0	0	0	0	0	0	0	0	0	0	0	0	0
Bacteria	Proteobacteria	Alphaproteobacteria	Caulobacterales	Caulobacteraceae	Asticcacaulis	Yes	0.00526268	0	0	0	0	0	0	0	0	0	0	0	0	0	0	0	0	0	0	0	0	0	0	0	0	0	0	0	0	0	0	0	0	0	0	0	0	0	0	0	0	0	0
Bacteria	Proteobacteria	Alphaproteobacteria	Caulobacterales	Caulobacteraceae	Brevundimonas	Yes	0.00625689	0	0	0.0156018	0	0	0	0	0	0	0	0	0	0	0	0	0	0	0	0.0102312	0	0	0	0	0	0	0	0.00187135	0	0	0	0	0	0	0.00137792	0	0	0	0	0	0	0	0
Bacteria	Proteobacteria	Alphaproteobacteria	Caulobacterales	Caulobacteraceae	Caulobacter	Yes	0.0140564	0	0	0.00312037	0	0	0	0	0	0	0	0	0	0	0	0	0	0	0	0	0	0	0	0	0	0	0	0	0	0	0	0.00967461	0.016256	0.00857297	0	0.00714235	0	0	0	0	0	0	0.0039369
Bacteria	Proteobacteria	Alphaproteobacteria	Caulobacterales	Caulobacteraceae	Phenylobacterium	Yes	0.0578019	0.00656323	0.0230072	0.0639675	0	0.0039514	0	0.0203411	0.0177117	0	0	0	0	0.010119	0.0172852	0	0.0141713	0	0	0.0757111	0.0151428	0.00819874	0.00530579	0.0146597	0.00548539	0.00961459	0.0158023	0.0364912	0.0268539	0.0512785	0.087572	0.151569	0.185783	0.0955274	0.0227357	0.0328548	0.010154	0.00525583	0.00694179	0	0	0.00352183	0.0118107
Bacteria	Proteobacteria	Alphaproteobacteria	Caulobacterales	Caulobacteraceae	PMMR1	Yes	0.0156272	0.00787588	0.0216538	0.00780092	0.0910506	0.0612467	0.0384428	0.0316942	0.0206636	0.00906742	0.0263574	0	0.00375488	0.0141666	0	0	0	0	0	0	0.191349	0.122981	0.16448	0.0521232	0.0877662	0.00824108	0.00790114	0.00280702	0.00198918	0.0039445	0.00239923	0	0.00696686	0	0	0.00428541	0	0	0	0	0	0	0
Bacteria	Proteobacteria	Alphaproteobacteria	Caulobacterales	Caulobacteraceae	uncultured	Yes	0.0145069	0	0	0	0.0102799	0	0	0.00614963	0.0103318	0.00453371	0.00465131	0	0.0225293	0.010119	0.0172852	0	0	0	0	0.229179	0.00688307	0.0204968	0.0336033	0.0667829	0.0575966	0.0219762	0.0363452	0.152515	0.0179026	0.00986125	0.0263916	0.0128995	0.00928915	0	0	0	0	0	0	0	0	0	0
Bacteria	Proteobacteria	Alphaproteobacteria	Caulobacterales	Hyphomonadaceae	__	Yes	0.00209875	0	0	0	0	0	0	0	0	0	0	0	0	0	0	0	0	0	0	0.1637	0	0	0	0	0	0	0	0	0	0	0	0	0	0	0	0	0	0	0	0	0	0	0
Bacteria	Proteobacteria	Alphaproteobacteria	Caulobacterales	Hyphomonadaceae	Algimonas	Yes	5.97065e-05	0	0	0	0	0	0	0	0	0	0	0	0	0	0	0	0	0	0	0	0	0	0	0	0	0	0	0	0	0	0	0	0	0	0	0	0	0	0	0	0	0	0
Bacteria	Proteobacteria	Alphaproteobacteria	Caulobacterales	Hyphomonadaceae	Henriciella	Yes	0.00113411	0	0	0	0	0	0	0	0	0	0	0	0	0	0.00518556	0	0	0	0	0	0	0	0	0	0.0205702	0	0	0.0280702	0.00397836	0	0.0215931	0	0	0	0	0	0	0	0	0	0	0	0
Bacteria	Proteobacteria	Alphaproteobacteria	Caulobacterales	Hyphomonadaceae	Hirschia	Yes	0.0160955	0	0	0	0	0	0	0	0	0	0	0	0	0	0	0	0	0	0	0	0	0	0	0	0	0	0	0	0	0	0.00359885	0	0.00580572	0	0	0	0	0	0	0	0	0	0
Bacteria	Proteobacteria	Alphaproteobacteria	Caulobacterales	Hyphomonadaceae	Hyphobacterium	Yes	0.00049698	0	0	0	0	0	0	0	0	0	0	0	0	0	0	0	0	0	0	0	0	0	0	0	0	0	0	0	0	0	0	0	0	0	0	0	0	0	0	0	0	0	0
Bacteria	Proteobacteria	Alphaproteobacteria	Caulobacterales	Hyphomonadaceae	Hyphomonas	Yes	5.89584e-06	0	0	0	0	0	0	0	0	0	0	0	0	0	0	0	0	0	0	0	0	0	0	0	0	0	0	0	0	0	0	0	0	0	0	0	0	0	0	0	0	0	0
Bacteria	Proteobacteria	Alphaproteobacteria	Caulobacterales	Hyphomonadaceae	SWB02	Yes	0.456918	0.018377	0.00406009	0.00312037	0.0323083	0.0177813	0.0369642	0.0127723	0.00737986	0.015868	0.0232565	0	0.0337939	0.0344046	0.0293848	0	0	0	0	0.0347862	0.0977396	0.118882	0.153868	0.105875	0.0877662	0.0796638	0.020543	0.0233918	0.0208864	0.0266254	0.0383877	0.00483731	0.0197394	0	0	0.00285694	0	0	0	0	0	0	0
Bacteria	Proteobacteria	Alphaproteobacteria	Caulobacterales	Hyphomonadaceae	UKL13-1	Yes	0.00557048	0	0	0	0	0	0	0	0	0	0	0	0	0	0	0	0	0	0	0	0	0	0	0	0	0	0	0	0	0	0	0	0	0	0	0	0	0	0	0	0	0	0
Bacteria	Proteobacteria	Alphaproteobacteria	Caulobacterales	Hyphomonadaceae	uncultured	Yes	0.0049471	0	0	0	0	0	0	0	0	0	0	0	0	0	0	0	0	0	0	0	0	0	0	0	0	0	0	0	0	0	0	0	0	0	0	0	0	0	0	0	0	0	0
Bacteria	Proteobacteria	Alphaproteobacteria	Caulobacterales	Parvularculaceae	Amphiplicatus		0.340118	0	0	0	0	0	0	0	0	0	0	0	0	0	0	0	0	0	0	0	0	0	0	1.10762	0	0	0	0	0	0	0	0	0	0	0	0	0	0	0	0	0	0	0
Bacteria	Proteobacteria	Alphaproteobacteria	Defluviicoccales	Defluviicoccaceae	Defluviicoccus		0.096447	0.0813841	0.0663148	0.0390046	0.66232	0.736936	0.408085	0.173609	0.118078	1.02462	0.0418618	0	0.00563232	0	0	0	0	0	0	0	0.0261557	0.0184472	0.0318347	0.0162885	0.0863949	0.0384584	0.0537278	0.0916959	0.142226	0.15778	0.103167	0.137057	0.0940526	0	0	0.00428541	0.00507698	0.00525583	0	0	0	0	0
Bacteria	Proteobacteria	Alphaproteobacteria	Defluviicoccales	uncultured	uncultured		0.00303637	0.00393794	0.00947354	0	0.00881135	0	0	0	0	0	0	0	0	0	0	0	0	0	0	0.00409249	0.00550646	0	0.00353719	0.00814425	0	0.00274703	0	0	0.00497295	0.00295838	0	0	0.00348343	0	0	0	0	0	0	0	0	0	0
Bacteria	Proteobacteria	Alphaproteobacteria	Dongiales	Dongiaceae	Dongia	Yes	0.144813	0	0	0	0	0	0	0	0	0	0	0	0	0	0	0	0	0	0	0	0.00275323	0	0	1.25421	0	0	0	0	0	0	0	0	0	0	0	0	0	0	0	0	0	0	0
Bacteria	Proteobacteria	Alphaproteobacteria	Elsterales	Elsteraceae	Elstera		0.000448074	0	0	0	0	0	0	0	0	0	0	0	0	0	0	0	0	0	0	0	0	0	0	0	0	0	0	0	0	0	0	0	0	0	0	0	0	0	0	0	0	0	0
Bacteria	Proteobacteria	Alphaproteobacteria	Elsterales	Elsteraceae	uncultured		0.000121079	0	0	0	0	0	0	0	0	0	0	0	0	0	0	0	0	0	0	0	0	0	0	0	0	0	0	0	0	0	0	0	0	0	0	0	0	0	0	0	0	0	0
Bacteria	Proteobacteria	Alphaproteobacteria	Elsterales	uncultured	uncultured		0.00186547	0	0	0	0	0	0	0	0	0	0	0	0	0	0	0	0	0	0	0	0	0	0	0	0	0	0	0	0	0	0	0	0	0	0	0	0	0	0	0	0	0	0
Bacteria	Proteobacteria	Alphaproteobacteria	Ferrovibrionales	Ferrovibrionaceae	Ferrovibrio		0.00313884	0	0	0	0	0	0	0	0	0	0	0	0	0	0	0	0	0	0	0	0	0	0	0	0	0	0	0	0	0	0	0	0	0	0	0	0	0	0	0	0	0	0
Bacteria	Proteobacteria	Alphaproteobacteria	Ferrovibrionales	Ferrovibrionales	Taonella		0.0132533	0.00262529	0.00676682	0	0	0	0	0	0	0	0	0	0	0	0	0	0	0	0	0.0306937	0.00825968	0.0143478	0.0106116	0	0.00411404	0	0	0	0.00298377	0	0.00239923	0	0.0116114	0	0	0	0	0	0	0	0	0	0
Bacteria	Proteobacteria	Alphaproteobacteria	Holosporales	Holosporaceae	__		0.000134989	0	0	0	0	0	0	0	0	0	0	0	0	0	0	0	0	0	0	0	0	0	0	0	0	0	0	0	0	0	0	0	0	0	0	0	0	0	0	0	0	0	0
Bacteria	Proteobacteria	Alphaproteobacteria	Holosporales	Holosporaceae	Candidatus_Bealeia		0.00280635	0	0	0	0	0	0	0	0	0	0	0	0	0	0	0	0	0	0	0	0	0	0	0	0	0	0	0	0	0	0	0	0	0	0	0	0	0	0	0	0	0	0
Bacteria	Proteobacteria	Alphaproteobacteria	Holosporales	Holosporaceae	Candidatus_Gortzia		0.000222792	0	0	0	0	0	0	0	0	0	0	0	0	0	0	0	0	0	0	0	0	0	0	0	0	0	0	0	0	0	0	0	0	0	0	0	0	0	0	0	0	0	0
Bacteria	Proteobacteria	Alphaproteobacteria	Holosporales	Holosporaceae	Holospora		0.0017317	0.0341288	0.059548	0	0	0	0	0	0	0	0	0	0	0	0	0	0	0	0	0	0.00412984	0.00614905	0	0.0097731	0	0	0.00948137	0.00280702	0.00497295	0	0.00359885	0.00483731	0.00232229	0	0	0	0	0	0	0	0	0	0
Bacteria	Proteobacteria	Alphaproteobacteria	Holosporales	Holosporaceae	uncultured		0.010798	0.00656323	0	0	0.00587423	0.0355626	0.0044357	0	0	0.0204017	0.010853	0	0.0150195	0	0	0	0	0	0	0.00613874	0.0110129	0	0.0141488	0.0244328	0	0.0247232	0.0221232	0	0	0.0039445	0	0.00483731	0	0.0208201	0.118501	0.0742804	0	0	0	0	0	0	0
Bacteria	Proteobacteria	Alphaproteobacteria	Kiloniellales	Fodinicurvataceae	uncultured		0.102846	0.00656323	0.00541345	0.0156018	0.00881135	0.0059271	0.0044357	0.00851487	0.0147597	0.0136011	0.0217061	0	0.0206518	0.0344046	0.0207422	0	0	0	0	0.0143237	0.00275323	0	0.0106116	0.0065154	0.00685674	0.0164822	0.00474068	0.0439766	0.0377944	0.0118335	0.0251919	0.025799	0.0522515	0	0	0	0	0	0	0	0	0	0.0643028
Bacteria	Proteobacteria	Alphaproteobacteria	Kiloniellales	Kiloniellaceae	Tistlia		0.000582666	0	0	0	0	0	0	0	0	0	0	0	0	0	0	0	0	0	0	0	0	0	0	0	0	0	0	0	0	0	0	0	0	0	0	0	0	0	0	0	0	0	0
Bacteria	Proteobacteria	Alphaproteobacteria	Kiloniellales	Kiloniellaceae	uncultured		0.00305031	0	0	0	0	0	0	0	0	0	0	0	0	0	0	0	0	0	0	0	0	0	0	0	0	0	0	0	0	0	0	0	0	0	0	0	0	0	0	0	0	0	0
Bacteria	Proteobacteria	Alphaproteobacteria	Kordiimonadales	Iodidimonadaceae	Iodidimonas		0.000646408	0	0	0	0	0	0	0	0	0	0	0	0	0	0	0	0	0	0	0	0	0	0	0	0	0	0	0	0	0	0	0	0	0	0	0	0	0	0	0	0	0	0
Bacteria	Proteobacteria	Alphaproteobacteria	Micavibrionales	Micavibrionaceae	uncultured		0.0794972	0	0	0	0	0	0	0	0	0	0	0	0	0	0	0	0	0	0	0	0	0	0	0	0	0	0	0	0	0	0	0	0	0	0	0	0	0	0	0	0	0	0
Bacteria	Proteobacteria	Alphaproteobacteria	Micavibrionales	uncultured	uncultured	Yes	0.256124	0	0.00270673	0	0	0	0	0	0	0	0	0	0	0	0	0	0	0	0	0	0.00412984	0	0	0.0032577	0	0	0	0	0	0	0	0	0	0	0	0	0	0	0	0	0	0	0
Bacteria	Proteobacteria	Alphaproteobacteria	Micropepsales	Micropepsaceae	Micropepsis		0.000767326	0	0	0	0	0	0	0	0	0	0	0	0	0	0	0	0	0	0	0	0	0	0	0	0	0	0	0	0	0	0	0	0	0	0	0	0	0	0	0	0	0	0
Bacteria	Proteobacteria	Alphaproteobacteria	Micropepsales	Micropepsaceae	uncultured		0.0272447	0	0	0	0.00734279	0.0079028	0	0.00141914	0	0	0	0	0	0	0	0	0	0	0	0.00409249	0.00275323	0	0.00884298	0	0	0	0	0	0	0	0.00239923	0.00322487	0	0.0391907	0.185331	0.0971359	0.0190387	0.0131396	0.0173545	0.00535934	0.00733017	0.0152613	0.013123
Bacteria	Proteobacteria	Alphaproteobacteria	Paracaedibacterales	Paracaedibacteraceae	Candidatus_Captivus		0.00404313	0.0170644	0.0717282	0.0156018	0	0	0	0	0	0	0	0	0	0.010119	0.0155567	0	0	0	0	0	0	0	0	0	0	0	0.0331848	0.00654971	0.0437619	0	0.0071977	0	0	0	0.00826754	0.00571388	0	0	0	0	0	0	0
Bacteria	Proteobacteria	Alphaproteobacteria	Paracaedibacterales	Paracaedibacteraceae	Candidatus_Finniella		0.00314801	0	0	0	0	0	0	0	0	0	0	0	0	0	0	0	0	0	0	0	0	0	0	0	0	0	0	0	0	0	0	0	0	0.0514378	0.00551169	0	0	0	0	0	0	0	0
Bacteria	Proteobacteria	Alphaproteobacteria	Paracaedibacterales	Paracaedibacteraceae	Candidatus_Odyssella		0.00139195	0	0	0	0	0	0	0	0	0	0	0	0	0	0	0	0	0	0	0	0	0	0	0	0	0	0	0	0	0	0	0	0	0	0	0	0	0	0	0	0	0	0.0774258
Bacteria	Proteobacteria	Alphaproteobacteria	Paracaedibacterales	Paracaedibacteraceae	Candidatus_Paracaedibacter		0.00777597	0	0	0	0	0	0	0	0	0	0	0	0	0	0	0	0	0	0	0.0450174	0	0	0	0	0	0	0	0	0	0	0	0.00322487	0	0	0	0	0	0	0	0	0	0	0
Bacteria	Proteobacteria	Alphaproteobacteria	Paracaedibacterales	Paracaedibacteraceae	uncultured		0.0292784	0.00656323	0.074435	0.00624074	0.0381825	0.0335869	0.0192214	0.0122993	0	0.0974747	0.085274	0	0.0112646	0.040476	0.00864259	0	0	0	0	0	0.00275323	0.00614905	0.0159174	0	0	0.0288438	0.1359	0.0177778	0.0417728	0.0167641	0.399472	0.00483731	0	0.00979768	0.0661403	0.00857082	0	0.00262791	0	0	0	0	0.0459306
Bacteria	Proteobacteria	Alphaproteobacteria	Parvibaculales	__	__		0.00415132	0	0	0	0.00587423	0.0079028	0.00739284	0.00189219	0	0	0	0	0	0	0	0	0	0	0	0	0.00688307	0.0266459	0.0106116	0.0065154	0.0109708	0	0	0	0	0	0	0	0	0	0	0	0	0	0	0	0	0	0
Bacteria	Proteobacteria	Alphaproteobacteria	Parvibaculales	Parvibaculaceae	Parvibaculum		0.0256644	0.00918852	0.0108269	0	0	0	0	0.0132453	0.0103318	0.0181348	0.0139539	0	0.0093872	0.0060714	0.00691408	0	0	0	0	0.0122775	0	0	0.00353719	0.00488655	0.00685674	0.00824108	0.00632091	0.00280702	0	0	0	0.0145119	0.00580572	0.0367413	0.726854	0.13999	0.00634622	0.00788374	0.0590052	0.0035729	0	0	0
Bacteria	Proteobacteria	Alphaproteobacteria	Parvibaculales	Parvibaculaceae	uncultured		0.00293486	0	0.00406009	0	0	0	0	0	0	0	0	0	0	0	0	0	0	0	0	0	0	0	0	0.0032577	0	0	0	0	0	0	0	0	0	0	0	0	0	0	0	0	0	0	0
Bacteria	Proteobacteria	Alphaproteobacteria	Parvibaculales	PS1_clade	PS1_clade		5.70518e-05	0	0	0	0	0	0	0	0	0	0	0	0	0	0	0	0	0	0	0	0	0	0	0	0	0	0	0	0	0	0	0	0	0	0	0	0	0	0	0	0	0	0
Bacteria	Proteobacteria	Alphaproteobacteria	Puniceispirillales	EF100-94H03	EF100-94H03		0.00011273	0	0	0	0	0	0	0	0	0	0	0	0	0	0	0	0	0	0	0	0	0	0	0	0	0	0	0	0	0	0	0	0	0	0	0	0	0	0	0	0	0	0
Bacteria	Proteobacteria	Alphaproteobacteria	Puniceispirillales	uncultured	uncultured		0.000112859	0	0	0	0	0	0	0	0	0	0	0	0	0	0	0	0	0	0	0	0	0	0	0	0	0	0	0	0	0	0	0	0	0	0	0	0	0	0	0	0	0	0
Bacteria	Proteobacteria	Alphaproteobacteria	Reyranellales	Reyranellaceae	Reyranella		0.0170175	0	0	0.0249629	0	0	0	0.00141914	0	0	0	0	0.00375488	0	0	0	0	0	0	0	0	0	0	0	0	0	0	0	0.00298377	0	0.0131958	0	0	0.0979768	0.017913	0.0157132	0.129463	0.130082	0.0138836	0.0196509	0.0421485	0.0387401	0.0524921
Bacteria	Proteobacteria	Alphaproteobacteria	Reyranellales	Reyranellaceae	uncultured		0.034347	0	0	0	0.00293712	0	0	0	0	0	0	0	0	0	0	0	0	0	0	0	0	0.00614905	0	0	0	0	0	0	0.00397836	0	0	0	0	0	0	0	0	0	0	0	0	0	0
Bacteria	Proteobacteria	Alphaproteobacteria	Rhizobiales	__	__		0.0611274	0.00262529	0.00947354	0.241829	0	0.0217327	0	0.00567658	0.0354233	0.00680056	0.0744209	0	0.00375488	0.0445236	0.00518556	0	0	0	0.0134898	0	0	0	0	0	0	0	0	0.00374269	0.016908	0.0197225	0.00839731	0	0	0.406604	0.0399598	0.0971359	0.619392	0.488792	0	0.00893224	0	0.0528274	0.0761135
Bacteria	Proteobacteria	Alphaproteobacteria	Rhizobiales	A0839	A0839		0.17733	0.00393794	0	0	0	0	0.00295714	0.00189219	0.00442791	0	0	0	0.00375488	0	0.00518556	0	0	0	0	0	0.00275323	0	0	0.00488655	0.0178275	0.00274703	0.00316046	0.00561404	0	0.007889	0.00479846	0.00967461	0.00928915	0	0	0	0	0	0	0	0	0	0
Bacteria	Proteobacteria	Alphaproteobacteria	Rhizobiales	Amb-16S-1323	Amb-16S-1323		0.0104185	0.00393794	0	0	0	0	0	0	0	0	0	0	0	0	0.00345704	0	0	0	0	0	0	0	0.0017686	0.0032577	0	0	0	0	0	0	0	0	0	0	0	0	0	0	0	0	0	0	0
Bacteria	Proteobacteria	Alphaproteobacteria	Rhizobiales	Ancalomicrobiaceae	Ancalomicrobium		6.82413e-05	0	0	0	0	0	0	0	0	0	0	0	0	0	0	0	0	0	0	0	0	0	0	0	0	0	0	0	0	0	0	0	0	0	0	0	0	0	0	0	0	0	0
Bacteria	Proteobacteria	Alphaproteobacteria	Rhizobiales	Beijerinckiaceae	__	Yes	0.00162603	0	0	0	0.00440567	0	0	0.00189219	0	0	0	0	0	0	0	0	0	0	0	0	0	0	0	0	0	0	0	0	0	0	0	0	0	0	0	0	0	0	0	0	0	0	0
Bacteria	Proteobacteria	Alphaproteobacteria	Rhizobiales	Beijerinckiaceae	alphaI_cluster	Yes	0.216904	0	0	0.0234028	0	0	0	0	0	0	0	0	0	0	0	0	0	0	0	0	0	0	0	0	0	0	0	0	0	0	0	0	0	0.956498	4.16339	3.46975	1.35809	0.0998607	0.0520634	0.375154	0.386666	0.0927415	0.0459306
Bacteria	Proteobacteria	Alphaproteobacteria	Rhizobiales	Beijerinckiaceae	Beijerinckia	Yes	2.08341e-06	0	0	0	0	0	0	0	0	0	0	0	0	0	0	0	0	0	0	0	0	0	0	0	0	0	0	0	0	0	0	0	0	0	0	0	0	0	0	0	0	0	0
Bacteria	Proteobacteria	Alphaproteobacteria	Rhizobiales	Beijerinckiaceae	Beijerinckiaceae	Yes	0.00314496	0	0	0	0	0	0	0	0	0	0.00310087	0	0	0	0	0	0	0	0	0	0	0	0	0	0	0	0	0	0	0	0.00239923	0	0	0.0318425	0.0199799	0.021427	0.0609238	0.0985468	0.0138836	0.0232238	0.0183254	0.0234789	0.0301829
Bacteria	Proteobacteria	Alphaproteobacteria	Rhizobiales	Beijerinckiaceae	Bosea	Yes	0.0312535	0.0105012	0.0121803	0.0202824	0	0.0138299	0.0620999	0.0666998	0.0280435	0.0385365	0.117833	0	0.0431811	0.0465474	0.0241993	0	0	0	0	0	0.00550646	0.0122981	0.0141488	0.0407213	0.212559	0.196412	0.0805916	0.0729825	0.137253	0.232726	0.175144	0.0354736	0.0476069	0.0269436	0.0385818	0.0657096	0.0456928	0.0170814	0	0.016078	0.0183254	0.00234789	0.0104984
Bacteria	Proteobacteria	Alphaproteobacteria	Rhizobiales	Beijerinckiaceae	Chelatococcus	Yes	9.33036e-06	0	0	0	0	0	0	0	0	0	0	0	0	0	0	0	0	0	0	0	0	0	0	0	0	0	0	0	0	0	0	0	0	0	0	0	0	0	0	0	0	0	0
Bacteria	Proteobacteria	Alphaproteobacteria	Rhizobiales	Beijerinckiaceae	FukuN57	Yes	7.70424e-05	0	0	0	0	0	0	0	0	0	0	0	0	0	0	0	0	0	0	0	0	0	0	0	0	0	0	0	0	0	0	0	0	0	0	0	0	0	0	0	0	0	0
Bacteria	Proteobacteria	Alphaproteobacteria	Rhizobiales	Beijerinckiaceae	Methylobacterium-Methylorubrum	Yes	0.0222702	0	0	0	0	0	0	0	0	0	0	0	0	0	0	0	0	0	0	0	0	0	0	0	0	0	0	0	0	0	0	0	0	0	0	0	0.00253849	0	0	0	0	0	0
Bacteria	Proteobacteria	Alphaproteobacteria	Rhizobiales	Beijerinckiaceae	Methylocapsa	Yes	2.36438e-05	0	0	0	0	0	0	0	0	0	0	0	0	0	0	0	0	0	0	0	0	0	0	0	0	0	0	0	0	0	0	0	0	0	0	0	0	0	0	0	0	0	0
Bacteria	Proteobacteria	Alphaproteobacteria	Rhizobiales	Beijerinckiaceae	Methylocella	Yes	0.0167741	0	0	0	0	0	0	0	0	0	0	0	0	0	0	0	0	0	0	0	0	0	0	0	0	0	0	0	0	0	0	0	0	0	0	0	0	0	0	0	0	0	0
Bacteria	Proteobacteria	Alphaproteobacteria	Rhizobiales	Beijerinckiaceae	Methylocystis	Yes	0.00787265	0	0	0	0	0	0	0	0	0	0	0	0	0	0	0	0	0	0	0	0	0	0	0	0	0	0	0	0	0	0	0	0	0	0	0	0	0	0	0	0	0	0
Bacteria	Proteobacteria	Alphaproteobacteria	Rhizobiales	Beijerinckiaceae	Methylorosula	Yes	0.0246247	0	0	0	0	0	0	0	0	0	0	0	0	0	0	0	0	0	0	0	0	0	0	0	0	0	0	0	0	0	0	0	0	0	0	0	0	0	0	0	0	0	0
Bacteria	Proteobacteria	Alphaproteobacteria	Rhizobiales	Beijerinckiaceae	Microvirga	Yes	0.000681116	0	0	0	0	0	0	0	0	0	0	0	0	0	0	0	0	0	0	0	0	0	0	0	0	0	0	0	0	0	0	0	0	0	0	0	0	0	0	0	0	0	0
Bacteria	Proteobacteria	Alphaproteobacteria	Rhizobiales	Beijerinckiaceae	Pseudochelatococcus	Yes	5.37099e-05	0	0	0	0	0	0	0	0	0	0	0	0	0	0	0	0	0	0	0	0	0	0	0	0	0	0	0	0	0	0	0	0	0	0	0	0	0	0	0	0	0	0
Bacteria	Proteobacteria	Alphaproteobacteria	Rhizobiales	Beijerinckiaceae	Psychroglaciecola	Yes	0.000285405	0	0	0	0	0	0	0.00189219	0	0	0	0	0	0	0	0	0	0	0	0	0	0	0	0	0	0	0	0.00187135	0.00497295	0.00197225	0.00239923	0	0.00348343	0	0	0	0	0	0	0	0	0	0
Bacteria	Proteobacteria	Alphaproteobacteria	Rhizobiales	Beijerinckiaceae	Qingshengfania	Yes	1.25485e-05	0	0	0	0	0	0	0	0	0	0	0	0	0	0	0	0	0	0	0	0	0	0	0	0	0	0	0	0	0	0	0	0	0	0	0	0	0	0	0	0	0	0
Bacteria	Proteobacteria	Alphaproteobacteria	Rhizobiales	Beijerinckiaceae	Rhodoblastus	Yes	0.00318022	0	0	0	0	0	0	0	0	0	0	0	0	0	0	0	0	0	0	0	0	0	0	0	0	0	0	0	0	0	0	0	0	0	0.321745	0.0471395	0	0	0	0	0	0	0
Bacteria	Proteobacteria	Alphaproteobacteria	Rhizobiales	Beijerinckiaceae	Roseiarcus	Yes	0.00029889	0	0	0	0	0	0	0	0	0	0	0	0	0	0	0	0	0	0	0	0	0	0	0	0	0	0	0	0	0	0	0	0	0	0	0	0	0	0	0	0	0	0
Bacteria	Proteobacteria	Alphaproteobacteria	Rhizobiales	Beijerinckiaceae	Salinarimonas	Yes	0.000858796	0	0	0	0.00293712	0	0	0	0.00590388	0	0	0	0.00375488	0.0040476	0	0	0	0	0	0	0.00275323	0.00819874	0.0106116	0.0032577	0.00822808	0.00412054	0	0.00467836	0.00497295	0.00197225	0	0	0	0	0	0	0	0	0	0	0	0	0
Bacteria	Proteobacteria	Alphaproteobacteria	Rhizobiales	Beijerinckiaceae	uncultured	Yes	0.0150456	0	0.00270673	0	0	0.0039514	0.0118285	0.0160836	0.00147597	0.00453371	0.00155044	0	0.00375488	0.0040476	0.00345704	0	0	0	0	0	0	0	0	0	0.00685674	0.00686757	0	0.00654971	0.0119351	0.0039445	0.0107965	0	0.00232229	0.00489884	0.0957656	0.0599957	0.365543	0.469083	0.0590052	0.228665	0.0824644	0.0763063	0.190284
Bacteria	Proteobacteria	Alphaproteobacteria	Rhizobiales	C2U	C2U		0.000120313	0	0	0	0	0	0	0	0	0	0	0	0	0	0	0	0	0	0	0	0	0	0	0	0	0	0	0	0	0	0	0	0	0	0	0	0	0	0	0.0482341	0.0109953	0	0.0039369
Bacteria	Proteobacteria	Alphaproteobacteria	Rhizobiales	D05-2	D05-2		0.000274889	0	0	0	0	0	0	0.00425743	0	0	0	0	0	0	0	0	0	0	0	0	0	0	0	0	0	0	0	0.00654971	0	0	0	0	0.00348343	0	0	0	0	0	0	0	0	0	0
Bacteria	Proteobacteria	Alphaproteobacteria	Rhizobiales	Devosiaceae	__		3.78598e-05	0	0	0	0	0	0	0	0	0	0	0	0	0	0.00172852	0	0	0	0	0	0	0	0	0	0	0	0	0	0	0	0	0	0	0	0	0	0	0	0	0	0	0	0
Bacteria	Proteobacteria	Alphaproteobacteria	Rhizobiales	Devosiaceae	Devosia		0.0542641	0.0275656	0.0189471	0.0218426	0.0176227	0.00987849	0.0369642	0.0439935	0.0132837	0.0453371	0.0418618	0	0.0281616	0.0283332	0.0328419	0	0	0	0	0.0102312	0.0302855	0.0204968	0.0194546	0.0130308	0.0260556	0.0343378	0.0189627	0.0318129	0.0427673	0.0355005	0.0911708	0.0967461	0.126565	0.155538	0.0812975	0.297122	0.0837702	0.0131396	0.0173545	0	0.00916271	0.021131	0.0196845
Bacteria	Proteobacteria	Alphaproteobacteria	Rhizobiales	Devosiaceae	Pelagibacterium		2.04098e-05	0	0	0	0	0	0	0	0	0	0	0	0	0	0	0	0	0	0	0	0	0	0	0	0	0	0	0	0	0	0	0	0	0	0	0	0	0	0	0	0	0	0
Bacteria	Proteobacteria	Alphaproteobacteria	Rhizobiales	Devosiaceae	uncultured		0.00336098	0	0	0	0	0	0	0	0	0	0.0124035	0	0.0131421	0.020238	0.0138282	0	0	0	0	0	0	0	0	0	0	0	0	0	0	0	0	0	0	0.0244942	0.0199799	0.0228555	0	0.00262791	0	0	0	0.00234789	0.0039369
Bacteria	Proteobacteria	Alphaproteobacteria	Rhizobiales	Hyphomicrobiaceae	Filomicrobium	Yes	0.000159904	0	0	0	0	0	0	0	0	0	0	0	0	0	0	0	0	0	0	0	0	0	0	0	0	0	0	0	0	0	0	0	0	0	0	0	0	0	0	0	0	0	0
Bacteria	Proteobacteria	Alphaproteobacteria	Rhizobiales	Hyphomicrobiaceae	Hyphomicrobium	Yes	0.541825	0.166706	0.326161	0.794134	0.154199	0.150153	0.294235	0.338229	0.245011	0.151879	0.159695	0.134117	0.0356714	0.263094	0.261006	0.288822	0.658967	0.561752	0.951032	0.789851	0.078467	0.0676396	0.107884	0.130308	0.211187	0.217015	0.352391	0.45848	0.776774	0.845109	0.53143	0.42407	0.156754	0.0122471	0.00482273	0.0271409	0.00380773	0	0	0	0	0	0
Bacteria	Proteobacteria	Alphaproteobacteria	Rhizobiales	Hyphomicrobiaceae	Pedomicrobium	Yes	0.0228395	0.00262529	0.0270673	0.0358842	0.0146856	0.0138299	0.0133071	0.0113532	0	0.00906742	0.00930261	0	0.00750976	0	0.0172852	0	0	0	0	0.0122775	0.017896	0.038944	0.0318347	0.0179174	0.0205702	0.0178557	0.0158023	0.0224561	0.0238701	0.015778	0.0143954	0.0145119	0.0139337	0	0	0	0	0	0	0	0	0	0
Bacteria	Proteobacteria	Alphaproteobacteria	Rhizobiales	Hyphomicrobiaceae	uncultured	Yes	0.00599149	0	0	0	0	0	0	0	0	0	0	0	0	0	0	0.0122903	0	0.0814133	0.128153	0	0.00688307	0.00409937	0.0123802	0	0.00411404	0	0	0	0	0.0039445	0	0	0	0	0	0	0	0	0	0	0	0	0
Bacteria	Proteobacteria	Alphaproteobacteria	Rhizobiales	Kaistiaceae	Kaistia		0.0305804	0	0	0	0	0	0	0	0	0	0	0	0	0	0	0	0	0	0	0	0	0	0	0	0	0	0	0.00187135	0	0	0	0	0	0.0636849	0.431979	0.36426	0.811048	1.14446	0.288084	0.289405	0.161264	0.340444	0.562977
Bacteria	Proteobacteria	Alphaproteobacteria	Rhizobiales	Labraceae	Labrys		0.0129365	0	0	0	0	0	0	0	0	0	0	0	0	0	0	0	0	0	0	0	0	0	0	0	0	0	0	0.00187135	0.00397836	0	0.00239923	0	0.00232229	0.00734826	0.0089565	0.0314263	0	0	0	0.00893224	0	0.00234789	0.0039369
Bacteria	Proteobacteria	Alphaproteobacteria	Rhizobiales	Methyloligellaceae	Methyloceanibacter		0.00449752	0	0	0	0	0	0	0	0	0	0	0	0	0	0	0	0	0	0	0	0	0	0	0	0	0	0	0	0	0	0	0	0	0	0	0	0	0	0	0	0	0	0
Bacteria	Proteobacteria	Alphaproteobacteria	Rhizobiales	Methyloligellaceae	uncultured		0.000160136	0	0	0	0	0	0.00295714	0	0	0	0	0	0	0	0	0	0	0	0	0	0	0	0	0	0	0	0	0	0	0	0	0	0	0	0	0	0	0	0	0	0	0	0
Bacteria	Proteobacteria	Alphaproteobacteria	Rhizobiales	Methylopilaceae	Methylopilaceae		0.000271782	0	0	0	0	0	0	0	0	0	0	0	0	0.0040476	0	0.0122903	0.0141713	0	0	0	0	0	0	0	0	0	0	0	0	0	0	0	0	0	0	0	0	0	0	0	0	0	0
Bacteria	Proteobacteria	Alphaproteobacteria	Rhizobiales	Pleomorphomonadaceae	Chthonobacter		0.00922254	0	0	0	0.00587423	0	0	0	0	0	0	0	0	0	0	0	0	0	0	0	0	0	0	0	0	0	0	0	0	0	0	0	0	0.129819	0.188086	0.119991	0.0456928	0.00262791	0	0	0	0	0
Bacteria	Proteobacteria	Alphaproteobacteria	Rhizobiales	Pleomorphomonadaceae	Pleomorphomonas		0.00226965	0	0	0	0.00881135	0	0	0	0	0	0	0	0	0	0	0	0	0	0	0	0	0	0	0	0	0	0	0	0	0	0	0.00322487	0	0.0195954	0.0468494	0.0528534	0.0203079	0.0091977	0	0.0142916	0	0.00939155	0
Bacteria	Proteobacteria	Alphaproteobacteria	Rhizobiales	Pleomorphomonadaceae	Prosthecomicrobium		0.00966161	0	0	0	0	0	0	0	0	0	0	0	0	0	0	0	0	0	0	0	0	0	0	0	0	0	0	0	0	0	0	0	0	0	0	0	0	0	0	0	0	0	0
Bacteria	Proteobacteria	Alphaproteobacteria	Rhizobiales	Pleomorphomonadaceae	uncultured		0.00404629	0	0	0	0	0	0	0	0	0	0	0	0	0	0	0	0	0	0	0	0	0	0	0	0	0	0	0	0	0	0	0	0	0.00244942	0.185331	0.135705	0	0	0	0	0	0	0
Bacteria	Proteobacteria	Alphaproteobacteria	Rhizobiales	Rhizobiaceae	__	Yes	0.204942	0.00262529	0.0189471	0.0530463	0.0161541	0.0059271	0.0221785	0.069065	0.0693706	0.0657388	0.175199	0.0319326	0.0431811	0.0161904	0.0172852	0.00614515	0.042514	0.0162827	0	0	0	0.00204968	0.00353719	0	0.031541	0.0137351	0.0395057	0.0196491	0.0119351	0.0197225	0.0407869	0.00161244	0.0104503	0.650321	0.974192	2.90551	2.29479	7.57496	1.92288	2.54033	4.49523	4.11232	4.93163
Bacteria	Proteobacteria	Alphaproteobacteria	Rhizobiales	Rhizobiaceae	Aliihoeflea	Yes	3.27686e-05	0	0	0	0	0	0	0	0	0	0	0	0	0	0	0	0	0	0	0	0	0	0	0	0	0	0	0	0	0	0	0	0	0	0	0	0	0	0	0	0	0	0
Bacteria	Proteobacteria	Alphaproteobacteria	Rhizobiales	Rhizobiaceae	Allorhizobium-Neorhizobium-Pararhizobium-Rhizobium	Yes	0.126637	0.0367541	0.0406009	0.176301	0.0308397	0.112615	0.345985	0.210979	0.305526	0.272022	0.325591	0.0830247	0.337939	0.493807	0.212608	0.0122903	0.0141713	0.0325653	0.0337245	0.00613874	0.0839735	0.204968	0.470447	0.500057	0.453916	0.105761	0.195948	0.120702	0.141232	0.125238	0.0923704	0.0354736	0.116114	0.373536	1.5667	3.99686	0.16754	0	0.177016	2.19376	0.918104	0.258267	0.192908
Bacteria	Proteobacteria	Alphaproteobacteria	Rhizobiales	Rhizobiaceae	Aminobacter	Yes	0.0219816	0.0131265	0.0636081	0.0327639	0	0	0.0118285	0.0127723	0.0118078	0.015868	0.0139539	0	0.0337939	0.0263094	0.00864259	0	0	0	0	0.00409249	0.0523113	0.100435	0.304199	0.135195	0.14262	0.0755432	0.0584684	0.106667	0.154161	0.137071	0.159549	0.0145119	0.0348343	0	0	0.00142847	0	0	0	0	0	0	0
Bacteria	Proteobacteria	Alphaproteobacteria	Rhizobiales	Rhizobiaceae	Aquamicrobium	Yes	0.0132804	0.0118138	0.014887	0.0436852	0.026434	0.00987849	0	0.00425743	0.00442791	0	0.00620174	0	0.00187744	0.0364284	0.0397559	0	0	0	0.0269796	0.00204625	0.0289089	0.0122981	0.0353719	0.0276905	0.0205702	0.0315908	0.0568882	0.0804678	0.0835455	0.0532508	0.0299904	0.00644974	0.008128	0	0	0.00142847	0	0	0	0	0	0	0
Bacteria	Proteobacteria	Alphaproteobacteria	Rhizobiales	Rhizobiaceae	Chelativorans	Yes	0.00138804	0.00262529	0	0	0	0	0	0	0	0	0	0	0	0.0424998	0	0	0	0	0	0	0	0	0	0	0	0	0	0.00280702	0	0	0	0	0	0	0	0	0	0	0	0	0	0	0
Bacteria	Proteobacteria	Alphaproteobacteria	Rhizobiales	Rhizobiaceae	Cohaesibacter	Yes	0.001227	0	0	0	0	0	0	0	0	0	0	0	0	0	0	0	0	0	0	0	0	0	0	0	0	0	0	0	0	0	0	0	0	0	0	0	0	0	0	0	0	0	0
Bacteria	Proteobacteria	Alphaproteobacteria	Rhizobiales	Rhizobiaceae	Ensifer	Yes	0.0184835	0	0	0.0780092	0	0.0059271	0	0	0.00147597	0	0	0.025546	0	0	0	0.0307257	0.0708567	0.0162827	0.0404694	0	0.00412984	0.00204968	0.0318347	0	0.0123421	0.00412054	0	0	0	0	0	0	0	0	0	0	0.0165002	0	0	0	0.023823	0	0.00787381
Bacteria	Proteobacteria	Alphaproteobacteria	Rhizobiales	Rhizobiaceae	Falsochrobactrum	Yes	0.00212956	0	0	0	0	0	0	0	0	0	0	0	0	0	0	0	0	0	0	0	0	0	0	0	0	0	0	0	0	0	0	0	0	0	0	0	0	0	0	0	0	0	0
Bacteria	Proteobacteria	Alphaproteobacteria	Rhizobiales	Rhizobiaceae	Hoeflea	Yes	0.000806384	0	0.00270673	0	0	0	0	0	0	0	0	0	0	0	0	0	0	0	0	0	0	0	0	0	0	0	0	0	0	0	0	0	0	0.00734826	0.00551169	0.00857082	0.00888471	0.0183954	0	0	0	0	0.0026246
Bacteria	Proteobacteria	Alphaproteobacteria	Rhizobiales	Rhizobiaceae	Mesorhizobium	Yes	0.228192	0.103699	0.15699	0.385365	0.568332	0.260792	0.459835	0.451288	0.302574	0.274289	0.489938	0.134117	0.202764	0.309641	0.404473	0.196645	0.155885	0.0895547	0.654256	0.0716186	0.485945	0.657949	1.50154	0.618963	0.909203	0.368102	0.633672	0.614737	0.905076	1.08277	0.724568	0.354736	0.369244	0.0281683	0.00137792	0.00428541	0	0	0	0	0	0	0
Bacteria	Proteobacteria	Alphaproteobacteria	Rhizobiales	Rhizobiaceae	Nitratireductor	Yes	0.000926815	0	0	0	0	0	0	0	0	0	0	0	0	0	0	0	0	0	0	0	0	0	0	0.0032577	0	0	0	0	0	0	0	0	0	0	0	0	0	0	0	0	0	0	0
Bacteria	Proteobacteria	Alphaproteobacteria	Rhizobiales	Rhizobiaceae	Ochrobactrum	Yes	0.00227065	0	0	0	0	0	0	0	0	0.00226685	0	0	0	0	0	0	0	0	0	0	0	0	0	0	0	0	0	0	0	0	0	0	0	0	0	0	0	0	0	0	0.553428	0.723149	0.0406813
Bacteria	Proteobacteria	Alphaproteobacteria	Rhizobiales	Rhizobiaceae	Oricola	Yes	0.000175195	0	0	0	0	0	0	0	0	0	0	0	0	0	0	0	0	0	0	0	0	0	0	0	0	0	0	0	0	0	0	0	0	0	0	0	0	0	0	0	0	0	0
Bacteria	Proteobacteria	Alphaproteobacteria	Rhizobiales	Rhizobiaceae	Paenochrobactrum	Yes	4.45841e-06	0	0	0	0	0	0	0	0	0	0	0	0	0	0	0	0	0	0	0	0	0	0	0	0	0	0	0	0	0	0	0	0	0	0	0	0	0	0	0	0	0	0
Bacteria	Proteobacteria	Alphaproteobacteria	Rhizobiales	Rhizobiaceae	Phyllobacterium	Yes	0.000129251	0	0	0	0	0	0	0	0	0	0	0.012773	0	0	0	0	0	0	0	0	0	0	0	0	0	0	0	0	0	0	0	0	0	0	0	0	0	0	0	0	0	0	0
Bacteria	Proteobacteria	Alphaproteobacteria	Rhizobiales	Rhizobiaceae	Pseudaminobacter	Yes	0.156336	0.0826967	0.159697	0.25119	0.063148	0.079028	0.0620999	0.126304	0.122506	0.185882	0.685293	0.185209	0.140808	0.271189	0.162481	0.147484	0.0566853	0.0407067	0.141643	0.0143237	0.017896	0.0471427	0.0583637	0.0521232	0.2345	0.122243	0.102715	0.145965	0.172064	0.178489	0.18714	0.174143	0.296092	0.526625	0.225979	0.5971	0.962088	1.75676	0.756655	0.918234	0.976745	1.07768	0.61022
Bacteria	Proteobacteria	Alphaproteobacteria	Rhizobiales	Rhizobiaceae	Pseudochrobactrum	Yes	1.1922e-05	0	0	0	0	0	0	0	0	0	0	0	0	0	0	0	0	0	0	0	0	0	0	0	0	0	0	0	0	0	0	0	0	0	0	0	0	0	0	0	0	0	0
Bacteria	Proteobacteria	Alphaproteobacteria	Rhizobiales	Rhizobiaceae	Shinella	Yes	0.00869497	0.00262529	0.0108269	0.0795694	0.00440567	0.0039514	0.00295714	0.0274368	0.0103318	0.00680056	0.0186052	0.166049	0.0150195	0.0161904	0.0103711	0.0122903	0.0283427	0	0.0539593	0	0	0	0	0	0.00137135	0.0178557	0.0189627	0.00935673	0.0198918	0.00887513	0.0275912	0.00806218	0.0313509	0	0	0	0	0	0	0	0.00183254	0	0
Bacteria	Proteobacteria	Alphaproteobacteria	Rhizobiales	Rhizobiaceae	uncultured	Yes	0.000996661	0	0	0	0	0	0	0	0	0	0	0	0	0	0	0	0	0	0	0	0	0	0	0	0	0	0	0	0	0	0	0	0	0	0	0	0	0	0	0	0	0	0
Bacteria	Proteobacteria	Alphaproteobacteria	Rhizobiales	Rhizobiales_Incertae_Sedis	Alsobacter		0.000394301	0	0	0	0	0	0	0	0	0	0	0	0	0	0	0	0	0	0	0	0	0	0	0	0	0	0	0	0	0	0	0	0	0	0	0	0	0	0	0	0	0	0
Bacteria	Proteobacteria	Alphaproteobacteria	Rhizobiales	Rhizobiales_Incertae_Sedis	Anderseniella		0.000159981	0	0	0	0	0	0	0	0	0	0	0	0	0	0	0	0	0	0	0	0	0	0.00707439	0	0.00548539	0	0	0	0	0	0	0	0	0	0	0	0	0	0	0	0	0	0
Bacteria	Proteobacteria	Alphaproteobacteria	Rhizobiales	Rhizobiales_Incertae_Sedis	Bauldia		0.0440964	0.0210023	0.0243605	0.0280833	0.0793021	0.0750766	0.0340071	0.0860948	0.0708466	0.0725393	0.116283	0	0.0694653	0.0688092	0.0553126	0	0	0	0	0.0388787	0.0523113	0.0881364	0.130876	0.0504944	0.164562	0.0906519	0.034765	0.0626901	0.0626591	0.0571953	0.0527831	0.0693347	0.0522515	0.0342919	0.00551169	0.00999929	0.0609238	0.0341629	0.0208254	0.00893224	0.00733017	0.0258267	0.0354321
Bacteria	Proteobacteria	Alphaproteobacteria	Rhizobiales	Rhizobiales_Incertae_Sedis	Nordella		0.00857822	0	0	0	0	0	0	0.00141914	0	0	0	0	0	0	0	0	0	0	0	0	0	0.00409937	0	0.0032577	0.00274269	0	0	0	0	0	0	0	0	0	0	0	0	0	0	0	0	0	0
Bacteria	Proteobacteria	Alphaproteobacteria	Rhizobiales	Rhizobiales_Incertae_Sedis	Phreatobacter		0.0114721	0	0	0	0	0	0.00295714	0.00614963	0.00295194	0	0	0	0	0	0.00864259	0	0	0	0	0.0102312	0.00825968	0	0.0141488	0.0032577	0	0.00412054	0.00316046	0.0112281	0.0198918	0.0345144	0.0347889	0	0.008128	0	0	0	0	0	0	0	0	0	0
Bacteria	Proteobacteria	Alphaproteobacteria	Rhizobiales	Rhizobiales_Incertae_Sedis	uncultured		0.012296	0	0	0	0	0	0	0	0	0	0	0	0	0	0	0	0	0	0	0	0	0	0	0	0	0	0	0	0	0	0	0	0	0	0	0	0	0	0	0	0	0	0
Bacteria	Proteobacteria	Alphaproteobacteria	Rhizobiales	Rhodobiaceae	Tepidamorphus		0.00601135	0.0131265	0.00947354	0.0280833	0.0102799	0.0296355	0.00739284	0.0203411	0.00885583	0.015868	0.0232565	0	0.0262842	0.0323808	0.0120996	0	0	0	0	0	0.0412984	0.0266459	0.0247604	0.00814425	0.0109708	0.0109881	0.0189627	0.0261988	0.0477403	0.0216948	0.0263916	0.00806218	0.00116114	0	0	0	0	0	0	0	0	0	0
Bacteria	Proteobacteria	Alphaproteobacteria	Rhizobiales	Stappiaceae	__		0.00972837	0	0	0.00624074	0.00440567	0	0	0	0	0	0	0	0	0	0	0	0	0	0	0	0	0	0	0	0	0	0	0	0	0	0	0	0	0.0330672	0.190153	0.118563	0	0	0	0	0.00366508	0	0
Bacteria	Proteobacteria	Alphaproteobacteria	Rhizobiales	Stappiaceae	Pannonibacter		5.45568e-05	0	0	0	0	0	0	0	0	0	0	0	0	0	0	0	0	0	0	0	0	0	0	0	0	0	0	0	0	0	0	0	0	0	0	0	0	0	0	0	0	0	0
Bacteria	Proteobacteria	Alphaproteobacteria	Rhizobiales	Xanthobacteraceae	__	Yes	0.015842	0	0	0	0	0	0	0	0	0	0	0.223528	0.193376	0.26107	0.172852	0.153629	0.0566853	0.0814133	0.107919	0	0	0	0.00353719	0.00488655	0	0	0	0	0	0	0	0	0	0	0.000688961	0	0	0	0	0	0	0	0
Bacteria	Proteobacteria	Alphaproteobacteria	Rhizobiales	Xanthobacteraceae	Afipia	Yes	0.00704263	0	0.00270673	0.0109213	0.00734279	0.0059271	0.00295714	0.00473048	0	0	0.00310087	0	0.00563232	0	0.0120996	0	0	0	0	0	0	0	0	0	0	0.00274703	0	0.000935673	0	0	0	0	0	0	0	0	0	0	0	0	0	0	0
Bacteria	Proteobacteria	Alphaproteobacteria	Rhizobiales	Xanthobacteraceae	Ancylobacter	Yes	4.09106e-05	0	0	0	0	0	0	0	0	0	0	0	0	0	0	0	0	0	0	0	0	0	0	0	0	0	0	0	0	0	0	0	0	0	0.00620065	0.00999929	0	0	0	0	0	0	0
Bacteria	Proteobacteria	Alphaproteobacteria	Rhizobiales	Xanthobacteraceae	Azorhizobium	Yes	3.103e-06	0	0	0	0	0	0	0	0	0	0	0	0	0	0	0	0	0	0	0	0	0	0	0	0	0	0	0	0	0	0	0	0	0	0	0	0	0	0	0	0	0	0
Bacteria	Proteobacteria	Alphaproteobacteria	Rhizobiales	Xanthobacteraceae	Bradyrhizobium	Yes	0.0305893	0.0288782	0.0121803	0.0296435	0	0.0079028	0	0.00189219	0	0	0	0	0	0	0	0	0	0	0	0	0	0.00614905	0.0106116	0.00488655	0.0260556	0.0109881	0.00790114	0.00374269	0.0278485	0.0256393	0.0299904	0	0	0	0	0.00285694	0	0	0	0	0	0	0.0039369
Bacteria	Proteobacteria	Alphaproteobacteria	Rhizobiales	Xanthobacteraceae	Nitrobacter	Yes	0.0217775	0	0.00270673	0	0	0	0	0	0	0	0	0	0	0.010119	0.0103711	0.0122903	0.021257	0.0162827	0.0472144	0.106405	0.0536879	0.0512421	0.0389091	0.0879579	0.100108	0.0439524	0.0616289	0.120702	0.12134	0.149891	0.166747	0.212841	0.198556	0	0	0	0	0	0	0	0	0	0
Bacteria	Proteobacteria	Alphaproteobacteria	Rhizobiales	Xanthobacteraceae	Pseudolabrys	Yes	0.0179121	0.0590691	0.0230072	0.00468055	0.0440567	0.0217327	0.0266142	0.0260176	0.0295194	0.0249354	0.0155044	0	0.0093872	0.0182142	0.0293848	0	0	0	0	0.0286474	0.0523113	0.0450931	0.0141488	0.0130308	0.0137135	0.00961459	0.0158023	0.00467836	0.0119351	0.0108474	0.00959693	0.0209617	0.0627017	0.0257189	0.00826754	0.0142847	0.0266541	0.0118256	0.00694179	0.00714579	0.0183254	0.00234789	0.0026246
Bacteria	Proteobacteria	Alphaproteobacteria	Rhizobiales	Xanthobacteraceae	Pseudorhodoplanes	Yes	0.0318648	0.0564438	0.0284206	0.0514861	0.123359	0.079028	0.0295714	0.00567658	0.00590388	0	0.00465131	0	0.0093872	0.0424998	0.0311133	0	0	0	0.0539593	0.0736648	0.0468049	0.0430434	0.148562	0.0276905	0.0781668	0.053567	0.0237034	0.0973099	0.0934914	0.0995986	0.0959693	0.0612725	0.04064	0	0.00275585	0.00428541	0	0.00525583	0	0	0	0	0
Bacteria	Proteobacteria	Alphaproteobacteria	Rhizobiales	Xanthobacteraceae	Pseudoxanthobacter	Yes	0.0445014	0	0	0.017162	0	0	0	0	0	0	0	0	0	0	0	0	0	0	0	0	0	0	0	0	0	0	0	0	0	0	0	0	0	0.0551119	0.764058	2.21127	0.580045	0.299582	0.0694179	0.0535934	0.146603	0.233615	0.0734889
Bacteria	Proteobacteria	Alphaproteobacteria	Rhizobiales	Xanthobacteraceae	Rhodoplanes	Yes	0.635448	0.378042	0.445256	1.11865	1.11023	2.44196	1.06309	2.52513	1.30771	2.08324	2.31945	0	2.1891	0.957257	0.891916	0	0	0	0	0.777573	1.01456	1.36304	2.31509	1.60605	2.92371	2.39815	2.71009	3.18877	3.45421	3.89717	2.91987	2.64117	1.32719	0.00979768	0.00620065	0.0328548	0.010154	0.030221	0	0.0035729	0.0421485	0.00939155	0.0419936
Bacteria	Proteobacteria	Alphaproteobacteria	Rhizobiales	Xanthobacteraceae	Rhodopseudomonas	Yes	0.00448039	0.00262529	0.00406009	0.0483657	0.00293712	0.0138299	0.0162642	0.0264907	0.0236155	0.015868	0.0418618	0	0.00375488	0.0080952	0.00864259	0	0	0	0	0.0102312	0.0192726	0	0.017686	0	0.0123421	0.0178557	0.0173825	0.0187135	0.0159134	0.0207086	0.0071977	0.00322487	0.00348343	0.00489884	0	0.00285694	0.00253849	0	0	0	0	0	0
Bacteria	Proteobacteria	Alphaproteobacteria	Rhizobiales	Xanthobacteraceae	uncultured	Yes	0.152958	0.863721	0.31398	1.28559	1.1161	0.894992	0.150814	0.161782	0.116602	0.124677	0.235666	1.54554	0.0788525	0.107261	0.162481	1.42567	0.914051	0.919971	0.640766	0.374463	0.118389	0.100435	0.0689753	0.0667829	0.231758	0.222509	0.448785	0.200234	0.19295	0.121293	0.129559	0.253152	0.186944	0.0257189	0.018602	0.0685665	0.0596545	0.0210233	0.00694179	0.00893224	0.020158	0.0176091	0.00918611
Bacteria	Proteobacteria	Alphaproteobacteria	Rhizobiales	Xanthobacteraceae	Xanthobacter	Yes	0.148289	0.0157518	0.0135336	0.344801	0.013217	0.110639	0.275014	0.162729	0.215492	0.337761	0.485286	0.223528	0.167092	0.196309	0.0864259	0.178209	0.240913	0	0.0472144	0.0409249	0.00275323	0.00409937	0.0159174	0.00814425	0.233129	0.869434	1.14725	0.688655	0.567911	0.314574	0.283109	0.246703	0.161399	0.131044	0.684139	0.855653	0.496275	1.01832	0.170074	0.330493	0.33169	0.798281	0.665337
Bacteria	Proteobacteria	Alphaproteobacteria	Rhizobiales	Xanthobacteraceae	Xanthobacteraceae	Yes	0.0153874	0	0.0135336	0	0	0	0.0325285	0.0274368	0.0619908	0.104275	0.172098	0.0447056	0.00563232	0.0060714	0.115811	0	0.00708567	0.0162827	0	0	0.0468049	0.0737886	0.16448	0.148225	0.0795381	0.0329643	0.0442464	0.00935673	0	0	0	0	0	0.00122471	0.000688961	0.00142847	0.00126924	0	0	0	0	0	0.0013123
Bacteria	Proteobacteria	Alphaproteobacteria	Rhodobacterales	Rhodobacteraceae	__	Yes	0.186583	0	0	0	0	0	0	0	0	0	0	0	0	0	0	0	0	0	0	0	0	0	0	0.301337	0	0	0	0	0	0.0108474	0.0947697	0	0.00232229	0	0.00137792	0	0	0	0	0	0	0	0
Bacteria	Proteobacteria	Alphaproteobacteria	Rhodobacterales	Rhodobacteraceae	Amaricoccus	Yes	0.0914284	0.00787588	0.014887	0.00156018	0	0	0	0	0	0	0	0	0	0	0.0138282	0.0491612	0.021257	0.0569893	0.121408	0.474729	0.192726	0.170124	0.413852	0.164514	0.411404	0.167569	0.0647894	0.224561	0.0835455	0.143974	0.0971689	0.412783	0.202039	0	0	0	0	0	0	0	0	0	0
Bacteria	Proteobacteria	Alphaproteobacteria	Rhodobacterales	Rhodobacteraceae	Defluviimonas	Yes	1.66269	1.03568	2.38869	6.04415	2.05598	1.87296	4.28489	1.74649	1.44498	1.39865	0.685293	0.811087	0.820442	3.8857	2.48215	3.65022	1.62262	0.569893	1.07919	0.261919	3.05058	1.42248	0.624315	1.10436	2.17496	2.98876	4.36459	2.32702	1.84695	2.74833	3.08781	1.67048	2.04361	5.5712	3.11893	7.21091	2.91292	0.688513	0.423449	0.0428748	0.20158	0.341617	1.60101
Bacteria	Proteobacteria	Alphaproteobacteria	Rhodobacterales	Rhodobacteraceae	Gemmobacter	Yes	0.199522	0	0	0	0	0	0	0	0	0	0	0	0	0	0	0	0.0141713	0	0.418184	0	0	0	0	0	0	0	0	0	0	0	0	0	0	2.36369	0.0620065	0.148561	0.427736	0.19578	0	0	0	0	0.625968
Bacteria	Proteobacteria	Alphaproteobacteria	Rhodobacterales	Rhodobacteraceae	Limibaculum	Yes	4.81904e-06	0	0	0	0	0	0	0	0	0	0	0	0	0	0	0	0	0	0	0	0	0	0	0	0	0	0	0	0	0	0	0	0	0	0	0	0	0	0	0	0	0	0
Bacteria	Proteobacteria	Alphaproteobacteria	Rhodobacterales	Rhodobacteraceae	Oceanicella	Yes	0.00327157	0	0	0	0	0	0	0	0	0	0	0	0	0	0	0	0	0	0	0	0	0	0	0	0	0	0	0	0	0	0	0	0	0	0	0	0	0	0	0	0	0	0
Bacteria	Proteobacteria	Alphaproteobacteria	Rhodobacterales	Rhodobacteraceae	Oceaniovalibus	Yes	0.0399788	0	0	0	0	0	0	0	0	0	0	0	0	0	0	0.82345	1.36753	1.03395	0.418184	0	0	0	0	0	0	0	0	0	0	0	0	0	0	0	0	0	0	0	0	0	0	0	0
Bacteria	Proteobacteria	Alphaproteobacteria	Rhodobacterales	Rhodobacteraceae	Paenirhodobacter	Yes	7.90414e-05	0	0	0	0	0	0	0	0	0	0	0	0	0	0	0	0	0	0	0	0	0	0	0	0	0	0	0	0	0	0	0	0	0	0	0	0	0	0	0	0	0	0
Bacteria	Proteobacteria	Alphaproteobacteria	Rhodobacterales	Rhodobacteraceae	Paracoccus	Yes	0.376584	0.107637	0.170524	0.285514	0	0	0	0.0350056	0.0132837	0	0	0.012773	0	0.145714	0.293848	0.0245806	0.0779423	0.0325653	0.0202347	0.198486	0.294595	0.12708	0.120265	0.1694	0.798124	0.769167	1.29579	4.29848	0.773791	1.53244	4.08949	2.79274	3.86429	0	0.00344481	0.00857082	0	0	0.0034709	0	0	0.00117394	0
Bacteria	Proteobacteria	Alphaproteobacteria	Rhodobacterales	Rhodobacteraceae	Pseudorhodobacter	Yes	0.000672311	0	0	0	0	0	0	0	0	0	0	0	0	0	0	0	0	0	0	0	0	0	0	0	0	0	0	0	0	0	0	0	0	0	0	0	0	0	0	0	0	0	0
Bacteria	Proteobacteria	Alphaproteobacteria	Rhodobacterales	Rhodobacteraceae	Rhodobacter	Yes	0.20842	0.124701	0.151577	0.0374444	0	0	0	0.000946096	0.00737986	0	0	0	0.0450586	0.224642	0.10544	0	0	0	0	0.0102312	0.0894799	0.0348446	0.0530579	0.0293193	0.0493685	0.0260968	0.055308	0.054269	0.207869	0.283018	0.321497	0.122545	0.142821	0	0.0502942	0.392829	0	0.509815	3.76939	1.08616	0.978578	0.91685	0.290019
Bacteria	Proteobacteria	Alphaproteobacteria	Rhodobacterales	Rhodobacteraceae	Rhodobaculum	Yes	6.75054e-05	0	0	0	0	0	0	0	0	0	0	0	0	0	0	0	0	0	0	0	0.00275323	0.00409937	0	0.00162885	0	0	0	0	0	0	0	0	0	0	0	0	0	0	0	0	0	0	0
Bacteria	Proteobacteria	Alphaproteobacteria	Rhodobacterales	Rhodobacteraceae	Rhodovulum	Yes	1.30657e-05	0	0	0	0	0	0	0	0	0	0	0	0	0	0	0	0	0	0	0	0	0	0	0	0	0	0	0	0	0	0	0	0	0	0	0	0	0	0	0	0	0	0
Bacteria	Proteobacteria	Alphaproteobacteria	Rhodobacterales	Rhodobacteraceae	Roseovarius	Yes	0.000410765	0	0	0	0	0	0	0	0	0	0	0	0	0	0	0	0	0	0	0	0	0	0	0	0	0	0	0	0	0	0	0	0	0	0	0	0	0	0	0	0	0	0
Bacteria	Proteobacteria	Alphaproteobacteria	Rhodobacterales	Rhodobacteraceae	Rubellimicrobium	Yes	0.0323202	0	0	0	0	0	0	0	0	0	0	0	0	0	0	0	0	0	0	0	0	0	0	0	0	0	0	0	0	0	0	0	0	0	0	0	0	0	0	0	0	0	0
Bacteria	Proteobacteria	Alphaproteobacteria	Rhodobacterales	Rhodobacteraceae	Rubribacterium	Yes	0.00561957	0	0	0	0	0	0	0	0	0	0	0	0	0	0	0	0	0	0	0	0	0	0	0	0	0	0	0	0	0	0	0	0	0	0	0	0	0	0	0	0	0	0
Bacteria	Proteobacteria	Alphaproteobacteria	Rhodobacterales	Rhodobacteraceae	Tabrizicola	Yes	0.0380265	0.0262529	0.074435	0.0624074	0.0425882	0.0770523	0.0680141	0.0548736	0.0413272	0.0974747	0.0418618	0.0957977	0.0337939	0.333927	0.148653	0.141338	0.106285	0.0407067	0.0876838	0.0225087	0.0894799	0.108633	0.0512893	0.0456078	0.0767954	0.0398319	0.0963939	0.105731	0.0636537	0.128196	0.220729	0.0886839	0.00464457	0	0	0	0	0	0	0	0	0	0
Bacteria	Proteobacteria	Alphaproteobacteria	Rhodobacterales	Rhodobacteraceae	Thioclava	Yes	0.280145	0	0	0.883064	0	0	0	0	0	0	0	0	0	0	0	0	0	0	0	0	0	0	0	0	0	0	0	0	0	0	0	0	0	2.11507	1.32556	2.34412	0.105347	0.031535	0.0138836	0	0.0109953	0.0657408	0.144353
Bacteria	Proteobacteria	Alphaproteobacteria	Rhodobacterales	Rhodobacteraceae	uncultured	Yes	0.139478	0.00393794	0	0	0	0	0	0	0	0	0	0	0	0	0	0	0	0.0407067	0.0134898	0	0.00275323	0	0	0	0	0	0.00158023	0	0	0	0	0	0	6.51668	0.899784	0.304264	0	0	0	0	0	0.0692626	0.854308
Bacteria	Proteobacteria	Alphaproteobacteria	Rhodobacterales	Rhodobacteraceae	Yangia	Yes	0.0174181	0	0	0	0	0	0	0	0	0	0	0	0	0	0	0	0	0	0	0	0	0	0	0	0	0	0	0.00187135	0	0	0	0	0	0	0	0	0	0	0	0	0	0	0
Bacteria	Proteobacteria	Alphaproteobacteria	Rhodospirillales	Magnetospiraceae	Magnetospiraceae		2.18464e-05	0	0	0	0	0	0	0	0	0	0	0	0	0	0	0	0	0	0	0	0	0	0	0	0	0	0	0	0	0	0	0	0	0	0	0	0	0	0	0	0	0	0
Bacteria	Proteobacteria	Alphaproteobacteria	Rhodospirillales	Magnetospiraceae	uncultured		0.000182049	0	0	0	0	0	0	0	0	0	0	0	0	0	0	0	0	0	0	0	0	0	0	0	0.00274269	0.00412054	0	0.00280702	0.00198918	0	0	0	0	0	0	0	0	0	0	0	0	0	0
Bacteria	Proteobacteria	Alphaproteobacteria	Rhodospirillales	Magnetospirillaceae	[Aquaspirillum]_polymorphum_group		0.000299305	0	0	0.0249629	0	0	0	0	0	0	0	0	0	0	0	0	0	0	0	0	0	0	0	0	0	0	0	0	0	0	0	0	0	0	0	0	0	0	0	0	0	0	0
Bacteria	Proteobacteria	Alphaproteobacteria	Rhodospirillales	Magnetospirillaceae	Magnetospirillaceae		1.59754e-05	0	0	0	0	0	0	0	0	0	0	0	0	0	0	0	0	0	0	0	0	0	0	0	0	0	0	0	0	0	0	0	0	0	0	0	0	0	0	0	0	0	0
Bacteria	Proteobacteria	Alphaproteobacteria	Rhodospirillales	Magnetospirillaceae	Magnetospirillum		0.000585226	0	0	0.0624074	0	0	0	0	0	0	0	0	0	0	0	0	0	0	0	0	0	0	0	0	0	0	0	0	0	0	0	0	0	0	0	0	0	0	0	0	0	0	0
Bacteria	Proteobacteria	Alphaproteobacteria	Rhodospirillales	Magnetospirillaceae	Telmatospirillum		0.000207152	0	0	0	0	0	0	0	0	0	0	0	0	0	0	0	0	0	0	0	0	0	0	0	0	0	0	0	0	0	0	0	0	0	0	0	0	0	0	0	0	0	0
Bacteria	Proteobacteria	Alphaproteobacteria	Rhodospirillales	Rhodospirillaceae	Candidatus_Riegeria		1.21937e-05	0	0	0	0	0	0	0	0	0	0	0	0	0	0	0	0	0	0	0	0	0	0	0	0	0	0	0	0	0	0	0	0	0	0	0	0	0	0	0	0	0	0
Bacteria	Proteobacteria	Alphaproteobacteria	Rhodospirillales	Rhodospirillaceae	Insolitispirillum		0.00398788	0	0	0.42749	0	0	0	0	0	0	0	0	0	0	0	0	0	0	0	0	0	0	0	0	0	0	0	0	0.00198918	0	0	0	0	0	0	0	0	0	0	0	0	0	0
Bacteria	Proteobacteria	Alphaproteobacteria	Rhodospirillales	Rhodospirillaceae	Novispirillum		0.0250084	0	0	1.8847	0	0	0	0	0	0	0	0	0	0	0	0	0	0	0	0	0	0	0	0	0	0	0	0	0	0	0	0	0	0	0	0	0	0	0	0	0	0	0
Bacteria	Proteobacteria	Alphaproteobacteria	Rhodospirillales	Rhodospirillaceae	uncultured		0.0294416	0.0144391	0.0203004	0.0093611	0.0602109	0.059271	0.0369642	0.029329	0.051659	0.0521376	0.0434122	0	0.0244067	0.0384522	0.0311133	0	0	0	0	0.0593411	0.101869	0.104534	0.0760497	0.0781848	0.0781668	0.0425789	0.0821719	0.116959	0.0964752	0.0917096	0.0899712	0.0548228	0.0441235	0	0	0	0	0	0	0	0	0	0
Bacteria	Proteobacteria	Alphaproteobacteria	Rhodospirillales	uncultured	uncultured	Yes	0.187629	0.00656323	0	0	0.0117485	0	0	0	0	0	0	0	0	0	0.0103711	0	0	0	0	0.0225087	0.00825968	0	0.00530579	0.0032577	0.00274269	0	0.00316046	0	0.00198918	0	0	0	0.219456	0.40048	0.249404	0.114278	0	0	0	0	0	0	0
Bacteria	Proteobacteria	Alphaproteobacteria	Rickettsiales	__	__		0.000637107	0	0	0	0	0	0	0	0	0	0	0	0	0	0	0	0	0	0	0	0	0	0	0	0	0	0	0	0	0	0	0	0	0	0	0	0	0	0	0	0	0	0
Bacteria	Proteobacteria	Alphaproteobacteria	Rickettsiales	AB1	AB1		0.0164451	0	0	0	0	0	0	0	0	0	0	0	0	0	0	0	0	0	0	0	0	0	0	0	0	0	0	0	0	0.00690288	0.00239923	0	0.00348343	0.00367413	0	0.00714235	0	0	0	0	0	0	0
Bacteria	Proteobacteria	Alphaproteobacteria	Rickettsiales	bac2nit3	bac2nit3		0.00408338	0	0	0	0	0	0	0	0	0	0	0	0	0	0	0	0	0	0	0	0	0	0	0	0	0	0	0	0	0	0	0	0	0	0	0	0	0	0	0	0	0	0
Bacteria	Proteobacteria	Alphaproteobacteria	Rickettsiales	Candidatus_Hepatincola	Candidatus_Hepatincola		4.09231e-05	0	0	0	0	0	0	0	0	0	0	0	0	0	0	0	0	0	0	0	0	0	0	0	0	0	0	0	0	0	0	0	0	0	0	0	0	0	0	0	0	0	0
Bacteria	Proteobacteria	Alphaproteobacteria	Rickettsiales	Mitochondria	Mitochondria		0.0075021	0	0.00947354	0.0982916	0.00293712	0.0118542	0	0.00189219	0.00442791	0.0113343	0.0325591	0	0.0150195	0.0080952	0.00345704	0	0	0	0	0.0675261	0.0096363	0	0.00353719	0.00814425	0.00274269	0	0.00790114	0.0112281	0.00198918	0	0	0	0	0.00734826	0.0089565	0.0199986	0	0	0	0	0	0	0
Bacteria	Proteobacteria	Alphaproteobacteria	Rickettsiales	Rickettsiaceae	__	Yes	0.000620086	0.00656323	0	0	0	0	0	0	0	0	0	0	0	0	0	0	0	0	0	0	0	0	0	0	0	0	0	0	0	0.0374728	0	0	0	0	0	0	0	0	0	0	0	0	0
Bacteria	Proteobacteria	Alphaproteobacteria	Rickettsiales	Rickettsiaceae	Candidatus_Cryptoprodotis	Yes	6.65549e-06	0	0	0	0	0	0	0	0	0	0	0	0	0	0	0	0	0	0	0	0	0	0	0	0	0	0	0	0	0	0	0	0	0	0	0	0	0	0	0	0	0	0
Bacteria	Proteobacteria	Alphaproteobacteria	Rickettsiales	Rickettsiaceae	Candidatus_Gigarickettsia	Yes	0.000524668	0	0	0	0	0	0	0	0	0	0	0	0	0	0	0	0	0	0	0	0	0	0	0	0	0	0	0	0	0	0	0	0	0	0	0	0	0	0	0	0	0	0
Bacteria	Proteobacteria	Alphaproteobacteria	Rickettsiales	Rickettsiaceae	Candidatus_Megaira	Yes	0.188011	0.0393794	0	0.0312037	0.0572738	0	0	0.0700111	0.00590388	0.0408034	0.0759713	0	0.206518	0.301546	0.0190137	0.946353	0.063771	0	0	1.16841	0.0729605	0	0.111422	0.387666	0.0137135	0.273329	0.110616	0.0467836	0.0288431	0.311616	0.237524	0.512754	0.0359954	0.334346	0.111612	0.117134	1.4279	1.08007	0.0624761	1.45774	3.55147	0.840543	2.42382
Bacteria	Proteobacteria	Alphaproteobacteria	Rickettsiales	Rickettsiaceae	Rickettsia	Yes	0.000894246	0	0	0	0	0	0	0	0	0	0	0	0	0	0	0	0	0	0	0	0	0	0	0	0	0	0	0	0	0	0	0	0	0.0208201	0.00137792	0	0	0	0	0	0	0	0
Bacteria	Proteobacteria	Alphaproteobacteria	Rickettsiales	Rickettsiaceae	uncultured	Yes	0.0161759	0	0.00676682	0	0.00881135	0	0	0	0	0.0226685	0.0139539	0	0	0.0384522	0.00864259	0	0	0	0	0.0122775	0.0247791	0.0143478	0.0159174	0.0228039	0.0123421	0.0151086	0.020543	0.0383626	0.00696213	0	0.00959693	0	0	0	0.0261805	0	0	0	0	0	0	0	0.0118107
Bacteria	Proteobacteria	Alphaproteobacteria	Rickettsiales	Rickettsiales	Candidatus_Jidaibacter		0.0131959	0.0669449	0	0	0	0	0	0	0	0	0	0	0	0	0	0	0	0	0	0	0	0	0	0	0	0	0	0	0	0	0	0	0.0104503	0.00612355	0.00482273	0	0.00253849	0.0696397	0.0104127	0.016078	0.087962	0.0281746	0.0511798
Bacteria	Proteobacteria	Alphaproteobacteria	Rickettsiales	SM1B06	SM1B06		0.00213885	0	0	0	0	0	0	0	0	0	0	0	0	0	0	0	0	0	0	0	0	0	0	0	0	0	0	0	0	0	0	0	0	0	0	0	0	0	0	0	0	0	0
Bacteria	Proteobacteria	Alphaproteobacteria	Rickettsiales	SM2D12	SM2D12	Yes	0.126417	0	0	0	0	0	0	0	0	0	0	0	0	0	0	0	0	0.0325653	0.121408	0.0777573	0.00275323	0.00614905	0	0.0032577	0	0	0	0	0	0	0	0	0	0.0110224	0.0137792	0	0	0	0	0	0	0.0352183	0.0354321
Bacteria	Proteobacteria	Alphaproteobacteria	Rickettsiales	uncultured	uncultured		0.000232733	0	0	0	0	0	0	0	0	0	0	0	0	0	0	0	0	0	0	0	0	0	0	0	0	0	0	0	0	0.00493063	0.00599808	0	0	0	0	0	0	0	0	0	0	0	0
Bacteria	Proteobacteria	Alphaproteobacteria	Sphingomonadales	Sphingomonadaceae	__	Yes	0.00418578	0	0	0	0	0	0	0	0	0	0	0	0	0	0	0	0	0	0	0	0	0	0	0	0	0	0	0	0	0	0	0	0	0	0	0	0	0	0	0	0	0	0
Bacteria	Proteobacteria	Alphaproteobacteria	Sphingomonadales	Sphingomonadaceae	Altererythrobacter	Yes	0.0381356	0.00393794	0	0	0.00293712	0	0.0044357	0.00236524	0.00295194	0	0.00310087	0	0	0.0080952	0	0	0	0	0	0	0.00275323	0.00614905	0.00530579	0	0	0.00274703	0	0.00187135	0.00198918	0	0.00359885	0	0	0.143291	0.0985215	0.289979	0.219579	0.445431	0.100656	0.169713	0.260221	0.825282	0.299205
Bacteria	Proteobacteria	Alphaproteobacteria	Sphingomonadales	Sphingomonadaceae	Blastomonas	Yes	4.44382e-05	0	0	0	0	0	0	0	0	0	0	0	0	0	0	0	0	0	0	0	0	0	0	0	0	0	0	0	0	0	0	0	0	0	0	0	0	0	0	0	0	0	0
Bacteria	Proteobacteria	Alphaproteobacteria	Sphingomonadales	Sphingomonadaceae	Ellin6055	Yes	0.00722733	0	0	0	0	0	0	0	0	0	0	0	0	0	0	0	0	0	0	0	0	0	0	0	0	0	0	0	0	0	0	0	0	0	0	0	0	0	0	0	0	0	0
Bacteria	Proteobacteria	Alphaproteobacteria	Sphingomonadales	Sphingomonadaceae	Erythrobacter	Yes	0.0558757	0	0	0	0	0	0	0	0	0	0	0	0	0	0	0	0	0	0	0	0	0	0	0.31111	0	0	0	0	0	0	0	0	0	0	0	0	0	0	0	0	0	0	0
Bacteria	Proteobacteria	Alphaproteobacteria	Sphingomonadales	Sphingomonadaceae	Hephaestia	Yes	0.00242329	0	0	0	0	0	0	0	0	0	0	0	0	0	0	0	0	0	0	0	0	0	0	0	0	0	0	0	0	0	0	0	0	0	0	0	0	0	0.0034709	0.00535934	0	0	0
Bacteria	Proteobacteria	Alphaproteobacteria	Sphingomonadales	Sphingomonadaceae	Novosphingobium	Yes	0.151337	0	0.00406009	0.00780092	0.00587423	0	0	0	0	0.00680056	0.00310087	0	0	0	0	0	0	0	0	0	0.0234024	0.00614905	0.00884298	0	0.00274269	0.00412054	0	0	0	0	0.00239923	0	0	0.0281683	0.0213578	0.0314263	0.0241157	0.00525583	0	0.0035729	0.00733017	0.0234789	0.0314952
Bacteria	Proteobacteria	Alphaproteobacteria	Sphingomonadales	Sphingomonadaceae	Parablastomonas	Yes	0.000143279	0	0	0	0	0	0	0	0	0	0	0	0	0	0	0	0	0	0	0	0	0	0	0	0	0	0	0	0	0	0	0	0	0	0	0	0	0	0	0	0	0	0
Bacteria	Proteobacteria	Alphaproteobacteria	Sphingomonadales	Sphingomonadaceae	Plot4-2H12	Yes	0.000297793	0	0	0	0	0	0	0	0	0	0	0	0	0	0	0	0	0	0	0	0	0	0	0	0	0	0	0	0	0	0	0	0	0	0	0	0	0	0	0	0	0	0
Bacteria	Proteobacteria	Alphaproteobacteria	Sphingomonadales	Sphingomonadaceae	Polymorphobacter	Yes	0.000112807	0	0	0	0	0	0	0	0	0	0	0	0	0	0	0	0	0	0	0	0	0	0	0	0	0	0	0	0	0	0	0	0	0	0	0	0	0	0	0	0	0	0
Bacteria	Proteobacteria	Alphaproteobacteria	Sphingomonadales	Sphingomonadaceae	Porphyrobacter	Yes	5.80693e-05	0	0	0	0	0	0	0	0	0	0	0	0	0	0	0	0	0	0	0	0	0	0	0	0	0	0	0	0	0	0	0	0	0	0	0	0	0	0	0	0	0	0
Bacteria	Proteobacteria	Alphaproteobacteria	Sphingomonadales	Sphingomonadaceae	Qipengyuania	Yes	0.0108827	0	0	0	0	0	0	0	0	0	0	0	0	0	0	0	0	0	0	0	0	0	0	0.0162885	0	0	0	0	0	0	0	0	0	0	0	0	0	0	0	0	0	0	0
Bacteria	Proteobacteria	Alphaproteobacteria	Sphingomonadales	Sphingomonadaceae	Rhizorhapis	Yes	0.00398817	0	0	0	0	0	0	0	0	0	0	0	0	0	0	0	0	0	0	0	0	0	0	0	0	0	0	0	0	0	0	0	0	0	0	0	0	0	0	0	0	0	0
Bacteria	Proteobacteria	Alphaproteobacteria	Sphingomonadales	Sphingomonadaceae	Sandaracinobacter	Yes	0.00032388	0	0	0	0	0	0	0	0	0	0	0	0	0	0	0	0	0	0	0	0	0	0	0	0	0	0	0	0	0	0	0	0	0	0	0	0	0	0	0	0	0	0
Bacteria	Proteobacteria	Alphaproteobacteria	Sphingomonadales	Sphingomonadaceae	Sandarakinorhabdus	Yes	2.31541e-05	0	0	0	0	0	0	0	0	0	0	0	0	0	0	0	0	0	0	0	0	0	0	0	0	0	0	0	0	0	0	0	0	0	0	0	0	0	0	0	0	0	0
Bacteria	Proteobacteria	Alphaproteobacteria	Sphingomonadales	Sphingomonadaceae	SD04E11	Yes	0.0269407	0	0	0	0	0	0	0	0	0	0	0	0	0	0	0	0	0	0	0	0	0	0	0	0	0	0	0	0	0	0	0	0	0	0	0	0	0	0	0	0	0	0
Bacteria	Proteobacteria	Alphaproteobacteria	Sphingomonadales	Sphingomonadaceae	Sphingoaurantiacus	Yes	0.00380374	0	0	0	0	0	0	0	0	0	0	0	0	0	0	0	0	0	0	0	0	0	0	0	0	0	0	0	0	0	0	0	0	0.0232695	0.0323812	0.0328548	0	0	0	0	0	0	0.0039369
Bacteria	Proteobacteria	Alphaproteobacteria	Sphingomonadales	Sphingomonadaceae	Sphingobium	Yes	0.0428571	0	0	0	0	0	0	0	0	0	0	0	0	0	0	0	0	0	0	0	0.00275323	0	0	0.00814425	0	0	0	0	0	0	0	0	0	0.00979768	0.0110234	0	0	0	0	0	0	0	0
Bacteria	Proteobacteria	Alphaproteobacteria	Sphingomonadales	Sphingomonadaceae	Sphingomonas	Yes	0.0631208	0	0	0.0109213	0	0	0	0	0	0	0	0	0	0	0	0	0	0	0	0	0	0	0	0.00814425	0.00274269	0.00686757	0	0	0	0	0	0	0	0.576838	1.06031	1.55989	4.84978	1.69632	0.145778	0.116119	0.163096	0.278225	1.08921
Bacteria	Proteobacteria	Alphaproteobacteria	Sphingomonadales	Sphingomonadaceae	Sphingopyxis	Yes	0.0252787	0.0131265	0.00270673	0.0670879	0	0	0	0.0170297	0	0.0362697	0.00620174	0	0.0300391	0.0323808	0.0224707	0.0245806	0	0	0.0134898	0.00613874	0.00688307	0.00409937	0	0.065154	0.0191989	0.0247232	0.159603	0.0318129	0.0159134	0.023667	0.0683781	0.00483731	0.0150949	0.00489884	0.0220468	0.0157132	0.0317311	0.0118256	0	0	0.00733017	0.0258267	0.0209968
Bacteria	Proteobacteria	Alphaproteobacteria	Sphingomonadales	Sphingomonadaceae	Sphingorhabdus	Yes	0.0013113	0	0	0	0	0	0	0	0.00295194	0	0	0	0	0	0	0	0	0	0	0	0	0	0	0.00814425	0	0	0	0	0	0	0	0	0	0	0	0	0	0	0	0	0	0	0
Bacteria	Proteobacteria	Alphaproteobacteria	Sphingomonadales	Sphingomonadaceae	Sphingosinicella	Yes	0.0716937	0.00918852	0.00812018	0	0	0	0.0975855	0.0671728	0.0737986	0.0997416	0.136438	0.0447056	0.155828	0.10119	0.0829689	0.153629	0.198399	0.113979	0.276541	0.380602	0.00412984	0.00409937	0	0	0.0342837	0.116749	0.158023	0.496842	0.410765	0.698177	0.927303	1.55922	0.271708	0	0	0	0	0	0	0	0	0	0
Bacteria	Proteobacteria	Alphaproteobacteria	Sphingomonadales	Sphingomonadaceae	uncultured	Yes	0.0977477	0.00393794	0	0	0	0	0	0	0	0.00453371	0	0	0	0.0060714	0	0	0	0	0	0	0.0220258	0.0122981	0.0106116	0.190575	0.0178275	0	0	0	0	0.00295838	0	0	0	0	0	0	0	0	0	0	0	0	0
Bacteria	Proteobacteria	Alphaproteobacteria	Thalassobaculales	Oceanibaculaceae	Oceanibaculum		0.000376753	0	0.00270673	0	0.00440567	0	0	0.00283829	0.00295194	0	0	0	0	0	0	0	0	0	0	0	0	0	0	0	0	0	0	0	0.00298377	0	0	0	0	0	0	0	0	0	0	0	0	0	0
Bacteria	Proteobacteria	Alphaproteobacteria	Thalassobaculales	uncultured	uncultured		0.00152461	0	0	0	0	0	0	0.00709572	0	0.00906742	0	0	0	0	0.00345704	0	0	0	0	0	0	0	0	0	0	0	0	0.00187135	0.00696213	0.0039445	0.00599808	0	0	0	0	0	0	0	0	0	0	0	0
Bacteria	Proteobacteria	Alphaproteobacteria	Tistrellales	Geminicoccaceae	Candidatus_Alysiosphaera	Yes	0.136221	0.0590691	0.0243605	0.0514861	0.0425882	0.0118542	0.00739284	0.00946096	0	0	0.00930261	0	0.00375488	0	0	0	0	0	0	0.0409249	0.0206492	0.0122981	0.0406777	0.0260616	0.0589679	0.0631816	0.0173825	0.0346199	0.0348106	0.0355005	0.0251919	0.0967461	0.0905692	0.00857297	0	0.00857082	0.0228464	0.0433606	0.0138836	0.0285832	0	0.00352183	0.0223091
Bacteria	Proteobacteria	Alphaproteobacteria	Tistrellales	Geminicoccaceae	uncultured	Yes	0.476699	3.97469	1.59291	1.73805	1.23359	0.489973	0.600299	0.433785	0.199256	0.308292	0.679091	0.40235	0.189622	0.738687	0.456329	0.473176	0.184227	0.805992	0.937542	0.804174	0.534126	0.805526	1.03463	0.674344	1.50574	0.705986	0.572043	1.80585	2.02101	2.35783	2.75072	4.65026	3.51594	0.046539	0.0165351	0.0285694	0.00761547	0.00262791	0	0	0	0	0
Bacteria	Proteobacteria	Alphaproteobacteria	uncultured	uncultured	uncultured	Yes	0.172646	0.0144391	0.0230072	0.0093611	0.0176227	0.0335869	0.0340071	0.0283829	0.0295194	0.0294691	0.0620174	0	0.0225293	0.0344046	0.0259278	0	0	0	0	0.0122775	0.0220258	0.038944	0.0353719	0.102618	0.0850235	0.0412054	0.0379255	0.0589474	0.0467457	0.0404311	0.0539827	0.0354736	0.0313509	0.0183706	0.0475383	0.0228555	0.0266541	0.0275931	0.00694179	0.00714579	0.0403159	0.0293486	0.0629905
Bacteria	Proteobacteria	Alphaproteobacteria	Zavarziniales	uncultured	uncultured		3.19351e-05	0	0	0	0	0	0	0	0	0	0	0	0	0	0	0	0	0	0	0	0	0	0	0	0	0	0	0	0	0	0	0	0	0	0	0	0	0	0	0	0	0	0
Bacteria	Proteobacteria	Alphaproteobacteria	Zavarziniales	Zavarziniaceae	Zavarziniaceae		3.2806e-05	0	0	0	0	0	0	0	0	0	0	0	0	0	0	0	0	0	0	0	0	0	0	0	0	0	0	0	0	0	0	0	0	0	0	0	0	0	0	0	0	0	0
Bacteria	Proteobacteria	Gammaproteobacteria	__	__	__		0.00648339	0.0131265	0	0	0	0	0	0.00425743	0.00737986	0	0.00465131	0	0	0	0	0	0	0	0.148388	0	0	0	0	0.0570098	0	0	0	0	0.0089513	0	0	0.00322487	0	0	0.00137792	0.00999929	0.00253849	0	0	0	0	0	0
Bacteria	Proteobacteria	Gammaproteobacteria	1013-28-CG33	1013-28-CG33	1013-28-CG33		0.00528558	0.018377	0.0189471	0.0202824	0	0	0.00739284	0.00189219	0	0.00680056	0.00620174	0	0.00563232	0	0	0	0	0	0	0	0	0	0.00353719	0.0032577	0.0164562	0.0357113	0.0158023	0.0140351	0.0258593	0.0216948	0.0167946	0.0161244	0	0	0	0	0	0	0	0	0	0	0
Bacteria	Proteobacteria	Gammaproteobacteria	Acidiferrobacterales	Acidiferrobacteraceae	Sulfurifustis		0.000532931	0	0	0	0	0	0	0	0	0	0	0	0	0	0	0	0	0	0	0	0	0	0	0	0	0	0	0	0	0	0	0	0	0	0	0	0	0	0	0	0	0	0
Bacteria	Proteobacteria	Gammaproteobacteria	Acidithiobacillales	Acidithiobacillaceae	Acidithiobacillus		6.33421e-05	0	0	0	0	0	0	0	0	0	0	0	0	0	0	0	0	0	0	0	0	0	0	0	0	0	0	0	0	0	0	0	0	0	0	0	0	0	0	0	0	0	0
Bacteria	Proteobacteria	Gammaproteobacteria	Acidithiobacillales	Acidithiobacillaceae	RCP1-48		0.00253702	0	0	0	0	0	0	0	0	0	0	0	0	0	0	0	0	0	0	0	0	0	0	0	0	0	0	0	0	0	0	0	0	0	0	0	0	0	0	0	0	0	0
Bacteria	Proteobacteria	Gammaproteobacteria	Aeromonadales	Aeromonadaceae	Aeromonas		0.0191574	0.00262529	0	0.00780092	0	0.0039514	0.0118285	0.0312212	0.0147597	0.031736	0	0	0	0	0	0	0	0	0	0	0.00412984	0	0	0.00488655	0.00274269	0	0	0.00561404	0	0.007889	0	0	0	0	0	0	0	0.00262791	0.0277672	0	0	0	0
Bacteria	Proteobacteria	Gammaproteobacteria	Aeromonadales	Aeromonadaceae	Oceanimonas		1.58014e-05	0	0	0	0	0	0	0	0	0	0	0	0	0	0	0	0	0	0	0	0	0	0	0	0	0	0	0	0	0	0	0	0	0	0	0	0	0	0	0	0	0	0
Bacteria	Proteobacteria	Gammaproteobacteria	Aeromonadales	Aeromonadaceae	Tolumonas		0.0078044	0	0	0	0	0	0	0	0	0	0	0	0	0	0	0	0	0	0	0	0	0	0	0	0	0	0	0	0	0	0	0	0	0	0	0	0	0	0	0	0	0	0
Bacteria	Proteobacteria	Gammaproteobacteria	Aeromonadales	Succinivibrionaceae	Anaerobiospirillum		4.74644e-05	0	0	0	0	0	0	0	0	0	0	0	0	0	0	0	0	0	0	0	0	0	0	0	0	0	0	0	0	0	0	0	0	0	0	0	0	0	0	0	0	0	0
Bacteria	Proteobacteria	Gammaproteobacteria	Aeromonadales	Succinivibrionaceae	Ruminobacter		0.000129797	0	0	0	0	0	0	0	0	0	0	0	0	0	0	0	0	0	0	0	0	0	0	0	0	0	0	0	0	0	0	0	0	0.00612355	0	0	0	0	0	0	0	0	0
Bacteria	Proteobacteria	Gammaproteobacteria	Aeromonadales	Succinivibrionaceae	uncultured		4.59808e-05	0	0	0.0093611	0	0	0	0	0	0	0	0	0	0	0	0	0	0	0	0	0	0	0	0	0	0	0	0	0	0	0	0	0	0	0	0	0	0	0	0	0	0	0
Bacteria	Proteobacteria	Gammaproteobacteria	Alteromonadales	Alteromonadaceae	Alishewanella		0.000256715	0	0	0	0	0	0	0	0	0	0	0	0	0	0	0	0	0	0	0	0	0	0	0	0	0	0	0	0	0	0	0	0	0	0	0	0	0	0	0	0	0	0
Bacteria	Proteobacteria	Gammaproteobacteria	Alteromonadales	Alteromonadaceae	Rheinheimera		0.0198376	0	0	0	0	0	0	0	0	0	0	0	0	0	0	0	0	0	0	0	0	0	0	0	0	0	0	0	0	0	0	0	0	0	0	0	0	0	0	0	0	0	0
Bacteria	Proteobacteria	Gammaproteobacteria	Alteromonadales	Colwelliaceae	uncultured		0.000706656	0	0	0	0	0	0	0	0	0	0	0	0	0	0	0	0	0	0	0	0	0	0	0	0	0	0	0	0	0	0	0	0	0	0	0	0	0	0	0	0	0	0
Bacteria	Proteobacteria	Gammaproteobacteria	Alteromonadales	Idiomarinaceae	Aliidiomarina		0.000283239	0	0	0	0	0	0	0	0	0	0	0	0	0	0	0	0	0	0	0	0	0	0	0	0	0	0	0	0	0	0	0	0	0	0	0	0	0	0	0	0	0	0
Bacteria	Proteobacteria	Gammaproteobacteria	Alteromonadales	Marinobacteraceae	Marinobacter		3.14005e-05	0	0	0	0	0	0	0	0	0	0	0	0	0	0	0	0	0	0	0	0	0	0	0	0	0	0	0	0	0	0	0	0	0	0	0	0	0	0	0	0	0	0
Bacteria	Proteobacteria	Gammaproteobacteria	Alteromonadales	Pseudoalteromonadaceae	Pseudoalteromonas		2.18533e-05	0	0	0	0	0	0	0	0	0	0	0	0	0	0	0	0	0	0	0	0	0	0	0	0	0	0	0	0	0	0	0	0	0	0	0	0	0	0	0	0	0.00234789	0
Bacteria	Proteobacteria	Gammaproteobacteria	Alteromonadales	Shewanellaceae	Shewanella		0.00075596	0	0	0	0	0	0	0	0	0	0	0	0	0	0	0	0	0	0	0	0	0	0	0	0	0	0	0	0	0.00690288	0	0	0	0	0.0165351	0	0	0	0	0	0	0	0
Bacteria	Proteobacteria	Gammaproteobacteria	Alteromonadales	uncultured	uncultured		0.0212898	0.150954	0.0473677	0.349481	0.0440567	0	0.00739284	0.0118262	0.0132837	0.0521376	0.0372105	0	0.0356714	0.0465474	0.0380274	0	0.0141713	0.0162827	0.0134898	0.0818498	0.0991162	0	0.026529	0.0293193	0.0150848	0.0576876	0.0584684	0.0159064	0.0318269	0.0424034	0.0323896	0.00322487	0.0139337	0	0	0	0	0	0	0	0	0	0
Bacteria	Proteobacteria	Gammaproteobacteria	Arenicellales	Arenicellaceae	HTCC5015		0.000319415	0	0	0	0	0	0	0	0	0	0	0	0	0	0	0	0	0	0	0	0	0	0	0	0	0	0	0	0	0	0	0	0	0	0	0	0	0	0	0	0	0	0
Bacteria	Proteobacteria	Gammaproteobacteria	Arenicellales	Arenicellaceae	uncultured		5.45936e-05	0	0	0	0	0	0	0	0	0	0	0	0	0	0	0	0	0	0	0	0	0	0	0	0	0	0	0	0	0	0	0	0	0	0	0	0	0	0	0	0	0	0
Bacteria	Proteobacteria	Gammaproteobacteria	B2M28	B2M28	B2M28		4.06772e-06	0	0	0	0	0	0	0	0	0	0	0	0	0	0	0	0	0	0	0	0	0	0	0	0	0	0	0	0	0	0	0	0	0	0	0	0	0	0	0	0	0	0
Bacteria	Proteobacteria	Gammaproteobacteria	BD72BR169	BD72BR169	BD72BR169		0.00156757	0	0	0	0.0748965	0.0059271	0.00591427	0.0127723	0.00295194	0	0	0	0.0131421	0	0.00345704	0	0	0	0	0.00409249	0.00412984	0	0	0	0	0.0123616	0	0.00561404	0	0	0	0	0	0	0	0	0	0	0	0	0	0	0
Bacteria	Proteobacteria	Gammaproteobacteria	Beggiatoales	Beggiatoaceae	Beggiatoa		0.000372663	0	0	0	0	0	0	0.000946096	0	0	0	0	0	0	0	0	0	0	0	0.00409249	0	0	0	0	0	0	0.00316046	0	0	0	0	0	0	0	0	0	0	0	0	0	0	0	0
Bacteria	Proteobacteria	Gammaproteobacteria	Beggiatoales	Beggiatoaceae	uncultured		0.00109643	0	0	0	0	0	0	0	0	0	0	0	0	0	0	0	0	0	0	0	0	0	0	0	0	0	0	0	0	0	0	0	0	0	0	0	0	0	0	0	0	0	0
Bacteria	Proteobacteria	Gammaproteobacteria	Burkholderiales	__	__		0.00231865	0	0	0	0	0	0	0	0	0	0	0	0	0	0	0	0	0	0	0	0	0	0	0	0	0	0	0	0	0	0	0	0	0	0	0	0	0	0	0	0	0	0.0026246
Bacteria	Proteobacteria	Gammaproteobacteria	Burkholderiales	A21b	A21b		0.00109936	0	0	0	0	0	0	0	0	0	0	0	0	0	0	0	0	0	0	0	0	0	0	0	0	0	0	0	0	0	0	0	0	0	0	0	0	0	0	0	0	0	0
Bacteria	Proteobacteria	Gammaproteobacteria	Burkholderiales	Alcaligenaceae	__		0.00788416	0	0.0365408	0	0	0	0	0	0.00295194	0	0.00620174	0	0.00563232	0	0	0	0	0	0	0.175977	0	0.00409937	0	0	0.00548539	0.00274703	0.0158023	0.00187135	0	0	0.00839731	0	0	0.0134718	0.00137792	0.0142847	0.00634622	0.0565001	0.0208254	0.0696715	0.0476461	0	0
Bacteria	Proteobacteria	Gammaproteobacteria	Burkholderiales	Alcaligenaceae	Achromobacter		0.000606692	0	0	0.0109213	0	0	0	0	0	0	0	0	0	0	0	0	0	0	0	0	0	0	0	0	0	0	0	0	0	0	0	0	0	0	0.017913	0.0385687	0	0	0	0	0	0	0
Bacteria	Proteobacteria	Gammaproteobacteria	Burkholderiales	Alcaligenaceae	Advenella		0.000104554	0	0	0	0	0	0	0	0	0	0	0	0	0	0	0	0	0	0	0	0	0	0	0	0	0	0	0	0	0	0	0	0.00348343	0	0	0	0	0	0	0	0	0	0
Bacteria	Proteobacteria	Gammaproteobacteria	Burkholderiales	Alcaligenaceae	Alcaligenes		5.14722e-05	0	0	0	0	0	0	0	0	0	0	0	0	0	0	0	0	0	0	0	0	0	0	0	0	0	0	0	0	0	0	0	0	0	0	0	0	0	0	0	0	0	0
Bacteria	Proteobacteria	Gammaproteobacteria	Burkholderiales	Alcaligenaceae	Bordetella		3.7471e-05	0	0	0	0	0	0	0	0	0	0	0	0	0	0	0	0	0	0	0	0.00688307	0	0	0	0	0	0	0	0	0	0	0	0	0	0	0	0	0	0	0	0	0	0
Bacteria	Proteobacteria	Gammaproteobacteria	Burkholderiales	Alcaligenaceae	Candidimonas		0.00283267	0	0	0	0	0	0	0	0	0	0	0	0	0	0	0	0	0	0	0	0	0	0	0	0	0	0	0	0	0	0	0	0	0.00244942	0.0427156	0.0842797	0.0545775	0.00525583	0	0.0142916	0.0219905	0.0129134	0.00524921
Bacteria	Proteobacteria	Gammaproteobacteria	Burkholderiales	Alcaligenaceae	Castellaniella		0.00113747	0	0.00406009	0	0	0	0	0	0	0	0.00465131	0	0	0	0	0	0	0	0	0	0	0	0	0	0	0	0	0	0	0	0	0.00322487	0	0.0122471	0.00413377	0	0	0	0	0	0	0	0
Bacteria	Proteobacteria	Gammaproteobacteria	Burkholderiales	Alcaligenaceae	Derxia		8.90272e-06	0	0	0	0	0	0	0	0	0	0	0	0	0	0	0	0	0	0	0	0	0	0	0	0	0	0	0	0	0	0	0	0	0	0	0	0	0	0	0	0	0	0
Bacteria	Proteobacteria	Gammaproteobacteria	Burkholderiales	Alcaligenaceae	Eoetvoesia		0.00210156	0	0	0	0	0	0	0	0	0	0	0	0	0	0	0	0	0	0	0	0	0	0	0	0	0	0	0	0	0	0	0	0	0	0	0	0	0	0	0	0	0	0
Bacteria	Proteobacteria	Gammaproteobacteria	Burkholderiales	Alcaligenaceae	GKS98_freshwater_group		0.0489641	0	0	0	0	0	0	0	0	0	0	0	0	0	0	0	0	0	0	0	0	0	0	0	0	0	0	0	0	0	0	0	0	0	0	0	0	0	0	0	0	0	0
Bacteria	Proteobacteria	Gammaproteobacteria	Burkholderiales	Alcaligenaceae	Oligella		1.35327e-05	0	0	0	0	0	0	0	0	0	0	0	0	0	0	0	0	0	0	0	0	0	0	0	0	0	0	0	0	0	0	0	0	0	0	0	0	0	0	0	0	0	0
Bacteria	Proteobacteria	Gammaproteobacteria	Burkholderiales	Alcaligenaceae	Paenalcaligenes		4.69325e-06	0	0	0	0	0	0	0	0	0	0	0	0	0	0	0	0	0	0	0	0	0	0	0	0	0	0	0	0	0	0	0	0	0	0	0	0	0	0	0	0	0	0
Bacteria	Proteobacteria	Gammaproteobacteria	Burkholderiales	Alcaligenaceae	Parapusillimonas		0.000153263	0	0	0	0	0	0	0	0	0	0	0	0	0	0	0	0	0	0	0	0	0	0	0	0	0	0	0	0	0	0	0	0	0.00612355	0.000688961	0.00285694	0	0	0	0	0	0	0
Bacteria	Proteobacteria	Gammaproteobacteria	Burkholderiales	Alcaligenaceae	Parvibium		8.22781e-05	0	0	0	0	0	0	0	0	0	0	0	0	0	0	0	0	0	0	0	0	0	0	0	0	0	0	0	0	0	0	0	0	0	0	0	0	0	0	0	0	0	0
Bacteria	Proteobacteria	Gammaproteobacteria	Burkholderiales	Alcaligenaceae	Pigmentiphaga		0.000105938	0	0	0	0	0	0	0	0	0	0	0	0	0	0	0	0	0	0	0	0	0	0	0	0	0	0	0	0	0	0	0	0	0	0	0	0	0	0	0	0	0	0
Bacteria	Proteobacteria	Gammaproteobacteria	Burkholderiales	Alcaligenaceae	Pusillimonas		0.000617228	0	0	0	0	0	0	0	0	0	0	0	0	0	0	0	0	0	0	0	0	0	0	0	0	0	0	0	0	0	0	0	0	0	0.00206688	0	0	0	0	0	0	0	0
Bacteria	Proteobacteria	Gammaproteobacteria	Burkholderiales	Aquaspirillaceae	Aquaspirillum	Yes	0.275612	0	0	25.3046	0	0	0	0	0	0	0	0	0	0	0	0	0	0	0	0	0	0	0	0	0	0	0	0	0	0	0	0	0	0	0	0.0128562	0	0	0	0	0	0	0
Bacteria	Proteobacteria	Gammaproteobacteria	Burkholderiales	Aquaspirillaceae	Laribacter	Yes	0.00266386	0	0	0.126375	0	0	0	0.00425743	0	0	0	0	0	0	0	0	0	0	0	0	0	0	0	0	0	0	0	0	0	0	0	0	0	0.00734826	0.00206688	0.00428541	0	0.00262791	0	0	0	0	0
Bacteria	Proteobacteria	Gammaproteobacteria	Burkholderiales	Aquaspirillaceae	Microvirgula	Yes	0.000110923	0	0	0.00624074	0	0	0	0	0	0	0	0	0	0	0	0	0	0	0	0	0	0	0	0	0	0	0	0	0	0	0	0	0	0	0	0	0	0	0	0	0	0	0
Bacteria	Proteobacteria	Gammaproteobacteria	Burkholderiales	Aquaspirillaceae	Rivicola	Yes	0.00570767	0	0	0	0	0	0	0	0	0	0	0	0	0	0	0	0	0	0	0	0	0	0	0.00162885	0	0	0	0	0	0	0	0	0	0	0	0	0	0	0	0	0	0	0
Bacteria	Proteobacteria	Gammaproteobacteria	Burkholderiales	B1-7BS	B1-7BS	Yes	0.132551	0	0	0	0	0	0	0	0	0	0	0	0	0	0	0	0	0	0	0	0	0	0	0	0	0	0	0	0	0	0	0	0.00348343	0	0	0	0	0	0	0	0	0	0
Bacteria	Proteobacteria	Gammaproteobacteria	Burkholderiales	Burkholderiaceae	__		6.4871e-05	0	0	0	0	0	0	0	0	0	0	0	0	0	0	0	0	0	0	0	0	0	0	0	0	0	0	0	0	0	0	0	0	0	0	0	0	0	0	0	0	0	0
Bacteria	Proteobacteria	Gammaproteobacteria	Burkholderiales	Burkholderiaceae	Burkholderia-Caballeronia-Paraburkholderia		0.00431901	0	0	0	0	0	0	0	0	0	0	0	0	0	0	0	0	0	0	0	0	0	0	0	0	0	0	0	0	0	0	0	0	0	0.0675182	0.0342833	0.0888471	0.0433606	0.0555343	0.478768	0.00549763	0.00469577	0.0026246
Bacteria	Proteobacteria	Gammaproteobacteria	Burkholderiales	Burkholderiaceae	Cupriavidus		6.58037e-05	0	0	0	0	0	0	0	0	0	0	0	0	0	0	0	0	0	0	0	0	0	0	0	0	0	0	0	0	0	0	0	0	0	0.00344481	0	0	0	0	0	0	0	0
Bacteria	Proteobacteria	Gammaproteobacteria	Burkholderiales	Burkholderiaceae	Lautropia		0.00786065	0.00131265	0	0.0109213	0	0	0	0	0.0103318	0.00226685	0.00620174	0	0.00750976	0	0	0	0	0	0.0134898	0.00204625	0	0.00614905	0.0017686	0.00162885	0	0	0.0126418	0	0.00198918	0.00295838	0.0107965	0.00806218	0.00464457	0	0	0	0	0	0	0	0	0	0
Bacteria	Proteobacteria	Gammaproteobacteria	Burkholderiales	Burkholderiaceae	Limnobacter		0.055748	0.0196897	0.13669	0.017162	0.12189	0.14225	0.218828	0.04967	0.0560869	0.0612051	0.0217061	0	0.0150195	0.0384522	0.0138282	0	0	0	0	0.0736648	0.0591944	0.0368943	0.0495207	0.0586386	0.0809095	0.0521935	0.0363452	0.0617544	0.055697	0.0532508	0.03119	0.0757844	0.0557349	0	0	0	0	0	0	0	0	0	0
Bacteria	Proteobacteria	Gammaproteobacteria	Burkholderiales	Burkholderiaceae	Pandoraea		7.47461e-06	0	0	0	0	0	0	0	0	0	0	0	0	0	0	0	0	0	0	0	0	0	0	0	0	0	0	0	0	0	0	0	0	0	0	0	0	0	0	0	0	0	0
Bacteria	Proteobacteria	Gammaproteobacteria	Burkholderiales	Burkholderiaceae	Polynucleobacter		0.0162525	0	0.0108269	0	0	0	0	0	0	0	0	0	0	0	0	0	0	0	0	0	0	0	0	0	0	0	0	0	0	0	0.00479846	0.103196	0.102181	0.0477637	0.00275585	0.00285694	0	0	0	0	0	0	0
Bacteria	Proteobacteria	Gammaproteobacteria	Burkholderiales	Burkholderiaceae	Ralstonia		0.00315779	0	0	0	0	0	0	0	0	0	0	0	0	0	0	0	0	0	0	0	0	0	0	0	0	0	0	0	0	0	0	0	0	0.0110224	0.0468494	0.0114278	0.0291926	0.00788374	0.0937142	0.128624	0.0842969	0	0
Bacteria	Proteobacteria	Gammaproteobacteria	Burkholderiales	Chitinibacteraceae	Chitinibacter		5.94569e-06	0	0	0	0	0	0	0	0	0	0	0	0	0	0	0	0	0	0	0	0	0	0	0	0	0	0	0	0	0	0	0	0	0	0	0	0	0	0	0	0	0	0
Bacteria	Proteobacteria	Gammaproteobacteria	Burkholderiales	Chitinibacteraceae	Formivibrio		0.000667812	0	0	0	0	0	0	0	0	0	0	0	0	0	0	0	0	0	0	0	0	0	0	0	0	0	0	0	0	0	0	0	0	0	0	0	0	0	0	0	0	0	0
Bacteria	Proteobacteria	Gammaproteobacteria	Burkholderiales	Chitinibacteraceae	Iodobacter		4.30757e-05	0	0	0	0	0	0	0	0	0	0	0	0	0	0	0	0	0	0	0	0	0	0	0	0	0	0	0	0	0	0	0	0	0	0	0	0	0	0	0	0	0	0
Bacteria	Proteobacteria	Gammaproteobacteria	Burkholderiales	Chitinimonadaceae	Chitinimonas		0.00921116	0.0433173	0.0162404	0.0187222	0	0	0	0.00141914	0	0	0	0	0	0	0	0	0	0	0	0.0143237	0	0	0	0	0	0	0	0	0	0	0.0839731	0.00806218	0.0359954	0.00979768	0	0	0	0	0	0	0	0	0
Bacteria	Proteobacteria	Gammaproteobacteria	Burkholderiales	Chitinimonadaceae	Chitinivorax		0.00801081	0	0	0	0	0	0	0	0	0	0	0	0	0	0	0	0	0	0	0	0	0	0	0	0	0	0	0	0	0	0	0	0	0	0	0	0	0	0	0	0	0	0
Bacteria	Proteobacteria	Gammaproteobacteria	Burkholderiales	Chromobacteriaceae	__		0.00469755	0.0210023	0.00406009	0.17318	0	0.0039514	0.0044357	0	0.00590388	0.00906742	0.0124035	0	0	0	0.0120996	0	0	0	0	0	0.00275323	0	0.0106116	0.0130308	0.00959943	0	0.00474068	0.00187135	0.00497295	0.00197225	0.0119962	0.00322487	0	0.037966	0.0110234	0.021427	0	0	0	0	0.00549763	0.00704366	0.0118107
Bacteria	Proteobacteria	Gammaproteobacteria	Burkholderiales	Chromobacteriaceae	Aquitalea		0.000987046	0	0	0	0	0	0	0	0	0	0	0	0	0	0	0	0	0	0	0	0	0	0	0	0	0	0	0	0	0	0	0	0	0	0	0	0	0	0	0	0	0	0
Bacteria	Proteobacteria	Gammaproteobacteria	Burkholderiales	Chromobacteriaceae	Chromobacterium		0.000602796	0	0.0108269	0.0202824	0	0	0	0	0	0	0	0	0	0	0	0	0	0	0	0	0	0	0	0	0	0	0	0	0	0	0	0	0	0	0.00620065	0.00285694	0	0	0	0	0	0	0
Bacteria	Proteobacteria	Gammaproteobacteria	Burkholderiales	Chromobacteriaceae	Crenobacter		0.000845745	0	0	0	0	0	0	0	0	0	0	0	0	0	0	0	0	0	0	0	0	0	0	0	0	0	0	0	0	0	0	0	0	0	0	0	0	0	0	0	0	0	0
Bacteria	Proteobacteria	Gammaproteobacteria	Burkholderiales	Chromobacteriaceae	Gulbenkiania		0.00056098	0	0	0	0	0	0	0	0	0	0	0	0	0	0	0	0	0	0	0	0	0	0	0	0	0	0	0	0	0	0	0	0	0	0	0	0	0	0	0	0	0	0
Bacteria	Proteobacteria	Gammaproteobacteria	Burkholderiales	Chromobacteriaceae	Paludibacterium		0.00114466	0	0	0	0.00293712	0	0	0	0	0	0	0	0	0	0	0	0	0	0	0	0.00275323	0	0	0	0	0	0	0	0	0	0	0.00322487	0.00232229	0.00244942	0.00826754	0	0	0.00262791	0	0	0	0.00234789	0.00918611
Bacteria	Proteobacteria	Gammaproteobacteria	Burkholderiales	Chromobacteriaceae	Vogesella		0.00493288	0	0	0.076449	0	0.0039514	0	0	0	0	0	0	0	0	0	0	0	0	0	0	0.00275323	0	0.00353719	0.0032577	0	0	0	0.00187135	0	0	0	0	0	0	0	0	0	0	0.0173545	0	0	0	0
Bacteria	Proteobacteria	Gammaproteobacteria	Burkholderiales	Comamonadaceae	__	Yes	2.64798	0.412171	0.829612	1.15766	0.622669	0.93253	1.31593	3.30471	1.45678	1.07676	1.61245	8.89641	0.927456	0.991662	0.795119	3.01727	11.6701	2.85761	5.32173	0.382648	0.342777	0.383291	0.309504	1.04084	0.65139	0.184051	0.428242	0.391111	1.43619	0.915124	0.860125	1.04163	0.808156	1.24063	0.705497	1.11992	3.06776	3.43994	4.86273	0.95575	2.96689	2.10136	2.18629
Bacteria	Proteobacteria	Gammaproteobacteria	Burkholderiales	Comamonadaceae	Acidovorax	Yes	0.0415636	0	0	0	0	0	0	0	0	0	0	0	0	0	0	0	0	0	0	0	0	0	0	0	0	0	0	0	0	0	0	0	0	0	0	0	0	0	0	0	0	0	0
Bacteria	Proteobacteria	Gammaproteobacteria	Burkholderiales	Comamonadaceae	Aquabacterium	Yes	0.00644052	0	0	0.223106	0	0	0	0	0	0	0	0	0	0	0	0	0	0	0	0	0	0	0	0	0	0	0	0	0	0	0	0	0	0.170235	0.458159	0.0442826	0.0165002	0.00656978	0.0381799	0.00714579	0	0.00117394	0.0039369
Bacteria	Proteobacteria	Gammaproteobacteria	Burkholderiales	Comamonadaceae	Brachymonas	Yes	0.0120162	0	0	0.140417	0	0	0	0	0	0	0	0	0	0	0	0	0	0	0	0	0	0	0	0	0	0	0	0	0	0	0	0	0	0	0	0	0	0	0	0	0	0	0
Bacteria	Proteobacteria	Gammaproteobacteria	Burkholderiales	Comamonadaceae	Caenimonas	Yes	0.0002305	0	0	0	0	0	0	0	0	0	0	0	0	0	0	0	0	0	0	0	0	0	0	0	0	0	0	0	0	0	0	0	0	0	0	0	0	0	0	0	0	0	0
Bacteria	Proteobacteria	Gammaproteobacteria	Burkholderiales	Comamonadaceae	Comamonas	Yes	2.94116	9.52456	10.4331	3.26703	6.89635	5.08742	5.9054	10.7013	17.1124	9.23516	12.7539	6.6292	9.89974	5.12224	5.56756	2.34745	8.85	2.73549	4.22906	10.8983	5.32337	4.88645	5.52156	9.90667	7.82902	9.46625	5.33801	5.21825	3.05438	2.70987	4.01392	5.48712	7.20722	0.0649096	0.017224	0.0399971	0	0	0.0242963	0	0	0.0117394	0.0157476
Bacteria	Proteobacteria	Gammaproteobacteria	Burkholderiales	Comamonadaceae	Curvibacter	Yes	0.00180868	0	0	0	0	0	0	0	0	0	0	0	0	0	0	0	0	0	0	0	0	0	0	0	0	0	0	0	0	0	0	0	0	0	0	0	0	0	0	0	0	0	0
Bacteria	Proteobacteria	Gammaproteobacteria	Burkholderiales	Comamonadaceae	Delftia	Yes	8.08396e-05	0	0	0.0249629	0	0	0	0	0	0	0	0	0	0	0	0	0	0	0	0	0	0	0	0	0	0	0	0	0	0	0	0	0	0	0	0	0	0	0	0	0	0	0
Bacteria	Proteobacteria	Gammaproteobacteria	Burkholderiales	Comamonadaceae	Extensimonas	Yes	6.05174e-05	0	0	0	0	0	0	0	0	0	0	0	0	0	0	0	0	0	0	0	0	0	0	0	0	0	0	0	0	0	0	0	0	0	0	0	0	0	0	0	0	0	0
Bacteria	Proteobacteria	Gammaproteobacteria	Burkholderiales	Comamonadaceae	Giesbergeria	Yes	0.0287643	0	0	0	0	0	0	0	0	0	0	0.862179	0	0	0	0.22737	1.24708	0.325653	0.512613	0	0	0	0	0	0	0	0	0	0	0	0	0	0	0	0	0	0	0	0	0	0	0	0
Bacteria	Proteobacteria	Gammaproteobacteria	Burkholderiales	Comamonadaceae	Hydrogenophaga	Yes	0.0676211	0	0	0.0124815	0	0	0	0	0	0	0	0	0	0	0	0	0	0	0	0	0	0	0	0	0	0.00412054	0	0	0	0	0	0	0	0	0.00206688	0	0	0	0	0	0	0	0
Bacteria	Proteobacteria	Gammaproteobacteria	Burkholderiales	Comamonadaceae	Ideonella	Yes	0.0371446	0	0	0	0	0	0	0	0	0	0	0	0	0	0	0	0	0	0	0	0	0	0	0	0	0	0	0	0	0	0	0	0	0.0146965	0.19222	0.069995	0	0	0	0	0	0	0
Bacteria	Proteobacteria	Gammaproteobacteria	Burkholderiales	Comamonadaceae	Inhella	Yes	0.00911968	0	0	0	0	0	0	0	0	0	0	0	0	0	0	0	0	0	0	0	0	0	0	0	0	0	0	0	0	0	0	0	0	0	0	0	0	0	0	0	0	0	0
Bacteria	Proteobacteria	Gammaproteobacteria	Burkholderiales	Comamonadaceae	Kinneretia	Yes	0.010909	0	0	0	0	0	0	0	0	0	0	0	0	0	0	0	0	0	0	0	0	0	0	0	0	0	0	0	0	0	0	0	0	0	0	0	0	0	0	0	0	0	0
Bacteria	Proteobacteria	Gammaproteobacteria	Burkholderiales	Comamonadaceae	Leptothrix	Yes	0.0136766	0	0	0	0	0	0	0	0	0	0	0	0	0	0	0	0	0	0	0	0	0	0	0	0	0	0	0	0	0	0	0	0	0	0	0	0	0	0	0	0	0	0
Bacteria	Proteobacteria	Gammaproteobacteria	Burkholderiales	Comamonadaceae	Limnohabitans	Yes	0.0103709	0	0	0	0	0	0	0	0	0	0	0	0	0	0	0	0	0	0	0	0	0	0	0	0	0	0	0	0	0	0	0	0	0	0	0	0	0	0	0	0	0	0
Bacteria	Proteobacteria	Gammaproteobacteria	Burkholderiales	Comamonadaceae	Malikia	Yes	0.000606723	0	0	0.0296435	0	0	0	0	0	0	0	0	0	0	0	0	0	0	0	0	0	0	0	0	0	0	0	0	0	0	0	0	0	0	0	0	0	0	0	0	0	0	0
Bacteria	Proteobacteria	Gammaproteobacteria	Burkholderiales	Comamonadaceae	Methylibium	Yes	0.00276362	0	0	0	0	0	0	0	0	0	0	0	0	0	0	0	0	0	0	0	0	0	0	0	0	0	0	0	0	0	0	0	0	0	0	0	0	0	0	0	0	0	0
Bacteria	Proteobacteria	Gammaproteobacteria	Burkholderiales	Comamonadaceae	Mitsuaria	Yes	0.00130136	0	0	0	0	0	0	0	0	0	0	0	0	0	0	0	0	0	0	0	0	0	0	0	0	0	0	0	0	0	0	0	0	0	0	0	0	0	0	0	0	0	0
Bacteria	Proteobacteria	Gammaproteobacteria	Burkholderiales	Comamonadaceae	Ottowia	Yes	0.00379112	0	0	0	0	0	0	0	0	0	0	0	0	0	0	0	0	0	0	0	0	0	0	0	0	0	0	0	0	0	0	0	0	0	0	0	0	0	0	0	0	0	0
Bacteria	Proteobacteria	Gammaproteobacteria	Burkholderiales	Comamonadaceae	Paucibacter	Yes	0.00888085	0	0	0	0	0	0	0	0	0	0	0	0	0	0	0	0	0	0	0	0	0	0	0	0	0	0	0	0	0	0	0	0	0	0	0	0	0	0	0	0	0	0
Bacteria	Proteobacteria	Gammaproteobacteria	Burkholderiales	Comamonadaceae	Pelomonas	Yes	0.0020142	0	0	0	0	0	0	0	0	0	0	0	0	0	0	0	0	0	0	0	0	0	0	0	0	0	0	0	0	0	0	0	0	0	0	0	0	0	0	0	0	0	0
Bacteria	Proteobacteria	Gammaproteobacteria	Burkholderiales	Comamonadaceae	Piscinibacter	Yes	0.149822	0	0	0	0	0	0	0	0	0	0	0	0	0	0	0	0	0	0	0	0	0	0	0.0195462	0	0	0	0	0	0	0	0	0	0	0	0	0	0	0	0	0	0	0
Bacteria	Proteobacteria	Gammaproteobacteria	Burkholderiales	Comamonadaceae	Polaromonas	Yes	6.52872e-05	0	0	0	0	0	0	0	0	0	0	0	0	0	0	0	0	0	0	0	0	0	0	0	0	0	0	0	0	0	0	0	0	0	0	0	0	0	0	0	0	0	0
Bacteria	Proteobacteria	Gammaproteobacteria	Burkholderiales	Comamonadaceae	Ramlibacter	Yes	0.000563535	0	0	0	0	0	0	0	0	0	0	0	0	0.0040476	0	0	0	0	0	0.00613874	0	0	0	0	0	0	0	0.00187135	0.00397836	0.0039445	0.00479846	0.00322487	0	0	0	0	0	0	0	0	0	0	0
Bacteria	Proteobacteria	Gammaproteobacteria	Burkholderiales	Comamonadaceae	Rhizobacter	Yes	0.404845	0.0656323	0.231425	0.285514	0.306929	0.162007	0.115328	0.294236	0.259771	0.233486	0.382958	0	0.364223	0.307618	0.359532	0	0	0	0	1.41191	0.623606	0.762483	0.859538	1.03921	1.12039	0.611213	0.926014	1.67953	1.3785	1.21589	1.5679	2.12196	6.01821	0	0	0	0	0	0	0	0	0	0
Bacteria	Proteobacteria	Gammaproteobacteria	Burkholderiales	Comamonadaceae	Rhodoferax	Yes	0.0110221	0	0	0	0	0	0	0	0	0	0	0	0	0	0	0	0	0	0	0	0	0	0	0	0	0	0	0	0	0	0	0	0	0	0	0	0	0	0	0	0	0	0
Bacteria	Proteobacteria	Gammaproteobacteria	Burkholderiales	Comamonadaceae	Rubrivivax	Yes	0.650596	0	0	0	0	0	0	0	0	0	0	0	0	0	0	0	0	0	0	0	0	0	0.0017686	1.03432	0	0	0	0	0	0	0	0	0	0	0	0	0	0	0	0	0	0	0
Bacteria	Proteobacteria	Gammaproteobacteria	Burkholderiales	Comamonadaceae	Simplicispira	Yes	0.0036388	0	0	0	0	0	0	0	0	0	0	0	0	0	0	0	0	0	0	0	0	0	0	0	0	0	0	0	0	0	0	0	0	0	0	0	0	0	0	0	0	0	0
Bacteria	Proteobacteria	Gammaproteobacteria	Burkholderiales	Comamonadaceae	Sphaerotilus	Yes	0.0449237	0	0	0	0	0	0	0	0	0	0	0	0	0	0	0	0	0	0	0	0	0	0	0	0	0	0	0	0	0	0	0	0	0	0	0.00428541	0	0	0	0	0	0.00234789	0
Bacteria	Proteobacteria	Gammaproteobacteria	Burkholderiales	Comamonadaceae	Tepidicella	Yes	0.000131016	0	0	0	0	0	0	0	0	0	0	0	0	0	0	0	0	0	0	0	0	0	0	0	0	0	0	0	0	0	0	0	0	0	0	0	0	0	0	0	0	0	0
Bacteria	Proteobacteria	Gammaproteobacteria	Burkholderiales	Comamonadaceae	Tepidimonas	Yes	0.000252064	0	0	0	0	0	0	0	0	0	0	0	0	0	0	0	0	0	0	0	0	0	0	0	0	0	0	0	0	0	0	0	0	0	0	0	0	0	0	0	0	0	0
Bacteria	Proteobacteria	Gammaproteobacteria	Burkholderiales	Comamonadaceae	Thiomonas	Yes	0.00298547	0	0	0	0	0	0	0	0	0	0	0	0	0	0	0	0	0	0	0	0	0	0	0	0	0	0	0	0	0	0	0	0	0.00244942	0.0117123	0.0542818	0	0.00656978	0	0.0482341	0.470963	0.98259	0.141729
Bacteria	Proteobacteria	Gammaproteobacteria	Burkholderiales	Comamonadaceae	uncultured	Yes	0.408673	0	0	0	0	0	0	0	0	0	0	0.383191	0	0	0	0.534628	1.71473	1.09908	1.42992	0	0	0	0	0.897496	0	0	0	0	0	0	0	0	0	0	0	0	0	0	0	0	0	0	0
Bacteria	Proteobacteria	Gammaproteobacteria	Burkholderiales	Comamonadaceae	Variovorax	Yes	0.293625	0	0	0	0	0	0	0	0	0	0.00155044	0	0	0	0	0	0	0	0	0	0	0	0	0	0	0	0.00632091	0	0	0	0	0	0	0.6344	1.885	1.41418	1.77567	2.00904	5.54649	11.5958	7.75532	7.62946	4.46445
Bacteria	Proteobacteria	Gammaproteobacteria	Burkholderiales	Ferrovaceae	Ferrovum		0.000373556	0.00918852	0.00812018	0	0	0	0	0	0	0	0	0	0	0	0	0	0	0	0	0	0	0	0	0	0	0	0	0	0	0	0	0	0	0.00734826	0.00551169	0	0	0	0	0	0	0	0
Bacteria	Proteobacteria	Gammaproteobacteria	Burkholderiales	Gallionellaceae	Candidatus_Nitrotoga		0.000906814	0	0	0.00624074	0	0	0	0	0	0	0	0	0	0	0	0	0	0	0	0	0	0	0	0	0	0	0	0	0	0	0	0	0	0	0.00275585	0	0	0	0	0	0	0	0
Bacteria	Proteobacteria	Gammaproteobacteria	Burkholderiales	Gallionellaceae	Gallionella		0.00806834	0	0	0.536703	0	0	0	0	0	0	0	0	0	0	0	0	0	0	0	0	0	0	0	0	0	0	0	0	0	0	0	0	0	0.00734826	0	0	0	0	0	0	0	0	0
Bacteria	Proteobacteria	Gammaproteobacteria	Burkholderiales	Gallionellaceae	Sideroxydans		0.000207239	0	0	0.00624074	0	0	0	0	0	0	0	0	0	0	0	0	0	0	0	0	0	0	0	0	0	0	0	0	0	0	0	0	0	0	0	0	0	0	0	0	0	0	0
Bacteria	Proteobacteria	Gammaproteobacteria	Burkholderiales	Gallionellaceae	uncultured		0.000103328	0	0.00270673	0	0	0	0	0	0	0	0	0	0	0	0	0	0	0	0	0	0	0	0	0	0	0	0	0	0	0	0	0	0	0	0	0	0	0	0	0	0	0	0
Bacteria	Proteobacteria	Gammaproteobacteria	Burkholderiales	Hydrogenophilaceae	Hydrogenophilus	Yes	9.39338e-06	0	0	0	0	0	0	0	0	0	0	0	0	0	0	0	0	0	0	0	0	0	0	0	0	0	0	0	0	0	0	0	0	0	0	0	0	0	0	0	0	0	0
Bacteria	Proteobacteria	Gammaproteobacteria	Burkholderiales	Hydrogenophilaceae	Spirillum	Yes	0.000132706	0	0	0	0	0	0	0	0	0	0	0	0	0	0	0	0	0	0	0	0	0	0	0	0	0	0	0	0	0	0	0	0	0	0	0	0	0	0	0	0	0	0
Bacteria	Proteobacteria	Gammaproteobacteria	Burkholderiales	Hydrogenophilaceae	Tepidiphilus	Yes	0.000231149	0	0	0	0	0	0	0.000946096	0	0	0	0	0	0	0	0	0	0	0	0	0	0.00409937	0	0	0	0	0	0	0	0	0	0	0	0	0	0	0	0	0	0	0	0	0
Bacteria	Proteobacteria	Gammaproteobacteria	Burkholderiales	Hydrogenophilaceae	Thiobacillus	Yes	0.289287	0	0	0	0	0	0.01035	0.00614963	0.0103318	0.0136011	0.0139539	0	0.0394263	0.0384522	0.0276563	0	0	0	0	0.0245549	0.0261557	0.0225465	0.0442149	1.48714	0.0836522	0.0549405	0.020543	0.0346199	0.0527132	0.0246531	0.0395873	0.0306363	0.00580572	0.00489884	0	0	0.0126924	0	0	0	0	0.00234789	0.013123
Bacteria	Proteobacteria	Gammaproteobacteria	Burkholderiales	Hydrogenophilaceae	uncultured	Yes	0.0264821	0	0	0	0	0	0	0.00141914	0	0	0	0	0	0	0	0	0	0	0	0	0	0.00409937	0	0	0.00548539	0	0	0	0	0	0	0	0	0	0	0	0	0	0	0	0	0	0
Bacteria	Proteobacteria	Gammaproteobacteria	Burkholderiales	Leeiaceae	Leeia		0.00982728	0	0	0	0	0	0	0	0	0	0	0	0	0	0	0	0	0	0	0	0	0	0	0	0	0	0	0	0	0	0	0	0	0	0	0	0	0	0	0	0	0	0
Bacteria	Proteobacteria	Gammaproteobacteria	Burkholderiales	Methylophilaceae	__	Yes	0.00339437	0	0	0	0	0	0	0	0	0	0	0	0	0	0	0	0	0	0	0	0	0	0	0	0	0	0	0	0	0	0	0	0	0	0	0	0	0	0	0	0	0	0
Bacteria	Proteobacteria	Gammaproteobacteria	Burkholderiales	Methylophilaceae	Methylobacillus	Yes	0.0155515	0	0	0	0	0	0	0	0	0	0	0	0	0	0	0	0	0	0	0	0	0	0	0	0	0	0	0	0	0	0	0	0	0	0	0	0	0	0	0	0	0	0
Bacteria	Proteobacteria	Gammaproteobacteria	Burkholderiales	Methylophilaceae	Methylophilaceae	Yes	2.88384e-05	0	0	0	0	0	0	0	0	0	0	0	0	0	0	0	0	0	0	0	0	0	0	0	0	0	0	0	0	0	0	0	0	0	0	0	0	0	0	0	0	0	0
Bacteria	Proteobacteria	Gammaproteobacteria	Burkholderiales	Methylophilaceae	Methylophilus	Yes	0.00180877	0	0	0	0	0	0	0	0	0	0	0	0	0	0	0	0	0	0	0	0	0	0	0	0	0	0	0	0	0	0	0	0	0	0	0	0	0	0	0	0	0	0
Bacteria	Proteobacteria	Gammaproteobacteria	Burkholderiales	Methylophilaceae	Methylotenera	Yes	0.431068	0	0	0	0	0	0	0	0	0	0	0	0	0	0	0	0	0	0	0	0	0.00409937	0.00707439	2.25759	0.00548539	0.00412054	0.00316046	0	0	0	0	0	0	0	0	0	0	0	0	0	0	0	0
Bacteria	Proteobacteria	Gammaproteobacteria	Burkholderiales	Methylophilaceae	MM1	Yes	0.000511619	0	0	0	0	0	0	0	0	0	0	0	0	0	0	0	0	0	0	0	0	0	0	0	0	0	0	0	0	0	0	0	0	0	0	0	0	0	0	0	0	0	0
Bacteria	Proteobacteria	Gammaproteobacteria	Burkholderiales	Methylophilaceae	MM2	Yes	0.27246	0	0	0	0	0	0	0	0	0	0	0	0	0	0	0	0	0	0	0	0	0	0	0	0	0	0	0	0	0	0	0	0.00232229	0	0	0	0	0	0	0	0	0	0
Bacteria	Proteobacteria	Gammaproteobacteria	Burkholderiales	Methylophilaceae	OM43_clade	Yes	4.58871e-06	0	0	0	0	0	0	0	0	0	0	0	0	0	0	0	0	0	0	0	0.00275323	0	0	0	0	0	0	0	0	0	0	0	0	0	0	0	0	0	0	0	0	0	0
Bacteria	Proteobacteria	Gammaproteobacteria	Burkholderiales	Methylophilaceae	UBA6140	Yes	0.0851994	0	0	0	0	0	0	0	0	0	0	0	0	0	0	0	0	0	0	0	0	0	0	0.0032577	0	0	0	0	0	0	0	0	0	0	0	0	0	0	0	0	0	0	0
Bacteria	Proteobacteria	Gammaproteobacteria	Burkholderiales	Methylophilaceae	uncultured	Yes	0.0836848	0	0	0	0	0	0	0	0	0	0	0	0	0	0	0	0	0	0	0	0	0	0	0.138452	0	0	0	0	0	0	0	0	0	0	0	0	0	0	0	0	0	0	0
Bacteria	Proteobacteria	Gammaproteobacteria	Burkholderiales	MWH-UniP1_aquatic_group	MWH-UniP1_aquatic_group		0.000112119	0	0	0	0	0	0	0	0	0	0	0	0	0	0	0	0	0	0	0	0	0	0	0	0	0	0	0	0	0	0	0	0	0	0	0	0	0	0	0	0	0	0
Bacteria	Proteobacteria	Gammaproteobacteria	Burkholderiales	Neisseriaceae	__		1.7968e-05	0	0	0	0	0	0	0	0	0	0	0	0	0	0	0	0	0	0	0	0	0	0	0	0	0	0	0	0	0	0	0	0	0	0	0	0	0	0	0	0	0	0
Bacteria	Proteobacteria	Gammaproteobacteria	Burkholderiales	Neisseriaceae	Alysiella		0.000232487	0	0	0	0	0	0	0	0	0	0	0	0	0	0	0	0	0	0	0	0	0	0	0	0	0	0	0	0	0	0	0	0	0	0	0	0	0	0	0	0	0	0
Bacteria	Proteobacteria	Gammaproteobacteria	Burkholderiales	Neisseriaceae	Conchiformibius		0.000109496	0	0	0	0	0	0	0	0	0	0	0	0	0	0	0	0	0	0	0	0	0	0	0	0	0	0	0	0	0	0	0	0	0	0	0	0	0	0	0	0	0	0
Bacteria	Proteobacteria	Gammaproteobacteria	Burkholderiales	Neisseriaceae	Neisseria		0.000184838	0	0	0.0998518	0	0	0	0	0	0	0	0	0	0	0	0	0	0	0	0	0	0	0	0	0	0	0	0	0	0	0	0	0	0	0	0	0	0	0	0	0	0	0
Bacteria	Proteobacteria	Gammaproteobacteria	Burkholderiales	Neisseriaceae	Stenoxybacter		0.000337101	0	0	0	0	0	0	0	0	0	0	0	0	0	0	0	0	0	0	0	0	0	0	0	0	0	0	0	0	0	0	0	0	0	0	0	0	0	0	0	0	0	0
Bacteria	Proteobacteria	Gammaproteobacteria	Burkholderiales	Neisseriaceae	uncultured		0.0592568	0	0	0	0	0	0.0207	0	0.0103318	0	0	0	0	0	0	0	0	0	0	0	0	0.12913	0	0.0065154	0	0	0	0	0	0	0	0	0	0.00979768	0.250782	0.0771373	0.00634622	0.0118256	1.07251	0.0285832	0.119115	0.042262	0.00656151
Bacteria	Proteobacteria	Gammaproteobacteria	Burkholderiales	Neisseriaceae	Uruburuella		0.00176546	0	0	0	0	0	0	0	0	0	0	0	0	0	0	0	0	0	0	0	0	0	0	0	0	0	0	0	0	0	0	0	0	0	0	0	0	0	0	0	0	0	0
Bacteria	Proteobacteria	Gammaproteobacteria	Burkholderiales	Neisseriaceae	Vitreoscilla		0.000732003	0	0	0	0	0	0	0	0	0	0	0	0	0	0	0	0	0	0	0	0	0	0	0	0	0	0	0	0	0	0	0	0	0	0	0	0	0	0	0	0	0	0
Bacteria	Proteobacteria	Gammaproteobacteria	Burkholderiales	Nitrosomonadaceae	__	Yes	9.59979e-05	0	0	0	0	0	0	0	0	0	0	0	0	0	0	0	0	0	0	0	0	0	0	0	0	0	0	0	0	0	0	0	0	0	0	0	0	0	0	0	0	0	0
Bacteria	Proteobacteria	Gammaproteobacteria	Burkholderiales	Nitrosomonadaceae	966-1	Yes	0.301203	0.00262529	0	0	0	0.0059271	0.00887141	0.00331134	0	0	0	0	0	0	0	0	0	0	0	0	0	0	0	0	0	0	0	0.00187135	0	0	0	0	0	0	0	0	0	0	0	0	0	0	0
Bacteria	Proteobacteria	Gammaproteobacteria	Burkholderiales	Nitrosomonadaceae	Ellin6067	Yes	0.118097	0	0	0	0	0	0	0	0	0	0	0	0	0	0	0	0	0	0	0	0	0	0	0	0	0	0	0	0	0	0	0	0	0	0	0	0	0	0	0	0	0	0
Bacteria	Proteobacteria	Gammaproteobacteria	Burkholderiales	Nitrosomonadaceae	IS-44	Yes	0.000118421	0	0	0	0	0	0	0	0	0	0	0	0	0	0	0	0	0	0	0	0	0	0	0	0	0	0	0	0	0	0	0	0	0	0	0	0	0	0	0	0	0	0
Bacteria	Proteobacteria	Gammaproteobacteria	Burkholderiales	Nitrosomonadaceae	mle1-7	Yes	0.092322	0.00918852	0.00676682	0	0.0117485	0.0217327	0.0458356	0.059131	0.0236155	0.00453371	0	0	0.0131421	0.0222618	0.043213	0	0	0	0	0.0184162	0.0165194	0.0122981	0.0424463	0.0602675	0.0164562	0.0123616	0	0.00187135	0.00596754	0.00591675	0	0.00644974	0.00696686	0	0	0	0	0	0	0	0	0	0
Bacteria	Proteobacteria	Gammaproteobacteria	Burkholderiales	Nitrosomonadaceae	MND1	Yes	0.0390056	0.00262529	0	0	0	0	0	0.000946096	0	0	0	0	0	0	0	0	0	0	0	0	0	0	0	0	0	0	0	0	0	0	0.00239923	0	0	0	0	0	0	0	0	0	0	0	0
Bacteria	Proteobacteria	Gammaproteobacteria	Burkholderiales	Nitrosomonadaceae	Nitrosomonas	Yes	0.633076	1.25095	0.955474	0.0109213	0.98834	1.42448	1.01282	0.71383	0.909198	0.539511	0.400012	0.670584	0.88052	0.860115	0.959328	0.614515	1.59427	1.6934	1.92904	2.16902	1.62165	1.58646	1.23802	1.53112	1.09296	1.3433	1.12354	1.61778	1.09106	1.19518	1.76344	1.93008	2.10515	0	0	0	0.0114232	0	0	0	0	0	0
Bacteria	Proteobacteria	Gammaproteobacteria	Burkholderiales	Nitrosomonadaceae	oc32	Yes	0.017478	0	0	0	0	0	0	0	0	0	0	0	0	0	0	0	0	0	0	0	0	0	0	0	0	0	0	0	0	0	0	0	0	0	0.00137792	0	0	0	0	0	0	0	0
Bacteria	Proteobacteria	Gammaproteobacteria	Burkholderiales	Nitrosomonadaceae	uncultured	Yes	0.00275409	0	0	0	0	0	0	0	0	0	0	0	0	0	0	0	0	0	0	0	0	0	0	0	0	0	0	0	0	0	0	0	0	0	0	0	0	0	0	0	0	0	0
Bacteria	Proteobacteria	Gammaproteobacteria	Burkholderiales	Oxalobacteraceae	__		0.00313219	0	0	0	0	0	0	0	0	0	0	0	0	0	0	0	0	0	0	0	0	0	0	0	0	0	0	0	0	0	0	0	0	0	0	0	0	0	0	0	0	0	0
Bacteria	Proteobacteria	Gammaproteobacteria	Burkholderiales	Oxalobacteraceae	Actimicrobium		6.85823e-05	0	0	0	0	0	0	0	0	0	0	0	0	0	0	0	0	0	0	0	0	0	0	0	0	0	0	0	0	0	0	0	0	0	0	0	0	0	0	0	0	0	0
Bacteria	Proteobacteria	Gammaproteobacteria	Burkholderiales	Oxalobacteraceae	Duganella		0.00110845	0	0	0	0	0	0	0	0	0	0	0	0	0	0	0	0	0	0	0	0	0	0	0	0	0	0	0	0	0	0	0	0	0	0	0	0	0	0	0	0	0	0
Bacteria	Proteobacteria	Gammaproteobacteria	Burkholderiales	Oxalobacteraceae	Glaciimonas		3.98541e-05	0	0	0	0	0	0	0	0	0	0	0	0	0	0	0	0	0	0	0	0	0	0	0	0	0	0	0	0	0	0	0	0	0	0	0	0	0	0	0	0	0	0
Bacteria	Proteobacteria	Gammaproteobacteria	Burkholderiales	Oxalobacteraceae	Herbaspirillum		0.000132745	0	0	0	0	0	0	0	0	0	0	0	0	0	0	0	0	0	0	0	0	0	0	0	0	0	0	0	0	0	0	0	0	0	0	0	0	0	0	0	0	0	0
Bacteria	Proteobacteria	Gammaproteobacteria	Burkholderiales	Oxalobacteraceae	Herminiimonas		0.000293286	0	0	0	0	0	0	0	0	0	0	0	0	0	0	0	0	0	0	0	0	0	0	0	0	0	0	0	0	0	0	0	0	0	0	0	0	0	0	0	0	0	0
Bacteria	Proteobacteria	Gammaproteobacteria	Burkholderiales	Oxalobacteraceae	Janthinobacterium		0.000112214	0	0	0	0	0	0	0	0	0	0	0	0	0	0	0	0	0	0	0	0	0	0	0	0	0	0	0	0	0	0	0	0	0	0	0	0	0	0	0	0	0	0
Bacteria	Proteobacteria	Gammaproteobacteria	Burkholderiales	Oxalobacteraceae	Massilia		0.00117043	0	0	0	0	0	0	0	0	0	0	0	0	0	0	0	0	0	0	0	0	0	0	0	0	0.00274703	0	0	0	0	0.0179942	0	0	0	0	0	0	0	0	0	0	0	0
Bacteria	Proteobacteria	Gammaproteobacteria	Burkholderiales	Oxalobacteraceae	Noviherbaspirillum		0.00331106	0	0	0	0	0	0	0	0.00885583	0	0	0	0	0	0	0	0	0	0	0	0	0	0	0.0032577	0	0	0	0	0	0	0	0	0	0	0	0	0	0	0	0	0	0	0
Bacteria	Proteobacteria	Gammaproteobacteria	Burkholderiales	Oxalobacteraceae	uncultured		0.00118893	0	0	0	0	0	0	0	0	0	0	0	0	0	0	0	0	0	0	0	0	0	0	0	0	0	0	0	0	0	0	0	0	0	0	0	0	0	0	0	0	0	0
Bacteria	Proteobacteria	Gammaproteobacteria	Burkholderiales	Oxalobacteraceae	Undibacterium		0.00911565	0	0	0	0	0	0	0	0	0	0	0	0	0	0	0	0	0	0	0	0	0	0	0	0	0	0	0	0	0	0	0	0	0	0	0	0	0	0	0	0	0	0
Bacteria	Proteobacteria	Gammaproteobacteria	Burkholderiales	Rhodocyclaceae	__	Yes	0.0339134	0	0	0.0187222	0	0	0	0	0	0	0	0	0	0	0	0	0	0	0	0	0	0	0	0	0	0	0	0	0	0	0	0	0	0	0	0	0	0	0	0	0	0	0
Bacteria	Proteobacteria	Gammaproteobacteria	Burkholderiales	Rhodocyclaceae	Azoarcus	Yes	0.157368	0	0	0	0	0	0	0.000946096	0	0	0	0	0.00750976	0.0161904	0	0	0	0	0	0	0	0	0.0159174	0	0	0	0.00316046	0	0	0	0	0	0	0.0355166	0.0799195	0.0171416	0	0.00394187	0.0242963	0	0	0.00234789	0.00787381
Bacteria	Proteobacteria	Gammaproteobacteria	Burkholderiales	Rhodocyclaceae	Azonexus	Yes	4.24415e-05	0	0	0	0	0	0	0	0	0	0.00310087	0	0	0	0	0	0	0	0	0	0	0	0	0	0	0	0	0	0	0	0	0	0	0	0	0	0	0	0	0	0	0	0
Bacteria	Proteobacteria	Gammaproteobacteria	Burkholderiales	Rhodocyclaceae	Azospira	Yes	0.0917411	0	0	0	0	0	0	0	0	0	0	0	0	0	0	0	0	0	0	0	0	0	0	0	0	0	0	0	0	0	0	0	0	0	0	0	0	0	0	0	0	0	0
Bacteria	Proteobacteria	Gammaproteobacteria	Burkholderiales	Rhodocyclaceae	Azovibrio	Yes	0.00418705	0	0	0	0	0	0	0	0	0	0	0	0	0	0	0	0	0	0	0	0	0	0	0	0	0	0	0	0	0	0	0	0	0	0	0	0	0	0	0	0	0	0
Bacteria	Proteobacteria	Gammaproteobacteria	Burkholderiales	Rhodocyclaceae	C39	Yes	0.00195237	0	0	0.0093611	0	0	0	0	0	0	0	0	0	0	0	0	0	0	0	0	0	0	0	0	0	0	0	0	0	0	0	0	0	0	0	0	0	0	0	0	0	0	0
Bacteria	Proteobacteria	Gammaproteobacteria	Burkholderiales	Rhodocyclaceae	Candidatus_Accumulibacter	Yes	0.0601282	0	0	0	0	0	0	0	0	0	0	0	0	0	0	0	0	0	0	0	0.00275323	0	0	0	0	0	0	0	0	0	0	0	0	0	0.00137792	0	0	0	0	0	0	0	0
Bacteria	Proteobacteria	Gammaproteobacteria	Burkholderiales	Rhodocyclaceae	Dechlorobacter	Yes	0.232142	0	0	0.00312037	0	0	0	0	0	0	0	0	0	0	0	0	0	0	0.0134898	0	0	0	0	0	0	0	0	0	0	0	0	0	0	0	0	0	0	0	0	0	0	0	0
Bacteria	Proteobacteria	Gammaproteobacteria	Burkholderiales	Rhodocyclaceae	Dechloromonas	Yes	0.079071	0	0	0.117014	0	0	0	0	0	0	0	0	0	0	0	0	0	0	0	0	0	0	0	0.0260616	0	0	0	0	0	0	0	0	0	0	0	0	0	0	0	0	0	0	0
Bacteria	Proteobacteria	Gammaproteobacteria	Burkholderiales	Rhodocyclaceae	Dechlorosoma	Yes	0.00232882	0	0	0	0	0	0	0	0	0	0	0	0.00563232	0	0	0	0	0	0	0	0	0	0	0	0	0	0	0	0.00198918	0	0	0	0	0	0	0	0	0	0	0	0	0	0
Bacteria	Proteobacteria	Gammaproteobacteria	Burkholderiales	Rhodocyclaceae	Denitratisoma	Yes	0.224241	0.00262529	0	0	0.00587423	0	0	0	0	0	0	0	0	0	0	0	0	0	0	0	0	0.00409937	0	0	0.00274269	0	0	0	0	0	0	0	0.0104503	0	0	0	0	0	0	0	0	0	0
Bacteria	Proteobacteria	Gammaproteobacteria	Burkholderiales	Rhodocyclaceae	Denitromonas	Yes	0.0623533	0	0	0	0	0	0	0	0	0	0	0	0.129543	2.52165	1.04403	0.147484	0.276341	0.12212	0.0809389	0.139145	0	0	0	0	0	0.00961459	0.00948137	0.00748538	0.00696213	0.0039445	0.00599808	0.00806218	0.0104503	0	0	0	0	0	0	0	0	0	0
Bacteria	Proteobacteria	Gammaproteobacteria	Burkholderiales	Rhodocyclaceae	Ferribacterium	Yes	0.0968522	0	0	0	0	0	0	0	0	0	0	0	0	0	0	0	0	0	0	0	0	0	0	0	0	0	0	0	0	0	0	0	0	0	0	0	0	0	0	0	0	0	0
Bacteria	Proteobacteria	Gammaproteobacteria	Burkholderiales	Rhodocyclaceae	Methyloversatilis	Yes	0.0263439	0	0	0	0	0	0	0	0	0	0	0	0	0	0	0	0	0	0	0	0.00275323	0	0	0.0961022	0.00137135	0	0	0	0	0	0	0	0	0	0	0	0	0	0	0	0	0	0
Bacteria	Proteobacteria	Gammaproteobacteria	Burkholderiales	Rhodocyclaceae	Niveibacterium	Yes	0.000613117	0	0	0	0	0	0	0	0	0	0	0	0	0	0	0	0	0	0	0	0	0	0	0	0	0	0	0	0	0	0	0	0	0	0	0	0	0	0	0	0	0	0
Bacteria	Proteobacteria	Gammaproteobacteria	Burkholderiales	Rhodocyclaceae	Propionivibrio	Yes	0.00368807	0	0	0	0	0	0	0	0	0	0	0	0	0	0	0	0	0	0	0	0	0	0	0	0	0	0	0	0	0	0	0	0	0	0	0.00428541	0	0	0	0	0	0	0
Bacteria	Proteobacteria	Gammaproteobacteria	Burkholderiales	Rhodocyclaceae	Rhodocyclaceae	Yes	0.000545136	0	0	0	0	0	0	0	0	0	0	0	0	0	0	0	0	0	0	0	0	0	0	0	0	0	0	0	0	0	0	0	0	0	0	0	0	0	0	0	0	0	0
Bacteria	Proteobacteria	Gammaproteobacteria	Burkholderiales	Rhodocyclaceae	Rhodocyclus	Yes	9.43023e-06	0	0	0	0	0	0	0	0	0	0	0	0	0	0	0	0	0	0	0	0	0	0	0	0	0	0	0	0	0	0	0	0	0	0	0	0	0	0	0	0	0	0
Bacteria	Proteobacteria	Gammaproteobacteria	Burkholderiales	Rhodocyclaceae	Sterolibacterium	Yes	0.0126126	0	0	0	0	0	0	0	0	0	0	0	0	0	0	0	0	0	0	0	0	0	0	0	0	0	0	0	0	0	0	0	0	0	0	0	0	0	0	0	0	0	0
Bacteria	Proteobacteria	Gammaproteobacteria	Burkholderiales	Rhodocyclaceae	Sulfurisoma	Yes	0.000256837	0	0	0	0	0	0	0	0	0	0	0	0	0	0	0	0	0	0	0	0	0	0	0	0	0	0	0	0	0	0	0	0	0	0	0	0	0	0	0	0	0	0
Bacteria	Proteobacteria	Gammaproteobacteria	Burkholderiales	Rhodocyclaceae	Sulfuritalea	Yes	0.109632	0	0.00270673	0	0	0	0	0	0.00442791	0	0	0	0	0	0	0	0	0	0	0.00409249	0	0	0	0.0211751	0	0	0	0	0	0	0	0	0	0.00244942	0.00137792	0	0	0	0	0	0	0	0
Bacteria	Proteobacteria	Gammaproteobacteria	Burkholderiales	Rhodocyclaceae	Thauera	Yes	3.10271	0.485679	0.150223	0.0858101	0.140982	0.0948335	0.214392	0.203411	0.0797024	0.00680056	0	0	0.00187744	0	0.00172852	0	0	0.0651307	1.42992	1.9644	3.46631	2.44322	1.31407	1.14345	0.229015	0.0837843	0.034765	0.0140351	0.0636537	0.0404311	0.0263916	0.0225741	0.0336732	0	0.00137792	0	0	0.00262791	0	0	0	0	0
Bacteria	Proteobacteria	Gammaproteobacteria	Burkholderiales	Rhodocyclaceae	Uliginosibacterium	Yes	0.00368688	0	0	0	0	0	0	0	0	0	0	0	0	0	0	0	0	0	0	0	0	0	0	0	0	0	0	0	0	0	0	0	0	0	0	0	0	0	0	0	0	0	0
Bacteria	Proteobacteria	Gammaproteobacteria	Burkholderiales	Rhodocyclaceae	uncultured	Yes	0.518878	0	0.00270673	0.00468055	0	0	0	0.00189219	0	0	0	0	0	0	0	0	0	0	0	0	0.0123895	0	0.00530579	0	0	0.00274703	0.00316046	0	0	0	0	0	0.0116114	0	0	0	0	0.00394187	0	0	0	0	0
Bacteria	Proteobacteria	Gammaproteobacteria	Burkholderiales	Rhodocyclaceae	Z-35	Yes	0.0144236	0.0459426	0.0270673	0.00156018	0.0117485	0.0059271	0.0502713	0.0108801	0.00885583	0.0362697	0.0496139	0	0.0525683	0.0566664	0.00518556	0	0	0	0	0.0122775	0.00825968	0.00409937	0.0512893	0.0863291	0.0617106	0.0329643	0.0316046	0.0177778	0.00397836	0.0128196	0.0479846	0.0403109	0.00464457	0	0	0	0	0	0	0	0	0	0
Bacteria	Proteobacteria	Gammaproteobacteria	Burkholderiales	Rhodocyclaceae	Zoogloea	Yes	1.73833	0	0	0.00780092	0	0	0.00739284	0.00283829	0.00442791	0	0	0	0	0	0	0	0	0	0	0.00409249	0.00137661	0.00204968	0.0017686	1.1858	0.00411404	0	0.00158023	0	0	0	0	0	0	0	0	0.00142847	0	0	0.00694179	0	0.00733017	0	0.0026246
Bacteria	Proteobacteria	Gammaproteobacteria	Burkholderiales	SC-I-84	SC-I-84		0.0743691	0.0118138	0.0243605	0.0187222	0.0117485	0.00987849	0.0177428	0.0331134	0.0147597	0.0430702	0.024807	0	0.0431811	0.010119	0.00518556	0	0	0	0	0.0225087	0.00550646	0	0.00353719	0.0260616	0.00274269	0.00549405	0.00632091	0.0626901	0.0397836	0.0571953	0.0227927	0.0612725	0.0209006	0	0	0	0	0.00262791	0	0	0	0	0
Bacteria	Proteobacteria	Gammaproteobacteria	Burkholderiales	Sulfuricellaceae	Ferritrophicum		5.05382e-05	0	0	0	0	0	0	0	0	0	0	0	0	0	0	0	0	0	0	0	0	0	0	0	0	0	0	0	0	0	0	0	0	0	0	0	0	0	0	0	0	0	0
Bacteria	Proteobacteria	Gammaproteobacteria	Burkholderiales	Sulfuricellaceae	Sulfurirhabdus		0.000463936	0	0	0	0	0	0	0	0	0	0	0	0	0	0	0	0	0	0	0	0	0	0	0	0	0	0	0	0	0	0	0	0	0	0	0	0	0	0	0	0	0	0
Bacteria	Proteobacteria	Gammaproteobacteria	Burkholderiales	Sutterellaceae	AAP99		0.0270353	0.00262529	0	0	0	0	0	0	0	0	0	0	0	0	0	0	0	0	0	0	0	0	0	0	0	0	0	0	0	0	0	0	0.00580572	0	0	0	0	0	0	0	0	0	0
Bacteria	Proteobacteria	Gammaproteobacteria	Burkholderiales	Sutterellaceae	Parasutterella		2.04794e-05	0	0	0	0	0	0	0	0	0	0	0	0	0	0	0	0	0	0	0	0	0	0	0	0	0	0	0	0	0	0	0	0	0	0	0	0	0	0	0	0	0	0
Bacteria	Proteobacteria	Gammaproteobacteria	Burkholderiales	Sutterellaceae	Sutterella		0.0159253	0	0.00270673	0	0.0234969	0	0.00591427	0.00993401	0.0206636	0.00453371	0	0	0	0	0	0	0	0	0	0	0.0206492	0.233664	0.394397	0.00488655	0.0507398	0	0	0	0	0	0	0	0	0	0	0	0.00761547	0	0	0	0	0	0.0039369
Bacteria	Proteobacteria	Gammaproteobacteria	Burkholderiales	Sutterellaceae	uncultured		0.0098814	0	0	0.00312037	0	0	0.0044357	0	0	0	0	0	0	0	0	0	0	0	0	0.317168	0.0330387	0.0266459	0.0371405	0.0342059	0.035655	0.0178557	0.0189627	0.0290058	0.0129297	0.0246531	0.0323896	0.0274114	0.0580572	0	0	0	0	0	0	0	0	0	0
Bacteria	Proteobacteria	Gammaproteobacteria	Burkholderiales	T34	T34		0.0136261	0.304534	0.124509	0	0	0	0	0	0	0	0	0	0	0	0	0	0	0	0.114663	0	0	0	0	0	0	0	0.0505673	0.00467836	0	0	0.0167946	0.00806218	0.0174172	0	0.00206688	0.00285694	0.00507698	0	0	0	0	0.00234789	0.0288706
Bacteria	Proteobacteria	Gammaproteobacteria	Burkholderiales	TRA3-20	TRA3-20		0.0114454	0.0105012	0	0	0.0146856	0.0039514	0	0.00567658	0	0	0	0	0.00375488	0.0182142	0.00345704	0	0	0	0	0.0266012	0.0165194	0.0204968	0	0.00488655	0	0.00686757	0	0.0112281	0.0109405	0.00197225	0.00839731	0.00322487	0	0	0	0	0	0	0	0	0	0	0
Bacteria	Proteobacteria	Gammaproteobacteria	CCD24	CCD24	CCD24		0.00275257	0	0	0	0	0	0	0	0	0	0	0	0	0	0	0	0	0	0	0	0	0	0	0.0032577	0	0	0	0	0	0	0	0	0	0	0	0	0	0	0	0	0	0	0
Bacteria	Proteobacteria	Gammaproteobacteria	CCM19a	CCM19a	CCM19a		0.0154992	0.00393794	0.00676682	0	0.00881135	0.0059271	0.00739284	0.00331134	0	0	0	0	0	0.0141666	0.00864259	0	0	0	0	0.0184162	0.0289089	0.0266459	0.0336033	0.0195462	0.00548539	0.00274703	0	0	0	0	0	0	0	0	0	0	0	0	0	0	0	0	0
Bacteria	Proteobacteria	Gammaproteobacteria	Cellvibrionales	Cellvibrionaceae	Cellvibrio		0.00105927	0	0	0	0	0	0	0	0	0	0	0	0	0	0	0	0	0	0	0	0	0	0	0	0	0	0	0	0	0	0	0	0	0	0	0	0	0	0	0	0	0	0
Bacteria	Proteobacteria	Gammaproteobacteria	Cellvibrionales	Cellvibrionaceae	Marinimicrobium		0.00310559	0	0	0	0	0	0	0	0	0	0	0	0	0	0	0	0	0	0	0	0	0	0	0	0	0	0	0	0	0	0	0	0	0	0	0	0	0	0	0	0	0	0
Bacteria	Proteobacteria	Gammaproteobacteria	Cellvibrionales	Cellvibrionaceae	uncultured		0.00490147	0	0	0	0	0	0	0	0	0	0	0	0	0	0	0	0	0	0	0	0	0	0.00353719	0	0	0	0	0	0	0	0	0	0	0	0	0	0	0	0	0	0	0	0
Bacteria	Proteobacteria	Gammaproteobacteria	Cellvibrionales	Halieaceae	OM60(NOR5)_clade		1.30945e-05	0	0	0	0	0	0	0	0	0	0	0	0	0	0	0	0	0	0	0	0	0	0	0	0	0	0	0	0	0	0	0	0	0	0	0	0	0	0	0	0	0	0
Bacteria	Proteobacteria	Gammaproteobacteria	Cellvibrionales	Porticoccaceae	C1-B045		0.0096395	0	0	0	0	0	0	0	0	0	0	0	0	0	0	0	0	0	0	0	0	0	0	0	0	0	0	0	0	0	0	0	0	0	0	0	0	0	0	0	0	0	0
Bacteria	Proteobacteria	Gammaproteobacteria	Cellvibrionales	Porticoccaceae	Porticoccus		0.000926378	0	0	0	0	0	0	0	0	0	0	0	0	0	0	0	0	0	0	0	0	0	0	0	0	0	0	0	0	0	0	0	0	0	0	0	0	0	0	0	0	0	0
Bacteria	Proteobacteria	Gammaproteobacteria	Cellvibrionales	Spongiibacteraceae	BD1-7_clade		0.00864673	0	0	0	0	0	0	0	0	0	0	0	0	0	0	0	0	0	0	0	0	0	0	0	0	0	0	0	0	0	0	0	0	0	0	0	0	0	0	0	0	0	0
Bacteria	Proteobacteria	Gammaproteobacteria	CHAB-XI-27	CHAB-XI-27	CHAB-XI-27		0.000448665	0	0	0	0	0	0	0	0	0	0	0	0	0	0	0	0	0	0	0	0	0	0	0	0	0	0	0	0	0	0	0	0	0	0	0	0.00761547	0	0	0	0	0	0
Bacteria	Proteobacteria	Gammaproteobacteria	Chromatiales	Chromatiaceae	Allochromatium		1.71433e-05	0	0	0	0	0	0	0	0	0	0	0	0	0	0	0	0	0	0	0	0	0	0	0	0	0	0	0	0	0	0	0	0	0	0	0	0	0	0	0	0	0	0
Bacteria	Proteobacteria	Gammaproteobacteria	Chromatiales	Chromatiaceae	Thiobaca		2.41816e-06	0	0	0	0	0	0	0	0	0	0	0	0	0	0	0	0	0	0	0	0	0	0	0	0	0	0	0	0	0	0	0	0	0	0	0	0	0	0	0	0	0	0
Bacteria	Proteobacteria	Gammaproteobacteria	Chromatiales	Chromatiaceae	uncultured		0.000646381	0	0	0	0	0	0	0	0	0	0	0	0	0	0	0	0	0	0	0	0	0	0	0	0	0	0	0	0	0	0	0	0	0	0	0	0	0	0	0	0	0	0
Bacteria	Proteobacteria	Gammaproteobacteria	Competibacterales	Competibacteraceae	Candidatus_Competibacter	Yes	0.594105	0	0	0.0156018	0.013217	0.0039514	0	0	0	0	0	0	0	0	0	0	0	0	0	0	0.0688307	0.0553415	0.0530579	0.032577	0.035655	0.0178557	0.00316046	0	0.00198918	0	0	0	0	2.08691	1.06651	0.417113	5.94768	1.55704	0.583111	0.0732444	0.793491	4.10293	4.85289
Bacteria	Proteobacteria	Gammaproteobacteria	Competibacterales	Competibacteraceae	Candidatus_Contendobacter	Yes	0.000313012	0	0	0	0	0	0	0	0	0	0	0	0	0	0	0	0	0	0	0	0	0	0	0	0	0	0	0	0	0	0	0	0	0	0	0	0	0	0	0	0	0	0
Bacteria	Proteobacteria	Gammaproteobacteria	Competibacterales	Competibacteraceae	Plasticicumulans	Yes	0.589636	0	0	0	0	0	0	0	0	0	0	0	0	0	0	0	0	0	0	0	0	0	0	0	0	0	0	0	0	0	0	0	0	0	0	0	0	0	0	0	0	0	0
Bacteria	Proteobacteria	Gammaproteobacteria	Coxiellales	Coxiellaceae	Coxiella		0.0423974	0	0	0	0	0.0079028	0.128635	0.0283829	0	0.00453371	0.144191	0.012773	0.0826074	0	0.00345704	0.0491612	0	0	0	0.00613874	0.00275323	0	0	0	0	0	0	0.392047	1.05128	0.457562	0.226727	0.099971	0.0359954	0	0	0	0	0	0	0	0	0	0.0026246
Bacteria	Proteobacteria	Gammaproteobacteria	Diplorickettsiales	Diplorickettsiaceae	Aquicella		0.0377646	0.215274	0.0609013	0.0327639	0.0528681	0.152129	0.0354856	0.0302751	0.00442791	0.421635	0.0341096	0	0.0112646	0.0242856	0	0	0	0.179109	0	0	0.0151428	0.00614905	0.00884298	0.107504	0.277012	0.0288438	0.00948137	0.00467836	0.0228756	0.0177503	0.0911708	0.00483731	0	0.268211	0.0268695	0.00999929	0	0.0630699	0	0	0.0146603	0	0
Bacteria	Proteobacteria	Gammaproteobacteria	Diplorickettsiales	Diplorickettsiaceae	uncultured		0.0543128	0.0196897	0.0270673	0.0093611	0.0807707	0.0335869	0.0236571	0.0558197	0.0354233	0.140545	0.103879	0.012773	0.0337939	0.070833	0.112354	0.0122903	0	0	0	0.0327399	0.0110129	0	0.0389091	0.0228039	0.00411404	0.157954	0.00632091	0.0402339	0.0576862	0.0118335	0.00239923	0.00483731	0	0.0318425	0.0399598	0	0.0634622	0.0459885	0.19437	0.0285832	0.00549763	0.0234789	0.00524921
Bacteria	Proteobacteria	Gammaproteobacteria	EC3	EC3	EC3		0.00444564	0	0	0	0	0	0	0	0	0	0	0	0	0	0	0	0	0	0	0	0	0	0	0	0	0	0	0	0	0	0	0	0	0	0	0	0	0	0	0	0	0	0
Bacteria	Proteobacteria	Gammaproteobacteria	Ectothiorhodospirales	Ectothiorhodospiraceae	Thioalbus		0.000124925	0	0	0	0	0	0	0	0	0	0	0	0	0	0	0	0	0	0	0	0	0	0	0	0	0	0	0	0	0	0	0	0	0	0	0	0	0	0	0	0	0	0
Bacteria	Proteobacteria	Gammaproteobacteria	Ectothiorhodospirales	Ectothiorhodospiraceae	Thioalkalivibrio		9.57909e-06	0	0	0	0	0	0	0	0	0	0	0	0	0	0	0	0	0	0	0	0	0	0	0	0	0	0	0	0	0	0	0	0	0	0	0	0	0	0	0	0	0	0
Bacteria	Proteobacteria	Gammaproteobacteria	Ectothiorhodospirales	Thioalkalispiraceae	Thioalkalispira-Sulfurivermis		0.00144482	0	0	0	0	0	0.00295714	0.00283829	0.00442791	0	0.00620174	0	0	0	0	0	0	0	0	0	0	0	0	0	0	0	0	0	0	0	0	0	0	0	0.00413377	0	0	0	0	0.00535934	0	0.00704366	0.00524921
Bacteria	Proteobacteria	Gammaproteobacteria	Ectothiorhodospirales	Thioalkalispiraceae	uncultured		0.00224828	0	0	0	0	0	0	0	0	0	0	0	0	0	0	0	0	0	0	0	0	0	0	0	0	0	0	0	0	0	0	0	0	0	0	0	0	0	0	0	0	0	0
Bacteria	Proteobacteria	Gammaproteobacteria	Enterobacterales	Budviciaceae	Pragia		3.97514e-05	0	0	0	0	0	0	0	0	0	0	0	0	0	0	0	0	0	0	0	0	0	0	0	0	0	0	0	0	0	0	0	0	0	0	0	0	0	0	0	0	0	0
Bacteria	Proteobacteria	Gammaproteobacteria	Enterobacterales	Enterobacterales	Enterobacterales		3.27081e-05	0	0	0	0	0	0	0	0	0	0	0	0	0	0	0	0	0	0	0	0	0	0	0	0	0	0	0	0	0	0	0	0	0	0	0	0	0	0	0	0	0	0
Bacteria	Proteobacteria	Gammaproteobacteria	Enterobacterales	Enterobacteriaceae	__	Yes	0.079329	0.103699	0.701042	0.658398	0.00146856	0	0	0	0.00442791	0.00453371	0.010853	0	0.0281616	0.0161904	0.00518556	0	0	0.073272	0.0134898	0.0122775	0	0	0.0141488	0.0635252	0.141249	0.0274703	0.109036	0.0177778	0.0706158	0.198211	0.0371881	0.0564352	0.00580572	0.194729	1.38688	0.38283	0.00253849	0.0131396	0	0	0	0.0117394	0.0144353
Bacteria	Proteobacteria	Gammaproteobacteria	Enterobacterales	Enterobacteriaceae	Citrobacter	Yes	0.00270497	0	0	0	0	0	0	0	0	0	0	0	0	0	0	0	0	0	0	0	0	0	0	0	0	0	0	0	0	0	0	0	0	0	0	0.0342833	0	0	0	0	0	0	0
Bacteria	Proteobacteria	Gammaproteobacteria	Enterobacterales	Enterobacteriaceae	Cronobacter	Yes	0.000187807	0	0	0	0	0	0	0	0	0	0	0	0	0	0	0	0	0	0	0	0	0	0	0	0	0	0	0	0	0	0	0	0	0	0	0	0	0	0	0	0	0	0
Bacteria	Proteobacteria	Gammaproteobacteria	Enterobacterales	Enterobacteriaceae	Enterobacter	Yes	0.00132863	0	0	0	0	0	0	0	0	0	0	0.012773	0	0	0	0	0	0.0651307	0	0	0	0	0	0	0	0	0	0	0	0	0	0	0	0	0	0	0	0	0	0	0	0	0
Bacteria	Proteobacteria	Gammaproteobacteria	Enterobacterales	Enterobacteriaceae	Escherichia-Shigella	Yes	0.0296684	0.0249403	0.0365408	0.146657	0.0293712	0	0.00295714	0.000946096	0.00885583	0.00680056	0.00930261	0	0.0450586	0.0080952	0	0	0.0141713	0.0162827	0.0472144	0	0	0	0	0.076556	0.120679	0.0219762	0.0331848	0.0252632	0.0417728	0.0305699	0	0.00483731	0.00348343	0.133493	0.188775	0.0314263	0.0126924	0.00262791	0	0	0	0.0293486	0.069552
Bacteria	Proteobacteria	Gammaproteobacteria	Enterobacterales	Enterobacteriaceae	Klebsiella	Yes	0.00155666	0	0	0	0	0	0	0	0	0	0	0	0	0	0	0	0	0.0407067	0.0134898	0	0	0	0	0	0	0	0	0	0	0	0	0	0	0	0	0	0	0	0	0	0	0	0
Bacteria	Proteobacteria	Gammaproteobacteria	Enterobacterales	Enterobacteriaceae	Kosakonia	Yes	0.000440318	0	0	0	0	0	0	0	0	0	0	0	0	0.0263094	0	0	0	0	0	0	0	0	0	0	0	0	0	0	0	0	0	0	0	0	0	0	0	0	0	0	0	0	0
Bacteria	Proteobacteria	Gammaproteobacteria	Enterobacterales	Enterobacteriaceae	Plesiomonas	Yes	0.00253293	0	0	0	0.0719594	0	0.01035	0.00236524	0	0	0	0	0	0	0	0	0	0	0	0	0.00275323	0.00409937	0	0.0488655	0	0	0	0.00374269	0	0.00986125	0	0	0	0	0	0	0	0	0	0	0	0.00234789	0.00656151
Bacteria	Proteobacteria	Gammaproteobacteria	Enterobacterales	Enterobacteriaceae	Raoultella	Yes	0.00578187	0.00393794	0	0	0.00293712	0	0	0	0	0	0	0	0.0112646	0.0040476	0.0241993	0	0	0	0	0	0	0	0	0.0179174	0	0.00686757	0.00316046	0.0187135	0.0089513	0.0246531	0.0419866	0	0.00580572	0.0159212	0	0.0442826	0	0.00262791	0	0	0	0.00117394	0
Bacteria	Proteobacteria	Gammaproteobacteria	Enterobacterales	Erwiniaceae	__		1.33965e-05	0	0	0	0	0	0	0	0	0	0	0	0	0	0	0	0	0	0	0	0	0	0	0	0	0	0	0	0	0	0	0	0	0	0	0	0	0	0	0	0	0	0
Bacteria	Proteobacteria	Gammaproteobacteria	Enterobacterales	Erwiniaceae	Pantoea		0.00013438	0	0	0	0	0	0	0	0	0	0	0	0	0.0020238	0.00345704	0	0	0	0	0	0	0	0	0	0	0	0	0.00280702	0	0.00493063	0.00839731	0	0	0	0	0	0	0	0	0	0	0	0
Bacteria	Proteobacteria	Gammaproteobacteria	Enterobacterales	Hafniaceae	Edwardsiella		0.0130999	0.0262529	0.014887	0.402527	0.076365	0	0	0.00283829	0	0	0.00775218	0	0	0.0161904	0	0	0	0.0162827	0.0134898	0.0102312	0	0	0	0.0032577	0.00685674	0.00412054	0.00790114	0.00187135	0.0298377	0.00295838	0.00239923	0.00322487	0	0.0232695	0.124013	0.0271409	0.00507698	0.0144535	0.0104127	0	0	0.00704366	0.013123
Bacteria	Proteobacteria	Gammaproteobacteria	Enterobacterales	Hafniaceae	Hafnia-Obesumbacterium		0.000231376	0	0	0.0156018	0	0	0	0	0	0	0	0	0	0	0	0	0	0	0	0	0	0	0	0	0	0	0	0	0	0	0	0	0	0	0	0	0	0	0	0	0	0	0
Bacteria	Proteobacteria	Gammaproteobacteria	Enterobacterales	Morganellaceae	Morganella		0.0042898	0.00656323	0	0.0483657	0	0	0	0	0.00590388	0.00680056	0	0	0.0093872	0	0.00345704	0	0	0	0	0.00409249	0	0	0.00353719	0	0.0137135	0.00412054	0.0142221	0.0243275	0.00994589	0.0276115	0.0143954	0.0145119	0.00928915	0.00734826	0.00757858	0.00857082	0	0	0	0	0	0	0.0026246
[truncated: 261 more rows]
[truncated: 558 more columns]

## Sheet: Table S3
Table S3. Detailed information of metagenome-assembled bins
[truncated: 1,185 more rows]

## Sheet: Table S4
Table S4. Comprehensive gene annotation of metagenome-assembled bins by using DRAM software
[truncated: 1,185 more rows]
[truncated: 56 more columns]

[truncated: 6 more sheets: Table S5, Table S6, Table S7, Table S8, Table S9, Table S10]
